# Supplementary material for: Single-Cell Epigenomics Uncovers Heterochromatin Instability and Transcription Factor Dysfunction during Mouse Brain Aging
Source: bioRxiv. 2025 May 20:2025.04.21.649585. Preprint. [Version 2] doi: 10.1101/2025.04.21.649585 (PMC12139859; doi:10.1101/2025.04.21.649585)
Supplement: Supplement 3 [file media-3.zip]

Archive with 2 entries (2 files):
- ATAC_meta.csv
- __MACOSX/._ATAC_meta.csv
