# Supplementary material for: Single-Cell Epigenomics Uncovers Heterochromatin Instability and Transcription Factor Dysfunction during Mouse Brain Aging
Source: bioRxiv. 2025 May 20:2025.04.21.649585. Preprint. [Version 2] doi: 10.1101/2025.04.21.649585 (PMC12139859; doi:10.1101/2025.04.21.649585)
Supplement: Supplement 4 [file media-4.zip › RNA_meta.csv]

barcode	orig.ident	nCount_RNA	nFeature_RNA	percent.mt	percent.ribo	region	age	rep	celltype_final
AMY_18mo_1:AAACAGCCAACCGCCA	AMY_18mo_1	1601	888	0	0.124921923797626	AMY	18mo	1	Astro-NT NN
AMY_18mo_1:AAACCGAAGCGCTCAA	AMY_18mo_1	5362	2149	0	0.186497575531518	AMY	18mo	1	CEA-BST Gaba
AMY_18mo_1:AAACCGAAGGCCTGGT	AMY_18mo_1	4880	2031	0.0204918032786885	0.184426229508197	AMY	18mo	1	COA Glut
AMY_18mo_1:AAACGCGCACAGAACG	AMY_18mo_1	741	512	0	0.269905533063428	AMY	18mo	1	Oligo NN
AMY_18mo_1:AAACGCGCAGCCTAAC	AMY_18mo_1	1862	1014	0	0.268528464017186	AMY	18mo	1	CEA-BST Gaba
AMY_18mo_1:AAACGTACACTGGCCA	AMY_18mo_1	685	524	0.145985401459854	0.291970802919708	AMY	18mo	1	Microglia NN
AMY_18mo_1:AAACGTACATCCATCT	AMY_18mo_1	899	585	0	0.222469410456062	AMY	18mo	1	OPC NN
AMY_18mo_1:AAAGCCCGTGGACCTG	AMY_18mo_1	769	525	0.130039011703511	0.520156046814044	AMY	18mo	1	Astro-NT NN
AMY_18mo_1:AAAGCCCGTGTTAGCA	AMY_18mo_1	501	364	0	0.598802395209581	AMY	18mo	1	Oligo NN
AMY_18mo_1:AAAGCCCGTTGGTGAC	AMY_18mo_1	3964	1850	0.0252270433905146	0.100908173562059	AMY	18mo	1	COA Glut
AMY_18mo_1:AAAGCCGCAACAGCCT	AMY_18mo_1	5020	2116	0	0.0597609561752988	AMY	18mo	1	SI-MA-LPO-LHA Skor1 Glut
AMY_18mo_1:AAAGCCGCATTAGGTT	AMY_18mo_1	2724	1298	0.0734214390602056	0.183553597650514	AMY	18mo	1	COAa-PAA-MEA Barhl2 Glut
AMY_18mo_1:AAAGCGGGTCACAAAT	AMY_18mo_1	1640	916	0.0609756097560976	0.426829268292683	AMY	18mo	1	LA-BLA-BMA-PA Glut
AMY_18mo_1:AAAGCGGGTTGTGACA	AMY_18mo_1	3726	1790	0.0536768652710682	0.348899624261943	AMY	18mo	1	CEA-BST Ebf1 Pdyn Gaba
AMY_18mo_1:AAAGCTTGTTGGCCGA	AMY_18mo_1	6438	2460	0	0.077663870767319	AMY	18mo	1	MEA-BST Gaba
AMY_18mo_1:AAAGGAGCAATTGCGC	AMY_18mo_1	5037	2184	0.0397061743101052	0.277943220170737	AMY	18mo	1	COA Glut
AMY_18mo_1:AAAGGAGCAGGTTCAC	AMY_18mo_1	532	367	0	0.56390977443609	AMY	18mo	1	Oligo NN
AMY_18mo_1:AAAGGCTCACATACTG	AMY_18mo_1	3698	1520	0	0.216333153055706	AMY	18mo	1	STR D12 Gaba
AMY_18mo_1:AAAGGCTCAGTTTGGC	AMY_18mo_1	567	450	0	0.352733686067019	AMY	18mo	1	Microglia NN
AMY_18mo_1:AAATGCCTCACAGCCA	AMY_18mo_1	6909	2778	0.028947749312491	0.1592126212187	AMY	18mo	1	CEA-BST Gaba
AMY_18mo_1:AAATGGCCAAACCTAT	AMY_18mo_1	2071	1056	0.0482858522452921	0.144857556735876	AMY	18mo	1	OPC NN
AMY_18mo_1:AAATGGCCAGCCGCTA	AMY_18mo_1	6095	2382	0.0492206726825267	0.311730926989336	AMY	18mo	1	LA-BLA-BMA-PA Glut
AMY_18mo_1:AAATGGCCATGAGTTT	AMY_18mo_1	10296	2962	0	0.233100233100233	AMY	18mo	1	CEA-BST Six3 Cyp26b1 Gaba
AMY_18mo_1:AACAAGCCAATGAGGT	AMY_18mo_1	8861	2671	0	0.146710303577474	AMY	18mo	1	LA-BLA-BMA-PA Glut
AMY_18mo_1:AACAGCAAGTAAGTCC	AMY_18mo_1	4160	1871	0.0240384615384615	0.120192307692308	AMY	18mo	1	MEA-BST Gaba
AMY_18mo_1:AACAGGATCAAGTGTC	AMY_18mo_1	3845	1767	0.104031209362809	0.0780234070221066	AMY	18mo	1	Pvalb Gaba
AMY_18mo_1:AACAGGATCATGTCAA	AMY_18mo_1	6328	2206	0.015802781289507	0.110619469026549	AMY	18mo	1	Sst Gaba
AMY_18mo_1:AACAGGATCGTGCCTT	AMY_18mo_1	2670	1227	0	0.449438202247191	AMY	18mo	1	STR D12 Gaba
AMY_18mo_1:AACATAGCAAGGCCAA	AMY_18mo_1	1050	630	0.0952380952380952	0	AMY	18mo	1	Oligo NN
AMY_18mo_1:AACATCATCATGCATA	AMY_18mo_1	611	412	0	0	AMY	18mo	1	OPC NN
AMY_18mo_1:AACCCGCAGCAAGATG	AMY_18mo_1	1770	1009	0.0564971751412429	0.169491525423729	AMY	18mo	1	OPC NN
AMY_18mo_1:AACCCGCAGCTTATGA	AMY_18mo_1	2672	1355	0.0374251497005988	0.187125748502994	AMY	18mo	1	CEA-BST Gaba
AMY_18mo_1:AACCGCTCATTATCCC	AMY_18mo_1	5767	2177	0	0.208080457777007	AMY	18mo	1	STR-PAL Chst9 Gaba
AMY_18mo_1:AACCTAATCTCCTCAA	AMY_18mo_1	7819	2598	0.0127893592531014	0.140682951784116	AMY	18mo	1	CEA-BST Six3 Cyp26b1 Gaba
AMY_18mo_1:AACCTAATCTTGTCTG	AMY_18mo_1	910	584	0	0.21978021978022	AMY	18mo	1	Oligo NN
AMY_18mo_1:AACCTCCTCAAACCTA	AMY_18mo_1	5209	2216	0	0.268765598003456	AMY	18mo	1	STR Prox1 Lhx6 Gaba
AMY_18mo_1:AACCTCCTCTCAATAG	AMY_18mo_1	609	446	0	0.492610837438424	AMY	18mo	1	Astro-TE NN
AMY_18mo_1:AACCTTAAGGCTGGCT	AMY_18mo_1	7800	2825	0.0128205128205128	0.102564102564103	AMY	18mo	1	CEA-BST Gaba
AMY_18mo_1:AACCTTGCAGTAGGAT	AMY_18mo_1	2504	1271	0.0399361022364217	0.319488817891374	AMY	18mo	1	LA-BLA-BMA-PA Glut
AMY_18mo_1:AACGCCCAGTAACGGA	AMY_18mo_1	2903	1439	0.034447123665174	0.137788494660696	AMY	18mo	1	NDB-SI-MA-STRv Lhx8 Gaba
AMY_18mo_1:AACGCCCAGTTATGGC	AMY_18mo_1	4156	1784	0	0.168431183830606	AMY	18mo	1	COA Glut
AMY_18mo_1:AACGGTAAGAATCTCA	AMY_18mo_1	11231	3368	0.00890392663164456	0.267117798949337	AMY	18mo	1	LA-BLA-BMA-PA Glut
AMY_18mo_1:AACTACTCAATCCTGA	AMY_18mo_1	1732	910	0	0.115473441108545	AMY	18mo	1	CA1-ProS Glut
AMY_18mo_1:AACTACTCAGTTAGCC	AMY_18mo_1	5568	2266	0	0.14367816091954	AMY	18mo	1	COA Glut
AMY_18mo_1:AACTAGCTCAAGACTC	AMY_18mo_1	5633	2211	0	0.19527782709036	AMY	18mo	1	CEA-BST Six3 Cyp26b1 Gaba
AMY_18mo_1:AACTAGCTCCGTGACA	AMY_18mo_1	1511	871	0.0661813368630046	0.0661813368630046	AMY	18mo	1	OPC NN
AMY_18mo_1:AACTGTTCAAGGTCCT	AMY_18mo_1	906	536	0.11037527593819	0.441501103752759	AMY	18mo	1	Oligo NN
AMY_18mo_1:AACTGTTCAGTCTATG	AMY_18mo_1	4529	1789	0.0220799293442261	0.132479576065357	AMY	18mo	1	MEA-BST Gaba
AMY_18mo_1:AACTTAGTCATCCTCA	AMY_18mo_1	10086	3075	0	0.118976799524093	AMY	18mo	1	Pvalb Gaba
AMY_18mo_1:AACTTAGTCTACCTAT	AMY_18mo_1	1269	672	0	0.236406619385343	AMY	18mo	1	Oligo NN
AMY_18mo_1:AACTTAGTCTACTAAG	AMY_18mo_1	723	479	0	0	AMY	18mo	1	Oligo NN
AMY_18mo_1:AAGAATCAGGCATTAC	AMY_18mo_1	530	364	0	0.377358490566038	AMY	18mo	1	Oligo NN
AMY_18mo_1:AAGACAAGTTCACTGT	AMY_18mo_1	1073	659	0	0.0931966449207828	AMY	18mo	1	Oligo NN
AMY_18mo_1:AAGACAAGTTCCTGTG	AMY_18mo_1	4007	1728	0	0.249563264287497	AMY	18mo	1	STR-PAL Chst9 Gaba
AMY_18mo_1:AAGACATAGCCGCTAA	AMY_18mo_1	6099	2291	0	0.114772913592392	AMY	18mo	1	CEA-BST Gaba
AMY_18mo_1:AAGCATGAGACTTATG	AMY_18mo_1	850	541	0	0	AMY	18mo	1	OPC NN
AMY_18mo_1:AAGCATGAGATAGACG	AMY_18mo_1	3905	1774	0.0256081946222791	0.30729833546735	AMY	18mo	1	MEA-BST Gaba
AMY_18mo_1:AAGCCTCCACCTGCTC	AMY_18mo_1	875	545	0	0.228571428571429	AMY	18mo	1	Oligo NN
AMY_18mo_1:AAGCCTCCATACTCCT	AMY_18mo_1	7980	2804	0	0.238095238095238	AMY	18mo	1	COA Glut
AMY_18mo_1:AAGCGAATCAAACCTA	AMY_18mo_1	629	404	0	0.476947535771065	AMY	18mo	1	Oligo NN
AMY_18mo_1:AAGCGAATCCCGTTGT	AMY_18mo_1	1988	1123	0	0.251509054325956	AMY	18mo	1	CEA-BST Gaba
AMY_18mo_1:AAGCGAATCCGCCAAA	AMY_18mo_1	724	456	0.138121546961326	0	AMY	18mo	1	Oligo NN
AMY_18mo_1:AAGCGAATCTAAGTCA	AMY_18mo_1	5499	2188	0.0181851245681033	0.145480996544826	AMY	18mo	1	COA Glut
AMY_18mo_1:AAGCGAGGTTCCTGTG	AMY_18mo_1	3030	1537	0.033003300330033	0.099009900990099	AMY	18mo	1	MEA-BST Gaba
AMY_18mo_1:AAGCGCTGTCCTTCAG	AMY_18mo_1	1296	760	0.0771604938271605	0.154320987654321	AMY	18mo	1	OPC NN
AMY_18mo_1:AAGCGCTGTGTTGTGA	AMY_18mo_1	3671	1801	0.0272405339144647	0.190683737401253	AMY	18mo	1	RLP Neur
AMY_18mo_1:AAGCGCTGTTGCACAA	AMY_18mo_1	1407	839	0.213219616204691	0	AMY	18mo	1	MEA-BST Gaba
AMY_18mo_1:AAGCGGGTCATGTCAA	AMY_18mo_1	3266	1706	0.0306184935701164	0.398040416411513	AMY	18mo	1	CEA-BST Six3 Cyp26b1 Gaba
AMY_18mo_1:AAGCGTTTCCAGCACA	AMY_18mo_1	1212	712	0.0825082508250825	0.0825082508250825	AMY	18mo	1	Oligo NN
AMY_18mo_1:AAGCGTTTCGGTTCCT	AMY_18mo_1	2202	1299	0.0454132606721163	0.0908265213442325	AMY	18mo	1	COA Glut
AMY_18mo_1:AAGCTATGTTATCCTA	AMY_18mo_1	1907	1103	0.10487676979549	0.262191924488726	AMY	18mo	1	MEA-BST Gaba
AMY_18mo_1:AAGGAAGCAAGATTCT	AMY_18mo_1	1872	1069	0	0.267094017094017	AMY	18mo	1	COA Glut
AMY_18mo_1:AAGGAAGCACCGGCTA	AMY_18mo_1	2097	1056	0.0476871721506915	0.143061516452074	AMY	18mo	1	NLOT Rho Glut
AMY_18mo_1:AAGGAAGCATAGCTTG	AMY_18mo_1	6097	2427	0	0.164015089388224	AMY	18mo	1	COA Glut
AMY_18mo_1:AAGGATCCAAAGCGGC	AMY_18mo_1	3501	1752	0.0571265352756355	0.142816338189089	AMY	18mo	1	CEA-BST Gaba
AMY_18mo_1:AAGGCCCTCCGGGACT	AMY_18mo_1	2085	1149	0	0.0479616306954436	AMY	18mo	1	MEA-BST Gaba
AMY_18mo_1:AAGGCCCTCGTAATCA	AMY_18mo_1	6600	2457	0.0151515151515152	0.106060606060606	AMY	18mo	1	COA Glut
AMY_18mo_1:AAGGTATAGCTGGAAA	AMY_18mo_1	2758	1361	0	0.253807106598985	AMY	18mo	1	STR-PAL Chst9 Gaba
AMY_18mo_1:AAGGTGCAGACAGGCG	AMY_18mo_1	1480	877	0.0675675675675676	0.135135135135135	AMY	18mo	1	OPC NN
AMY_18mo_1:AAGGTGCAGTAGGATG	AMY_18mo_1	5333	2308	0	0.150009375585974	AMY	18mo	1	CEA-BST Gaba
AMY_18mo_1:AAGTCTATCAGCACGC	AMY_18mo_1	3252	1558	0.030750307503075	0.030750307503075	AMY	18mo	1	MEA-BST Gaba
AMY_18mo_1:AAGTGAAGTTACCGGG	AMY_18mo_1	2292	1212	0	0.261780104712042	AMY	18mo	1	MEA-BST Gaba
AMY_18mo_1:AAGTGTTGTGGAAACG	AMY_18mo_1	4996	2002	0.0200160128102482	0.0600480384307446	AMY	18mo	1	COA Glut
AMY_18mo_1:AAGTGTTGTGGGTACT	AMY_18mo_1	368	273	0.271739130434783	0.271739130434783	AMY	18mo	1	Oligo NN
AMY_18mo_1:AAGTTACGTCATTAGG	AMY_18mo_1	2945	1433	0.033955857385399	0.135823429541596	AMY	18mo	1	COA Glut
AMY_18mo_1:AAGTTACGTCCTAATC	AMY_18mo_1	1839	1014	0	0.163132137030995	AMY	18mo	1	MEA-BST Gaba
AMY_18mo_1:AAGTTACGTGGTGAGA	AMY_18mo_1	2665	1395	0.075046904315197	0.187617260787992	AMY	18mo	1	COA Glut
AMY_18mo_1:AAGTTAGCATAGCGAG	AMY_18mo_1	461	339	0	0.216919739696312	AMY	18mo	1	Oligo NN
AMY_18mo_1:AATAACCGTGATGGCT	AMY_18mo_1	3882	1741	0	0.386398763523957	AMY	18mo	1	STR-PAL Chst9 Gaba
AMY_18mo_1:AATACCGGTGTTGCAA	AMY_18mo_1	5363	2115	0	0.149170240537013	AMY	18mo	1	STR-PAL Chst9 Gaba
AMY_18mo_1:AATACCGGTTTGTCTA	AMY_18mo_1	6391	2295	0.0156470035988108	0.0625880143952433	AMY	18mo	1	LA-BLA-BMA-PA Glut
AMY_18mo_1:AATAGAGGTTAGGCTA	AMY_18mo_1	2550	1250	0	0.0784313725490196	AMY	18mo	1	COA Glut
AMY_18mo_1:AATAGCTGTCACAAAT	AMY_18mo_1	6436	2488	0.0155376009944065	0.0776880049720323	AMY	18mo	1	COA Glut
AMY_18mo_1:AATATCCCATACTCCT	AMY_18mo_1	476	380	0	1.05042016806723	AMY	18mo	1	Microglia NN
AMY_18mo_1:AATCAGGAGACCATAC	AMY_18mo_1	2428	1298	0	0.247116968698517	AMY	18mo	1	CEA-BST Gaba
AMY_18mo_1:AATCATCCAGTACCGT	AMY_18mo_1	869	528	0	0.115074798619102	AMY	18mo	1	Oligo NN
AMY_18mo_1:AATCCCTGTCATAGAT	AMY_18mo_1	5907	2269	0.0338581344167936	0.0677162688335873	AMY	18mo	1	OPC NN
AMY_18mo_1:AATCCCTGTGTTAAAC	AMY_18mo_1	13781	3464	0.0072563674624483	0.123358246861621	AMY	18mo	1	LA-BLA-BMA-PA Glut
AMY_18mo_1:AATCCGTAGGCTTAGT	AMY_18mo_1	8432	2846	0.023719165085389	0.0830170777988615	AMY	18mo	1	COAa-PAA-MEA Barhl2 Glut
AMY_18mo_1:AATCCGTAGTTCCTGC	AMY_18mo_1	1086	622	0	0.368324125230203	AMY	18mo	1	Oligo NN
AMY_18mo_1:AATCCTAAGCCATCAG	AMY_18mo_1	3673	1738	0.0272257010618023	0.190579907432616	AMY	18mo	1	MEA-BST Gaba
AMY_18mo_1:AATCGCCCAACTAACT	AMY_18mo_1	484	398	0	0.619834710743802	AMY	18mo	1	Microglia NN
AMY_18mo_1:AATCTCAAGATGGAGC	AMY_18mo_1	1657	966	0.181050090525045	0.12070006035003	AMY	18mo	1	OPC NN
AMY_18mo_1:AATGAAGGTATTGGTG	AMY_18mo_1	1975	1080	0	0.151898734177215	AMY	18mo	1	LA-BLA-BMA-PA Glut
AMY_18mo_1:AATGCAACAGAGGGAG	AMY_18mo_1	2646	1326	0	0.264550264550265	AMY	18mo	1	STR-PAL Chst9 Gaba
AMY_18mo_1:AATGCATGTACAATGT	AMY_18mo_1	5510	2225	0.0181488203266788	0.108892921960073	AMY	18mo	1	NDB-SI-MA-STRv Lhx8 Gaba
AMY_18mo_1:AATGCATGTTACTAGG	AMY_18mo_1	6715	2507	0	0.119136262099777	AMY	18mo	1	COA Glut
AMY_18mo_1:AATGCGCGTAATCACG	AMY_18mo_1	5771	2113	0	0.0866400970369087	AMY	18mo	1	LA-BLA-BMA-PA Glut
AMY_18mo_1:AATGCGCGTAGCCTAA	AMY_18mo_1	6527	2461	0.0153209744139727	0.1685307185537	AMY	18mo	1	LA-BLA-BMA-PA Glut
AMY_18mo_1:AATGCGCGTCATCATC	AMY_18mo_1	951	616	0	0.210304942166141	AMY	18mo	1	Astro-TE NN
AMY_18mo_1:AATGGCGCACCACAAC	AMY_18mo_1	349	286	0	0.573065902578797	AMY	18mo	1	Microglia NN
AMY_18mo_1:AATGTCATCCTACCTA	AMY_18mo_1	6960	2665	0.014367816091954	0.0718390804597701	AMY	18mo	1	COA Glut
AMY_18mo_1:AATGTCATCGTTAAGC	AMY_18mo_1	1026	662	0.0974658869395711	0.194931773879142	AMY	18mo	1	Lamp5 Gaba
AMY_18mo_1:AATTAGCGTTCTTTAG	AMY_18mo_1	4985	2103	0.0401203610832497	0.180541624874624	AMY	18mo	1	COA Glut
AMY_18mo_1:AATTAGGCATGCATAT	AMY_18mo_1	5059	1983	0	0.138367266258154	AMY	18mo	1	STR-PAL Chst9 Gaba
AMY_18mo_1:AATTAGGCATTCCTGT	AMY_18mo_1	2842	1365	0	0.246305418719212	AMY	18mo	1	CEA-BST Gaba
AMY_18mo_1:AATTGCCAGACAGGTA	AMY_18mo_1	5466	2305	0	0.0548847420417124	AMY	18mo	1	Pvalb Gaba
AMY_18mo_1:AATTGCTCAAAGCGCA	AMY_18mo_1	4145	1844	0.0723763570566948	0.168878166465621	AMY	18mo	1	Pvalb Gaba
AMY_18mo_1:AATTGCTCAGACAAAC	AMY_18mo_1	1140	712	0.087719298245614	0.175438596491228	AMY	18mo	1	Oligo NN
AMY_18mo_1:AATTGGACAATTTGGT	AMY_18mo_1	619	403	0	0	AMY	18mo	1	Oligo NN
AMY_18mo_1:AATTGGACACTAAATC	AMY_18mo_1	3339	1542	0.0598981731057203	0.0898472596585804	AMY	18mo	1	STR-PAL Chst9 Gaba
AMY_18mo_1:AATTGTGTCCCGCAAA	AMY_18mo_1	1490	957	0.0671140939597315	0.335570469798658	AMY	18mo	1	Astro-TE NN
AMY_18mo_1:AATTTGGTCAATGAGG	AMY_18mo_1	533	377	0	0.562851782363977	AMY	18mo	1	Oligo NN
AMY_18mo_1:AATTTGGTCGCAATCG	AMY_18mo_1	1154	717	0	0.346620450606586	AMY	18mo	1	Oligo NN
AMY_18mo_1:AATTTGGTCGGGACTC	AMY_18mo_1	4178	2027	0.0239348970799426	0.119674485399713	AMY	18mo	1	COA Glut
AMY_18mo_1:ACAAACTGTCATCATC	AMY_18mo_1	4710	1911	0.0212314225053079	0.169851380042463	AMY	18mo	1	STR-PAL Chst9 Gaba
AMY_18mo_1:ACAAAGGTCCTCATGC	AMY_18mo_1	11207	3482	0.02676898367092	0.21415186936736	AMY	18mo	1	CEA-BST Gaba
AMY_18mo_1:ACAAAGGTCCTTAATC	AMY_18mo_1	9923	3053	0.0201551950015116	0.171319157512849	AMY	18mo	1	MEA-BST Gaba
AMY_18mo_1:ACAACACTCCCGCAAA	AMY_18mo_1	7281	2598	0	0.164812525751957	AMY	18mo	1	CEA-BST Six3 Cyp26b1 Gaba
AMY_18mo_1:ACAACATGTTACCTGT	AMY_18mo_1	8335	2829	0.011997600479904	0.167966406718656	AMY	18mo	1	MEA-BST Gaba
AMY_18mo_1:ACACAATGTGCGCATG	AMY_18mo_1	742	495	0.269541778975741	0.539083557951483	AMY	18mo	1	Oligo NN
AMY_18mo_1:ACACCTTGTTAAGTGT	AMY_18mo_1	1456	846	0	0.137362637362637	AMY	18mo	1	STR-PAL Chst9 Gaba
AMY_18mo_1:ACACCTTGTTGGATAT	AMY_18mo_1	809	609	0.123609394313968	0.247218788627936	AMY	18mo	1	Microglia NN
AMY_18mo_1:ACACTTAAGTTATCCT	AMY_18mo_1	3462	1548	0.0577700751010976	0.259965337954939	AMY	18mo	1	STR-PAL Chst9 Gaba
AMY_18mo_1:ACAGCGCTCAATCTAG	AMY_18mo_1	2632	1174	0	0.0759878419452888	AMY	18mo	1	LA-BLA-BMA-PA Glut
AMY_18mo_1:ACAGGAATCACTTTAC	AMY_18mo_1	3861	1597	0.0259000259000259	0.129500129500129	AMY	18mo	1	LA-BLA-BMA-PA Glut
AMY_18mo_1:ACAGGAATCGCGACAC	AMY_18mo_1	4646	2050	0	0.12914334911752	AMY	18mo	1	CEA-BST Gaba
AMY_18mo_1:ACAGGATCAAACAACA	AMY_18mo_1	4406	1893	0	0.249659555152065	AMY	18mo	1	CEA-BST Six3 Cyp26b1 Gaba
AMY_18mo_1:ACAGGATCAAACCTTG	AMY_18mo_1	7349	2667	0.013607293509321	0.312967750714383	AMY	18mo	1	CEA-BST Six3 Cyp26b1 Gaba
AMY_18mo_1:ACAGGATCACATTAAC	AMY_18mo_1	3116	1421	0.0320924261874198	0.192554557124519	AMY	18mo	1	CEA-BST Gaba
AMY_18mo_1:ACAGGATCAGCAAGGC	AMY_18mo_1	5593	2205	0.0536384766672627	0.107276953334525	AMY	18mo	1	Pvalb Gaba
AMY_18mo_1:ACATCATCACAAGCCT	AMY_18mo_1	7541	2538	0	0.198912611059541	AMY	18mo	1	CEA-BST Gaba
AMY_18mo_1:ACATTGCAGACACCGC	AMY_18mo_1	1318	687	0	0.227617602427921	AMY	18mo	1	Oligo NN
AMY_18mo_1:ACCAAGCGTAGCTGGT	AMY_18mo_1	544	442	0	0.367647058823529	AMY	18mo	1	Microglia NN
AMY_18mo_1:ACCAAGCGTTCGCTCA	AMY_18mo_1	3955	1782	0.0252844500632111	0.0758533501896334	AMY	18mo	1	COA Glut
AMY_18mo_1:ACCAATATCTTTAAGG	AMY_18mo_1	896	650	0	0.334821428571429	AMY	18mo	1	Microglia NN
AMY_18mo_1:ACCACACCATCGCTCC	AMY_18mo_1	4817	1978	0.0207598090097571	0.103799045048786	AMY	18mo	1	Pvalb Gaba
AMY_18mo_1:ACCACATAGACAACGA	AMY_18mo_1	6817	2638	0.0146692093296171	0.0733460466480857	AMY	18mo	1	MEA-BST Gaba
AMY_18mo_1:ACCAGCTCACGTGCTG	AMY_18mo_1	2235	1123	0	0.134228187919463	AMY	18mo	1	NDB-SI-MA-STRv Lhx8 Gaba
AMY_18mo_1:ACCAGCTCAGTTTCTC	AMY_18mo_1	6360	2539	0.0157232704402516	0.157232704402516	AMY	18mo	1	COAa-PAA-MEA Barhl2 Glut
AMY_18mo_1:ACCAGGCTCACTAATG	AMY_18mo_1	1594	912	0	0.250941028858218	AMY	18mo	1	STR-PAL Chst9 Gaba
AMY_18mo_1:ACCAGGCTCATCCTCA	AMY_18mo_1	4639	1899	0.0646691097219228	0.0862254796292304	AMY	18mo	1	COA Glut
AMY_18mo_1:ACCAGGGAGATGGACA	AMY_18mo_1	5996	2207	0.0333555703802535	0.100066711140761	AMY	18mo	1	Lamp5 Gaba
AMY_18mo_1:ACCATTAAGGTGTCCA	AMY_18mo_1	4458	1819	0.0448631673396142	0.403768506056528	AMY	18mo	1	MEA-BST Gaba
AMY_18mo_1:ACCCAACCAATAGCAA	AMY_18mo_1	5874	2298	0.0170241743275451	0.136193394620361	AMY	18mo	1	SI-MA-LPO-LHA Skor1 Glut
AMY_18mo_1:ACCCAGGGTAGCCTAA	AMY_18mo_1	6831	2622	0	0.102474015517494	AMY	18mo	1	COA Glut
AMY_18mo_1:ACCCAGGGTCTCACTG	AMY_18mo_1	7141	2635	0.0280072818932923	0.154040050413107	AMY	18mo	1	CEA-BST Gaba
AMY_18mo_1:ACCCAGGGTTGAAGCC	AMY_18mo_1	1860	1025	0.0537634408602151	0.161290322580645	AMY	18mo	1	OPC NN
AMY_18mo_1:ACCCGTAAGTGAGAGC	AMY_18mo_1	4504	2012	0	0.377442273534636	AMY	18mo	1	NDB-SI-MA-STRv Lhx8 Gaba
AMY_18mo_1:ACCCTCCCACCATATG	AMY_18mo_1	6280	2335	0.0159235668789809	0.191082802547771	AMY	18mo	1	MEA-BST Gaba
AMY_18mo_1:ACCCTCCCAGCTACGT	AMY_18mo_1	2437	1234	0	0.205170291341814	AMY	18mo	1	OPC NN
AMY_18mo_1:ACCCTGTTCCTCCTAA	AMY_18mo_1	5676	2275	0	0.281888653981677	AMY	18mo	1	STR-PAL Chst9 Gaba
AMY_18mo_1:ACCCTGTTCGTCCTTA	AMY_18mo_1	1776	1034	0	0.112612612612613	AMY	18mo	1	SI-MA-LPO-LHA Skor1 Glut
AMY_18mo_1:ACCGAAGCATTATCCC	AMY_18mo_1	5682	2232	0	0.105596620908131	AMY	18mo	1	CEA-BST Gaba
AMY_18mo_1:ACCGCAATCACAGCCA	AMY_18mo_1	3924	1733	0.0254841997961264	0.127420998980632	AMY	18mo	1	COA Glut
AMY_18mo_1:ACCTAAATCTAAGGAG	AMY_18mo_1	5752	2274	0	0.191237830319889	AMY	18mo	1	COA Glut
AMY_18mo_1:ACCTAAATCTAAGTCA	AMY_18mo_1	7543	2574	0.0132573246718812	0.0928012727031685	AMY	18mo	1	COAa-PAA-MEA Barhl2 Glut
AMY_18mo_1:ACCTCACTCCTGAATA	AMY_18mo_1	514	358	0.194552529182879	0.389105058365759	AMY	18mo	1	Oligo NN
AMY_18mo_1:ACCTGGATCTAGCTAA	AMY_18mo_1	2872	1430	0.0348189415041783	0.174094707520891	AMY	18mo	1	OPC NN
AMY_18mo_1:ACCTGGTCAAGCTACC	AMY_18mo_1	6439	2407	0	0.108712533002019	AMY	18mo	1	COA Glut
AMY_18mo_1:ACCTGGTCATTAGGCC	AMY_18mo_1	11052	3212	0.0090481360839667	0.171914585595367	AMY	18mo	1	LA-BLA-BMA-PA Glut
AMY_18mo_1:ACCTTCATCGGCCAGT	AMY_18mo_1	6902	2215	0.0144885540423066	0.0869313242538395	AMY	18mo	1	MEA-BST Gaba
AMY_18mo_1:ACCTTCATCGTTAACA	AMY_18mo_1	1051	718	0	0.190294957183635	AMY	18mo	1	Microglia NN
AMY_18mo_1:ACCTTCCAGGTCCTAG	AMY_18mo_1	2721	1359	0	0.110253583241455	AMY	18mo	1	RLP Neur
AMY_18mo_1:ACCTTCCAGGTGTTAC	AMY_18mo_1	655	464	0	0.458015267175573	AMY	18mo	1	Microglia NN
AMY_18mo_1:ACCTTGTGTTACGCGG	AMY_18mo_1	3028	1485	0.0660501981505945	0.363276089828269	AMY	18mo	1	CEA-BST Gaba
AMY_18mo_1:ACGAAGTCAAGCCAGA	AMY_18mo_1	914	548	0.109409190371991	0	AMY	18mo	1	Oligo NN
AMY_18mo_1:ACGAAGTCATGAATAG	AMY_18mo_1	5969	2408	0.0167532249958117	0.134025799966494	AMY	18mo	1	Pvalb Gaba
AMY_18mo_1:ACGACAAAGGTCCTGA	AMY_18mo_1	2097	1144	0	0.143061516452074	AMY	18mo	1	OPC NN
AMY_18mo_1:ACGAGTAAGCGAAGTA	AMY_18mo_1	4618	1999	0.10827197921178	0.173235166738848	AMY	18mo	1	COA Glut
AMY_18mo_1:ACGAGTAAGCGTGCGT	AMY_18mo_1	2402	1344	0.0416319733555371	0.457951706910908	AMY	18mo	1	CEA-BST Gaba
AMY_18mo_1:ACGCAAGCAAGGTCCT	AMY_18mo_1	1506	838	0.0664010624169987	0.332005312084993	AMY	18mo	1	COA Glut
AMY_18mo_1:ACGCAAGCACATACTG	AMY_18mo_1	5378	2221	0.0371885459278542	0.278914094458907	AMY	18mo	1	NDB-SI-MA-STRv Lhx8 Gaba
AMY_18mo_1:ACGCAAGCATGGTTAT	AMY_18mo_1	7743	2771	0.0129148908691722	0.116234017822549	AMY	18mo	1	COA Glut
AMY_18mo_1:ACGCACGGTCGTAAAT	AMY_18mo_1	2049	1120	0.0976085895558809	0.146412884333821	AMY	18mo	1	STR-PAL Chst9 Gaba
AMY_18mo_1:ACGCTTGAGTAAGGGC	AMY_18mo_1	3540	1567	0	0.254237288135593	AMY	18mo	1	STR-PAL Chst9 Gaba
AMY_18mo_1:ACGGGAAGTCAAGTAT	AMY_18mo_1	1215	681	0	0.164609053497942	AMY	18mo	1	Vip Gaba
AMY_18mo_1:ACGGGAAGTGATCAGC	AMY_18mo_1	608	471	0	0.493421052631579	AMY	18mo	1	Astroependymal NN
AMY_18mo_1:ACGGGAAGTTTGCAGA	AMY_18mo_1	5244	2202	0.01906941266209	0.15255530129672	AMY	18mo	1	COA Glut
AMY_18mo_1:ACGGTTAGTATTCGTC	AMY_18mo_1	487	334	0.205338809034908	0.410677618069815	AMY	18mo	1	Oligo NN
AMY_18mo_1:ACGGTTAGTCATTGAG	AMY_18mo_1	4454	2027	0.0449034575662326	0.291872474180512	AMY	18mo	1	SI-MA-LPO-LHA Skor1 Glut
AMY_18mo_1:ACGGTTAGTCTAACAG	AMY_18mo_1	3561	1560	0.02808199943836	0.02808199943836	AMY	18mo	1	MEA-BST Gaba
AMY_18mo_1:ACGGTTAGTTTACGTC	AMY_18mo_1	2674	1327	0.074794315632012	0.224382946896036	AMY	18mo	1	MEA-BST Gaba
AMY_18mo_1:ACGTCAAGTCTCAGCC	AMY_18mo_1	6993	2392	0.0286000286000286	0.128700128700129	AMY	18mo	1	Sst Gaba
AMY_18mo_1:ACGTCCTTCTGTTCAT	AMY_18mo_1	1928	997	0	0.4149377593361	AMY	18mo	1	STR-PAL Chst9 Gaba
AMY_18mo_1:ACGTTGTAGTAAGTCC	AMY_18mo_1	502	355	0	0.597609561752988	AMY	18mo	1	Oligo NN
AMY_18mo_1:ACGTTGTAGTTTCCGC	AMY_18mo_1	4982	2033	0.0200722601364914	0.14050582095544	AMY	18mo	1	CEA-BST Six3 Cyp26b1 Gaba
AMY_18mo_1:ACTAACCAGTTGGCCA	AMY_18mo_1	3231	1494	0.0928505106778087	0.0928505106778087	AMY	18mo	1	COA Glut
AMY_18mo_1:ACTAACTCACGCAACT	AMY_18mo_1	9375	2983	0.0213333333333333	0.106666666666667	AMY	18mo	1	CEA-BST Gaba
AMY_18mo_1:ACTAATCCAAGCTTAT	AMY_18mo_1	4646	1998	0	0.193715023676281	AMY	18mo	1	STR-PAL Chst9 Gaba
AMY_18mo_1:ACTAGGCGTCGCGCAA	AMY_18mo_1	4585	2004	0.0654307524536532	0.283533260632497	AMY	18mo	1	COA Glut
AMY_18mo_1:ACTATCCGTCGCATAA	AMY_18mo_1	3528	1707	0.0566893424036281	0.170068027210884	AMY	18mo	1	STR-PAL Chst9 Gaba
AMY_18mo_1:ACTATCCGTTGCCTCA	AMY_18mo_1	879	633	0	0.113765642775882	AMY	18mo	1	Microglia NN
AMY_18mo_1:ACTATGTCAACGTGCT	AMY_18mo_1	3937	1737	0	0.228600457200914	AMY	18mo	1	MEA-BST Gaba
AMY_18mo_1:ACTATGTCAGCACGTT	AMY_18mo_1	1887	1060	0	0.0529941706412295	AMY	18mo	1	Astro-TE NN
AMY_18mo_1:ACTCACCTCACCGGTA	AMY_18mo_1	2159	1166	0	0.138953219082909	AMY	18mo	1	COA Glut
AMY_18mo_1:ACTCACTGTAGGATTT	AMY_18mo_1	7642	2588	0.0130855796911803	0.196283695367705	AMY	18mo	1	LA-BLA-BMA-PA Glut
AMY_18mo_1:ACTCACTGTCCTGATT	AMY_18mo_1	8032	2517	0	0.049800796812749	AMY	18mo	1	LA-BLA-BMA-PA Glut
AMY_18mo_1:ACTCAGTAGTTGCCTC	AMY_18mo_1	2103	1092	0	0.19020446980504	AMY	18mo	1	STR-PAL Chst9 Gaba
AMY_18mo_1:ACTCGCGCAGTCTAGC	AMY_18mo_1	3304	1629	0.0302663438256659	0.181598062953995	AMY	18mo	1	CEA-BST Gaba
AMY_18mo_1:ACTCGCTTCACACAGT	AMY_18mo_1	4701	2036	0	0.233992767496277	AMY	18mo	1	COA Glut
AMY_18mo_1:ACTGAAACAGAGAGCC	AMY_18mo_1	6640	2366	0	0.0903614457831325	AMY	18mo	1	COA Glut
AMY_18mo_1:ACTGAATGTTTCGCCA	AMY_18mo_1	8456	2682	0	0.10643330179754	AMY	18mo	1	LA-BLA-BMA-PA Glut
AMY_18mo_1:ACTTACAAGTGACCTG	AMY_18mo_1	3553	1622	0	0.253307064452575	AMY	18mo	1	LA-BLA-BMA-PA Glut
AMY_18mo_1:ACTTAGGGTCCTCCAA	AMY_18mo_1	7530	2733	0.0265604249667995	0.119521912350598	AMY	18mo	1	Pvalb Gaba
AMY_18mo_1:ACTTAGTCAGTCTAAT	AMY_18mo_1	7750	2862	0.0129032258064516	0.258064516129032	AMY	18mo	1	CEA-BST Gaba
AMY_18mo_1:ACTTATCTCGTTACAA	AMY_18mo_1	2403	1266	0	0.166458593424886	AMY	18mo	1	OPC NN
AMY_18mo_1:ACTTATGAGACTCGCA	AMY_18mo_1	1998	1115	0.1001001001001	0.05005005005005	AMY	18mo	1	CEA-BST Gaba
AMY_18mo_1:ACTTATGAGGCCATCA	AMY_18mo_1	6398	2508	0.0468896530165677	0.26570803376055	AMY	18mo	1	CEA-BST Six3 Cyp26b1 Gaba
AMY_18mo_1:ACTTGAATCCCTGACT	AMY_18mo_1	970	561	0.103092783505155	0.309278350515464	AMY	18mo	1	Oligo NN
AMY_18mo_1:ACTTGCACAGCCTTGG	AMY_18mo_1	1474	849	0	0.135685210312076	AMY	18mo	1	Astro-NT NN
AMY_18mo_1:ACTTGCACAGGAATCG	AMY_18mo_1	2006	1056	0	0.0498504486540379	AMY	18mo	1	SI-MA-LPO-LHA Skor1 Glut
AMY_18mo_1:ACTTGCACATGAGCAG	AMY_18mo_1	6543	2310	0	0.0917010545621275	AMY	18mo	1	MEA-BST Gaba
AMY_18mo_1:ACTTGTAAGCTGTACG	AMY_18mo_1	2843	1370	0	0.105522335561027	AMY	18mo	1	STR-PAL Chst9 Gaba
AMY_18mo_1:ACTTGTAAGCTTTGTT	AMY_18mo_1	2766	1378	0.0361532899493854	0.0723065798987708	AMY	18mo	1	Pvalb Gaba
AMY_18mo_1:ACTTGTAAGGACCTCA	AMY_18mo_1	5046	2178	0.0594530321046373	0.1585414189457	AMY	18mo	1	MEA-BST Gaba
AMY_18mo_1:ACTTGTCGTTTGCTGT	AMY_18mo_1	5130	2076	0.0389863547758285	0.214424951267057	AMY	18mo	1	COA Glut
AMY_18mo_1:ACTTTGTTCTCAATTC	AMY_18mo_1	1942	1015	0	0.257466529351184	AMY	18mo	1	Astro-TE NN
AMY_18mo_1:AGAAACCCATACTCCT	AMY_18mo_1	730	557	0	0.410958904109589	AMY	18mo	1	Microglia NN
AMY_18mo_1:AGAAACCCATCCTGAA	AMY_18mo_1	1604	879	0.0623441396508728	0.124688279301746	AMY	18mo	1	COA Glut
AMY_18mo_1:AGAAACCCATTATGCG	AMY_18mo_1	3140	1516	0	0.127388535031847	AMY	18mo	1	MEA-BST Gaba
AMY_18mo_1:AGAAACTAGGATGATG	AMY_18mo_1	8856	2736	0	0.112917795844625	AMY	18mo	1	COAa-PAA-MEA Barhl2 Glut
AMY_18mo_1:AGAAAGGCACGAATTT	AMY_18mo_1	5971	2375	0	0.13398090772065	AMY	18mo	1	COA Glut
AMY_18mo_1:AGAAGGTGTGGATTGC	AMY_18mo_1	408	331	0	0	AMY	18mo	1	Microglia NN
AMY_18mo_1:AGAATCTGTGTAACCA	AMY_18mo_1	5367	2166	0.0372647661635923	0.204956213899758	AMY	18mo	1	Lamp5 Gaba
AMY_18mo_1:AGACACGCAGGAACCA	AMY_18mo_1	1701	1010	0	0.17636684303351	AMY	18mo	1	STR-PAL Chst9 Gaba
AMY_18mo_1:AGACACGCAGTATGTT	AMY_18mo_1	12300	3580	0	0.195121951219512	AMY	18mo	1	LA-BLA-BMA-PA Glut
AMY_18mo_1:AGAGATTAGACTCGCA	AMY_18mo_1	2003	1150	0.0499251123315027	0	AMY	18mo	1	COA Glut
AMY_18mo_1:AGAGATTAGCAACATC	AMY_18mo_1	4327	1881	0.0462214005084354	0.207996302287959	AMY	18mo	1	STR-PAL Chst9 Gaba
AMY_18mo_1:AGAGATTAGCTGAGGG	AMY_18mo_1	5786	2410	0.0864154856550294	0.138264777048047	AMY	18mo	1	CEA-BST Gaba
AMY_18mo_1:AGAGATTAGGTGAAGC	AMY_18mo_1	473	332	0.211416490486258	0	AMY	18mo	1	Oligo NN
AMY_18mo_1:AGAGATTAGTTAGAGG	AMY_18mo_1	5160	2159	0	0.0968992248062016	AMY	18mo	1	COA Glut
AMY_18mo_1:AGAGGATGTGTGAGGA	AMY_18mo_1	3397	1465	0.0294377391816309	0.206064174271416	AMY	18mo	1	STR D12 Gaba
AMY_18mo_1:AGCAACAAGCACTTGG	AMY_18mo_1	1388	835	0	0.144092219020173	AMY	18mo	1	LA-BLA-BMA-PA Glut
AMY_18mo_1:AGCAAGGGTTAGTTGG	AMY_18mo_1	595	400	0	0.168067226890756	AMY	18mo	1	Oligo NN
AMY_18mo_1:AGCACTAGTACAATGT	AMY_18mo_1	6819	2342	0	0.102654348144889	AMY	18mo	1	COAa-PAA-MEA Barhl2 Glut
AMY_18mo_1:AGCATCCCAGCATTAT	AMY_18mo_1	781	488	0.384122919334187	0.128040973111396	AMY	18mo	1	OPC NN
AMY_18mo_1:AGCATCCCAGGTTTGC	AMY_18mo_1	2293	1175	0	0.348887919755778	AMY	18mo	1	CEA-BST Gaba
AMY_18mo_1:AGCATCCCATATTGAC	AMY_18mo_1	4331	1845	0.023089355806973	0.300161625490649	AMY	18mo	1	STR-PAL Chst9 Gaba
AMY_18mo_1:AGCATTTCACCTCACC	AMY_18mo_1	13457	3793	0.0222932302890689	0.12632830497139	AMY	18mo	1	CEA-BST Gaba
AMY_18mo_1:AGCCTAAGTTGCTTCG	AMY_18mo_1	749	462	0	0.133511348464619	AMY	18mo	1	Oligo NN
AMY_18mo_1:AGCCTAGTCATTTGTC	AMY_18mo_1	4924	1833	0	0.203086921202275	AMY	18mo	1	LA-BLA-BMA-PA Glut
AMY_18mo_1:AGCCTAGTCCGCCTAT	AMY_18mo_1	7535	2485	0.026542800265428	0.092899800928998	AMY	18mo	1	LA-BLA-BMA-PA Glut
AMY_18mo_1:AGCCTGGGTAGCAGCT	AMY_18mo_1	3038	1445	0	0.0987491770901909	AMY	18mo	1	COAa-PAA-MEA Barhl2 Glut
AMY_18mo_1:AGCCTGGGTAGGATTT	AMY_18mo_1	6799	2397	0.0147080453007795	0.220620679511693	AMY	18mo	1	COAa-PAA-MEA Barhl2 Glut
AMY_18mo_1:AGCGATTTCACCTGTC	AMY_18mo_1	3848	1697	0	0.181912681912682	AMY	18mo	1	STR-PAL Chst9 Gaba
AMY_18mo_1:AGCGCCTAGGAACGCG	AMY_18mo_1	1332	815	0.0750750750750751	0.225225225225225	AMY	18mo	1	Sst Chodl Gaba
AMY_18mo_1:AGCGCTCAGCTACTGG	AMY_18mo_1	528	417	0	0.568181818181818	AMY	18mo	1	Microglia NN
AMY_18mo_1:AGCGGATAGCGATAGA	AMY_18mo_1	1895	1010	0.0527704485488127	0.105540897097625	AMY	18mo	1	MEA-BST Gaba
AMY_18mo_1:AGCGGATAGTCCTTTG	AMY_18mo_1	10650	3132	0.00938967136150235	0.131455399061033	AMY	18mo	1	LA-BLA-BMA-PA Glut
AMY_18mo_1:AGCGTGCTCACATTGA	AMY_18mo_1	732	495	0	0.136612021857924	AMY	18mo	1	Oligo NN
AMY_18mo_1:AGCGTGCTCCGCCAAA	AMY_18mo_1	729	489	0	0.274348422496571	AMY	18mo	1	OPC NN
AMY_18mo_1:AGCGTGCTCGTGCTTC	AMY_18mo_1	7528	2631	0	0.146121147715197	AMY	18mo	1	LA-BLA-BMA-PA Glut
AMY_18mo_1:AGCTAAACAGCTACGT	AMY_18mo_1	6821	2610	0	0.117284855593022	AMY	18mo	1	COA Glut
AMY_18mo_1:AGCTAACTCTGCAAAC	AMY_18mo_1	1196	714	0.0836120401337793	0.334448160535117	AMY	18mo	1	STR-PAL Chst9 Gaba
AMY_18mo_1:AGCTAACTCTTGAGCG	AMY_18mo_1	1137	701	0	0.263852242744063	AMY	18mo	1	Astro-TE NN
AMY_18mo_1:AGCTCATAGAATCGCT	AMY_18mo_1	7589	2581	0	0.131769666622743	AMY	18mo	1	MEA-BST Gaba
AMY_18mo_1:AGCTCATAGCTTACTT	AMY_18mo_1	742	486	0.134770889487871	0.134770889487871	AMY	18mo	1	OPC NN
AMY_18mo_1:AGCTGCTCATAAAGCA	AMY_18mo_1	8302	2868	0	0.204769934955432	AMY	18mo	1	COA Glut
AMY_18mo_1:AGCTTAATCTTTGACT	AMY_18mo_1	4978	2028	0.0200883889112093	0.321414222579349	AMY	18mo	1	CEA-BST Six3 Cyp26b1 Gaba
AMY_18mo_1:AGCTTCCTCGAGCTAT	AMY_18mo_1	4636	1941	0	0.129421915444349	AMY	18mo	1	COA Glut
AMY_18mo_1:AGCTTCCTCGAGGAAC	AMY_18mo_1	11504	3240	0	0.0956189151599444	AMY	18mo	1	Pvalb Gaba
AMY_18mo_1:AGCTTGGTCAGGCTAT	AMY_18mo_1	588	383	0.170068027210884	0	AMY	18mo	1	Oligo NN
AMY_18mo_1:AGCTTTAAGCTCGCTT	AMY_18mo_1	722	544	0	0.415512465373961	AMY	18mo	1	Microglia NN
AMY_18mo_1:AGCTTTAAGTAATCCA	AMY_18mo_1	3565	1627	0.0280504908835905	0.140252454417952	AMY	18mo	1	LA-BLA-BMA-PA Glut
AMY_18mo_1:AGGAAACGTTCGCTTG	AMY_18mo_1	1778	1055	0.0562429696287964	0.281214848143982	AMY	18mo	1	LA-BLA-BMA-PA Glut
AMY_18mo_1:AGGAACGGTTGCACAA	AMY_18mo_1	3350	1485	0	0.149253731343284	AMY	18mo	1	LA-BLA-BMA-PA Glut
AMY_18mo_1:AGGACTAAGGCGCTAC	AMY_18mo_1	4042	1676	0.024740227610094	0.24740227610094	AMY	18mo	1	CEA-BST Six3 Cyp26b1 Gaba
AMY_18mo_1:AGGATATAGTCACTAA	AMY_18mo_1	813	516	0	0.1230012300123	AMY	18mo	1	Oligo NN
AMY_18mo_1:AGGATTGAGCGAAGTA	AMY_18mo_1	8694	3071	0	0.241545893719807	AMY	18mo	1	LA-BLA-BMA-PA Glut
AMY_18mo_1:AGGCAATCAGGAAGCC	AMY_18mo_1	5761	2291	0.0173580975525082	0.121506682867558	AMY	18mo	1	CEA-BST Gaba
AMY_18mo_1:AGGCAATCATGTCAAT	AMY_18mo_1	5332	2052	0.018754688672168	0.112528132033008	AMY	18mo	1	LA-BLA-BMA-PA Glut
AMY_18mo_1:AGGCAGGTCACCATTT	AMY_18mo_1	2576	1304	0.0388198757763975	0.15527950310559	AMY	18mo	1	CEA-BST Gaba
AMY_18mo_1:AGGCAGGTCAGCAAAG	AMY_18mo_1	2663	1401	0	0.150206533984228	AMY	18mo	1	COAa-PAA-MEA Barhl2 Glut
AMY_18mo_1:AGGCAGGTCATAACGC	AMY_18mo_1	2102	1086	0.0475737392959087	0.190294957183635	AMY	18mo	1	STR-PAL Chst9 Gaba
AMY_18mo_1:AGGCCCAGTTAGAGCC	AMY_18mo_1	1925	1017	0	0.103896103896104	AMY	18mo	1	OPC NN
AMY_18mo_1:AGGCGGATCCTTCTAG	AMY_18mo_1	1801	961	0	0.444197667962243	AMY	18mo	1	MEA-BST Gaba
AMY_18mo_1:AGGCGGATCGCATTAA	AMY_18mo_1	2717	1239	0.0368052999631947	0.147221199852779	AMY	18mo	1	LA-BLA-BMA-PA Glut
AMY_18mo_1:AGGTATTGTTGCATCT	AMY_18mo_1	6533	2451	0.0153069034134395	0.107148323894076	AMY	18mo	1	COA Glut
AMY_18mo_1:AGGTCAAAGCATTTCT	AMY_18mo_1	784	493	0	0.127551020408163	AMY	18mo	1	Oligo NN
AMY_18mo_1:AGGTCAAAGTTATTCC	AMY_18mo_1	1167	712	0.0856898029134533	0.171379605826907	AMY	18mo	1	STR-PAL Chst9 Gaba
AMY_18mo_1:AGGTCCGGTTAACACG	AMY_18mo_1	6504	2445	0	0.1230012300123	AMY	18mo	1	MEA-BST Gaba
AMY_18mo_1:AGGTCCGGTTTCCACG	AMY_18mo_1	3066	1525	0.0652315720808871	0.0326157860404436	AMY	18mo	1	Astro-TE NN
AMY_18mo_1:AGGTGAGGTGACCTGG	AMY_18mo_1	2308	1192	0.0433275563258232	0.0433275563258232	AMY	18mo	1	COA Glut
AMY_18mo_1:AGGTGAGGTTAGCTGA	AMY_18mo_1	5156	2027	0	0.213343677269201	AMY	18mo	1	STR D12 Gaba
AMY_18mo_1:AGGTTACTCTAGCTTT	AMY_18mo_1	2026	1059	0	0.148075024679171	AMY	18mo	1	Astro-TE NN
AMY_18mo_1:AGGTTAGAGGAACGCG	AMY_18mo_1	1166	707	0	0.257289879931389	AMY	18mo	1	OPC NN
AMY_18mo_1:AGGTTAGAGGAACGGT	AMY_18mo_1	5010	2013	0	0.0798403193612774	AMY	18mo	1	MEA-BST Gaba
AMY_18mo_1:AGGTTAGAGTTTAACG	AMY_18mo_1	4918	1933	0.0406669377795852	0.406669377795852	AMY	18mo	1	COA Glut
AMY_18mo_1:AGGTTGCGTGTAACCA	AMY_18mo_1	4360	1744	0.0229357798165138	0.229357798165138	AMY	18mo	1	LA-BLA-BMA-PA Glut
AMY_18mo_1:AGTAACACAAAGCTAA	AMY_18mo_1	4281	1991	0	0.163513197850969	AMY	18mo	1	MEA-BST Gaba
AMY_18mo_1:AGTAACCTCCTGAATA	AMY_18mo_1	2807	1449	0	0.142500890630566	AMY	18mo	1	Pvalb Gaba
AMY_18mo_1:AGTAACGAGGACGTAA	AMY_18mo_1	3141	1419	0	0.286532951289398	AMY	18mo	1	STR D12 Gaba
AMY_18mo_1:AGTAATGCAGCATGTC	AMY_18mo_1	694	483	0.144092219020173	0	AMY	18mo	1	OPC NN
AMY_18mo_1:AGTCAATGTCAAACTG	AMY_18mo_1	3270	1632	0	0.0611620795107034	AMY	18mo	1	COA Glut
AMY_18mo_1:AGTCCTGAGGTCGAGG	AMY_18mo_1	4345	1786	0.0230149597238205	0.138089758342923	AMY	18mo	1	LA-BLA-BMA-PA Glut
AMY_18mo_1:AGTCCTTGTTTCGCCA	AMY_18mo_1	10169	3072	0.00983380863408398	0.127839512243092	AMY	18mo	1	MEA Slc17a7 Glut
AMY_18mo_1:AGTCGCATCACGTTAA	AMY_18mo_1	3758	1800	0.0266098988823842	0.0798296966471527	AMY	18mo	1	CEA-BST Gaba
AMY_18mo_1:AGTCTTGCAAACCTTG	AMY_18mo_1	4815	1885	0.0207684319833853	0.124610591900312	AMY	18mo	1	STR D12 Gaba
AMY_18mo_1:AGTGAGTCATAAGGAC	AMY_18mo_1	4441	1916	0.022517451024544	0.045034902049088	AMY	18mo	1	COA Glut
AMY_18mo_1:AGTGCCGGTCGACTCC	AMY_18mo_1	2404	1285	0	0.207986688851913	AMY	18mo	1	CEA-BST Gaba
AMY_18mo_1:AGTGCCGGTGTTAAAC	AMY_18mo_1	583	466	0.171526586620926	0.343053173241852	AMY	18mo	1	Microglia NN
AMY_18mo_1:AGTGCCGGTTGGTTCT	AMY_18mo_1	5573	2250	0.0358873138345595	0.0897182845863987	AMY	18mo	1	COA Glut
AMY_18mo_1:AGTGGACAGGAAGTAT	AMY_18mo_1	3488	1604	0	0.401376146788991	AMY	18mo	1	CEA-BST Gaba
AMY_18mo_1:AGTGGACAGTAACAGG	AMY_18mo_1	4723	2169	0	0.169383866186746	AMY	18mo	1	COA Glut
AMY_18mo_1:AGTGTTTCAACTAACT	AMY_18mo_1	1183	722	0	0.169061707523246	AMY	18mo	1	STR D12 Gaba
AMY_18mo_1:AGTTACATCCAGGAAA	AMY_18mo_1	1735	994	0.0576368876080692	0.461095100864553	AMY	18mo	1	CEA-BST Six3 Cyp26b1 Gaba
AMY_18mo_1:AGTTACTCAAAGCGGC	AMY_18mo_1	3835	1742	0.0260756192959583	0.234680573663624	AMY	18mo	1	CEA-BST Six3 Cyp26b1 Gaba
AMY_18mo_1:AGTTACTCAAGTGAAC	AMY_18mo_1	3616	1487	0.0553097345132743	0.138274336283186	AMY	18mo	1	LA-BLA-BMA-PA Glut
AMY_18mo_1:AGTTACTCAATGAGGT	AMY_18mo_1	4696	2069	0	0.191652470187394	AMY	18mo	1	STR Prox1 Lhx6 Gaba
AMY_18mo_1:AGTTACTCACGAACAG	AMY_18mo_1	576	369	0	0	AMY	18mo	1	Oligo NN
AMY_18mo_1:AGTTACTCACTCGCTC	AMY_18mo_1	2924	1375	0	0	AMY	18mo	1	CEA-BST Gaba
AMY_18mo_1:AGTTACTCAGGAACAT	AMY_18mo_1	2338	1262	0.0427715996578272	0.0855431993156544	AMY	18mo	1	CEA-BST Gaba
AMY_18mo_1:AGTTATGTCAGGCTAT	AMY_18mo_1	1450	811	0.137931034482759	0.137931034482759	AMY	18mo	1	Astro-TE NN
AMY_18mo_1:AGTTATGTCCGCCTCA	AMY_18mo_1	2747	1300	0.0728066982162359	0.109210047324354	AMY	18mo	1	MEA Slc17a7 Glut
AMY_18mo_1:AGTTATGTCGATTTAG	AMY_18mo_1	617	403	0	0.162074554294976	AMY	18mo	1	Oligo NN
AMY_18mo_1:AGTTGCAGTACCGTAA	AMY_18mo_1	2771	1276	0	0.180440274269217	AMY	18mo	1	STR D12 Gaba
AMY_18mo_1:AGTTGCGTCCCTGATC	AMY_18mo_1	1529	885	0	0.065402223675605	AMY	18mo	1	OPC NN
AMY_18mo_1:AGTTGGCGTTAACACG	AMY_18mo_1	1696	959	0.0589622641509434	0.235849056603774	AMY	18mo	1	OPC NN
AMY_18mo_1:AGTTTGATCGATAACC	AMY_18mo_1	6236	2492	0.0160359204618345	0.256574727389352	AMY	18mo	1	CEA-BST Gaba
AMY_18mo_1:ATAACGACAAGATTCT	AMY_18mo_1	6484	2451	0	0.339296730413325	AMY	18mo	1	MEA-BST Gaba
AMY_18mo_1:ATAAGCCTCCGCCTAT	AMY_18mo_1	1602	864	0.124843945068664	0.0624219725343321	AMY	18mo	1	COA Glut
AMY_18mo_1:ATAAGCCTCGCTCACT	AMY_18mo_1	713	517	0.140252454417952	0.280504908835905	AMY	18mo	1	Microglia NN
AMY_18mo_1:ATAAGTCGTCATGCCC	AMY_18mo_1	1580	870	0	0.0632911392405063	AMY	18mo	1	STR-PAL Chst9 Gaba
AMY_18mo_1:ATACCTGCATGAAGTA	AMY_18mo_1	5238	2164	0.0190912562046583	0.152730049637266	AMY	18mo	1	MEA-BST Gaba
AMY_18mo_1:ATAGCATGTAGCCATA	AMY_18mo_1	300	261	0	0	AMY	18mo	1	Microglia NN
AMY_18mo_1:ATAGCATGTGTCCAAA	AMY_18mo_1	5353	2101	0.0186811133943583	0.205492247337941	AMY	18mo	1	COAa-PAA-MEA Barhl2 Glut
AMY_18mo_1:ATAGCATGTTTAGCTC	AMY_18mo_1	7119	2603	0.0280938334035679	0.126422250316056	AMY	18mo	1	COA Glut
AMY_18mo_1:ATAGGTACAAATATCC	AMY_18mo_1	2217	1165	0.04510599909788	0.31574199368516	AMY	18mo	1	Astro-TE NN
AMY_18mo_1:ATATAGGCACTAAGAA	AMY_18mo_1	3508	1624	0.0285062713797035	0.171037628278221	AMY	18mo	1	STR-PAL Chst9 Gaba
AMY_18mo_1:ATATGGTGTCACAAAT	AMY_18mo_1	4190	1643	0	0.214797136038186	AMY	18mo	1	MEA Slc17a7 Glut
AMY_18mo_1:ATCAAGACACGAACAG	AMY_18mo_1	5519	2069	0	0.253669142960681	AMY	18mo	1	STR D12 Gaba
AMY_18mo_1:ATCAAGACATATAACC	AMY_18mo_1	7282	2546	0.0137324910738808	0.109859928591046	AMY	18mo	1	CEA-BST Six3 Cyp26b1 Gaba
AMY_18mo_1:ATCAAGCTCTATGACA	AMY_18mo_1	9073	2718	0.0110217127741651	0.132260553289981	AMY	18mo	1	MEA-BST Gaba
AMY_18mo_1:ATCAATCCATGATTGT	AMY_18mo_1	4980	2180	0	0.100401606425703	AMY	18mo	1	COA Glut
AMY_18mo_1:ATCACAATCCCTGATC	AMY_18mo_1	7352	2611	0	0.272034820457018	AMY	18mo	1	NDB-SI-MA-STRv Lhx8 Gaba
AMY_18mo_1:ATCACACAGACAACAG	AMY_18mo_1	4032	1767	0	0.148809523809524	AMY	18mo	1	Sst Gaba
AMY_18mo_1:ATCACACAGGCTATGT	AMY_18mo_1	1676	972	0	0.0596658711217184	AMY	18mo	1	Astro-TE NN
AMY_18mo_1:ATCAGGTTCCCGCCTA	AMY_18mo_1	675	443	0	0.148148148148148	AMY	18mo	1	Oligo NN
AMY_18mo_1:ATCATCAAGGAATAAC	AMY_18mo_1	6441	2421	0	0.0931532370749884	AMY	18mo	1	COA Glut
AMY_18mo_1:ATCCATAAGGGCCATC	AMY_18mo_1	782	551	0	0.383631713554987	AMY	18mo	1	Oligo NN
AMY_18mo_1:ATCCGTGAGCCTCTCG	AMY_18mo_1	1951	1040	0.0512557662737058	0.0512557662737058	AMY	18mo	1	OPC NN
AMY_18mo_1:ATCCGTGAGGTACCGC	AMY_18mo_1	1919	1073	0	0.0521104742053153	AMY	18mo	1	COA Glut
AMY_18mo_1:ATCCGTGAGTGTTGTA	AMY_18mo_1	1515	974	0	0.396039603960396	AMY	18mo	1	COA Glut
AMY_18mo_1:ATCGAGGCAGCATTAT	AMY_18mo_1	3457	1508	0.0578536303153023	0.202487706103558	AMY	18mo	1	CEA-BST Gaba
AMY_18mo_1:ATCGAGGCAGTCTAAT	AMY_18mo_1	3362	1653	0	0.118976799524093	AMY	18mo	1	STR-PAL Chst9 Gaba
AMY_18mo_1:ATCGCCCGTAGCCTCC	AMY_18mo_1	2542	1392	0	0.3147128245476	AMY	18mo	1	COA Glut
AMY_18mo_1:ATCGCCCGTGCATCGG	AMY_18mo_1	4355	1975	0.0459242250287026	0.137772675086108	AMY	18mo	1	COA Glut
AMY_18mo_1:ATCGCCCGTTGCAGTA	AMY_18mo_1	4257	1772	0	0.117453605825699	AMY	18mo	1	STR-PAL Chst9 Gaba
AMY_18mo_1:ATCGCTTGTAGCCTAA	AMY_18mo_1	3040	1544	0	0.296052631578947	AMY	18mo	1	COA Glut
AMY_18mo_1:ATCGGCCAGTCAGTAC	AMY_18mo_1	3598	1637	0.0555864369093941	0.222345747637576	AMY	18mo	1	LA-BLA-BMA-PA Glut
AMY_18mo_1:ATGAAGTAGACAACAG	AMY_18mo_1	4253	1987	0.0470256289677874	0.0705384434516812	AMY	18mo	1	RLP Neur
AMY_18mo_1:ATGAATGCAAGCCAGA	AMY_18mo_1	686	459	0.145772594752187	0.291545189504373	AMY	18mo	1	Oligo NN
AMY_18mo_1:ATGAATGCATGCTATG	AMY_18mo_1	711	470	0	0	AMY	18mo	1	Astro-NT NN
AMY_18mo_1:ATGACCAGTGACCTGG	AMY_18mo_1	6025	2120	0	0.182572614107884	AMY	18mo	1	LA-BLA-BMA-PA Glut
AMY_18mo_1:ATGAGCCGTTAAGCCA	AMY_18mo_1	3832	1811	0.0521920668058455	0.234864300626305	AMY	18mo	1	CEA-BST Gaba
AMY_18mo_1:ATGAGCCGTTATGTGG	AMY_18mo_1	447	375	0	0.447427293064877	AMY	18mo	1	Microglia NN
AMY_18mo_1:ATGAGCCGTTTACGTC	AMY_18mo_1	489	392	0.204498977505113	0	AMY	18mo	1	Microglia NN
AMY_18mo_1:ATGATGACAGTTATCG	AMY_18mo_1	494	341	0	0.607287449392713	AMY	18mo	1	Oligo NN
AMY_18mo_1:ATGATGGAGTAAACCC	AMY_18mo_1	1940	1040	0	0.206185567010309	AMY	18mo	1	OPC NN
AMY_18mo_1:ATGCAAACATAGCAGG	AMY_18mo_1	4026	1760	0.0248385494287134	0.173869846000994	AMY	18mo	1	COA Glut
AMY_18mo_1:ATGCAGGCAACTAGCC	AMY_18mo_1	5228	2127	0	0.13389441469013	AMY	18mo	1	CEA-BST Gaba
AMY_18mo_1:ATGCAGGCAGTCTAAT	AMY_18mo_1	2771	1192	0.0360880548538434	0.32479249368459	AMY	18mo	1	STR D12 Gaba
AMY_18mo_1:ATGCATTCACAATACT	AMY_18mo_1	6507	2375	0.0614722606423851	0.0922083909635777	AMY	18mo	1	MEA-BST Gaba
AMY_18mo_1:ATGCATTCATGCTTAG	AMY_18mo_1	1563	887	0.127959053103007	0.319897632757518	AMY	18mo	1	Astro-TE NN
AMY_18mo_1:ATGCGATTCACAGCCA	AMY_18mo_1	4325	1795	0.046242774566474	0.184971098265896	AMY	18mo	1	MEA-BST Gaba
AMY_18mo_1:ATGGCCGGTCAAACTG	AMY_18mo_1	2632	1348	0.0379939209726444	0.151975683890578	AMY	18mo	1	COA Glut
AMY_18mo_1:ATGGCCGGTCGAAGTC	AMY_18mo_1	4519	2008	0	0.154901526886479	AMY	18mo	1	MEA-BST Gaba
AMY_18mo_1:ATGGCTAGTTAGCTGA	AMY_18mo_1	752	467	0.132978723404255	0.132978723404255	AMY	18mo	1	Oligo NN
AMY_18mo_1:ATGGCTGTCGTGCTTC	AMY_18mo_1	2262	1249	0.0442086648983201	0.17683465959328	AMY	18mo	1	STR Prox1 Lhx6 Gaba
AMY_18mo_1:ATGGTCTAGAGAGCCG	AMY_18mo_1	845	529	0	0.355029585798817	AMY	18mo	1	OPC NN
AMY_18mo_1:ATGGTCTAGCATGAAG	AMY_18mo_1	1910	1087	0.0523560209424084	0.31413612565445	AMY	18mo	1	STR-PAL Chst9 Gaba
AMY_18mo_1:ATGTCATCAGAAATGC	AMY_18mo_1	1956	1033	0	0	AMY	18mo	1	Sst Chodl Gaba
AMY_18mo_1:ATGTCCACAGAATGAC	AMY_18mo_1	531	349	0	0	AMY	18mo	1	Oligo NN
AMY_18mo_1:ATGTGAGAGAGAAGGG	AMY_18mo_1	450	340	0	0	AMY	18mo	1	Oligo NN
AMY_18mo_1:ATGTGAGAGGGTGAAC	AMY_18mo_1	3517	1628	0	0.312766562411146	AMY	18mo	1	STR-PAL Chst9 Gaba
AMY_18mo_1:ATGTTCAAGCAAGGAC	AMY_18mo_1	12664	3443	0.0157927984838913	0.18161718256475	AMY	18mo	1	COAa-PAA-MEA Barhl2 Glut
AMY_18mo_1:ATGTTCAAGCACAGAA	AMY_18mo_1	610	473	0	0.163934426229508	AMY	18mo	1	BAM NN
AMY_18mo_1:ATGTTTGAGACACTTA	AMY_18mo_1	3269	1618	0	0.214132762312634	AMY	18mo	1	SI-MA-LPO-LHA Skor1 Glut
AMY_18mo_1:ATTAACCCATCTAGCA	AMY_18mo_1	1307	762	0.229533282325937	0	AMY	18mo	1	OPC NN
AMY_18mo_1:ATTACCCGTCTAGCTT	AMY_18mo_1	9742	2933	0.0102648326832273	0.164237322931636	AMY	18mo	1	CEA-BST Gaba
AMY_18mo_1:ATTACCCGTTAATCGG	AMY_18mo_1	5598	2188	0	0.0357270453733476	AMY	18mo	1	COA Glut
AMY_18mo_1:ATTACCGCAATATAGG	AMY_18mo_1	721	555	0.13869625520111	0.416088765603329	AMY	18mo	1	Microglia NN
AMY_18mo_1:ATTACGTCAGCCAGTT	AMY_18mo_1	11550	3363	0	0.147186147186147	AMY	18mo	1	LA-BLA-BMA-PA Glut
AMY_18mo_1:ATTACTGAGCAAGGGT	AMY_18mo_1	4913	2151	0.0407083248524323	0.203541624262162	AMY	18mo	1	COA Glut
AMY_18mo_1:ATTAGCGGTAGCCTAA	AMY_18mo_1	798	498	0	0.12531328320802	AMY	18mo	1	Oligo NN
AMY_18mo_1:ATTAGCTCATAGCGGA	AMY_18mo_1	3026	1516	0.0330469266358229	0.132187706543291	AMY	18mo	1	STR-PAL Chst9 Gaba
AMY_18mo_1:ATTAGGTGTGAATCGC	AMY_18mo_1	1229	787	0	0.16273393002441	AMY	18mo	1	Astro-NT NN
AMY_18mo_1:ATTAGTCCAAACTGTT	AMY_18mo_1	645	498	0	0.155038759689922	AMY	18mo	1	BAM NN
AMY_18mo_1:ATTATCCTCACCGGTA	AMY_18mo_1	6230	2074	0	0.0160513643659711	AMY	18mo	1	LA-BLA-BMA-PA Glut
AMY_18mo_1:ATTATGGTCACGTTAA	AMY_18mo_1	1902	986	0.10515247108307	0.157728706624606	AMY	18mo	1	Astro-TE NN
AMY_18mo_1:ATTATGGTCTAAGTCA	AMY_18mo_1	692	438	0	0	AMY	18mo	1	Oligo NN
AMY_18mo_1:ATTCAACCAGCAAGGC	AMY_18mo_1	742	494	0	0.134770889487871	AMY	18mo	1	Oligo NN
AMY_18mo_1:ATTCACTTCTGTGAGT	AMY_18mo_1	5622	2267	0	0.106723585912487	AMY	18mo	1	MEA-BST Gaba
AMY_18mo_1:ATTCCGGAGCACTAGT	AMY_18mo_1	1619	748	0	0.123533045089561	AMY	18mo	1	Oligo NN
AMY_18mo_1:ATTCCTCCAGGAACTG	AMY_18mo_1	5633	2355	0.0177525297354873	0.337298064974259	AMY	18mo	1	CEA-BST Gaba
AMY_18mo_1:ATTCGTTTCCACCCTG	AMY_18mo_1	2480	1312	0.0403225806451613	0.241935483870968	AMY	18mo	1	STR-PAL Chst9 Gaba
AMY_18mo_1:ATTCGTTTCCTGCGAA	AMY_18mo_1	422	310	0	0	AMY	18mo	1	Oligo NN
AMY_18mo_1:ATTGACTCACACAATT	AMY_18mo_1	645	489	0.155038759689922	0.155038759689922	AMY	18mo	1	Microglia NN
AMY_18mo_1:ATTGACTCAGGGAGCT	AMY_18mo_1	5876	2477	0.0170183798502383	0.136147038801906	AMY	18mo	1	CEA-BST Gaba
AMY_18mo_1:ATTGCGCCAAACAACA	AMY_18mo_1	390	310	0	0.769230769230769	AMY	18mo	1	Astro-TE NN
AMY_18mo_1:ATTGCGCCATTATCCC	AMY_18mo_1	6571	2461	0.0304367676152793	0.152183838076396	AMY	18mo	1	COAa-PAA-MEA Barhl2 Glut
AMY_18mo_1:ATTGCTCGTAATGACT	AMY_18mo_1	4717	1979	0	0.127199491202035	AMY	18mo	1	CEA-BST Gaba
AMY_18mo_1:ATTGCTCGTCATGAGC	AMY_18mo_1	506	371	0.197628458498024	0.395256916996047	AMY	18mo	1	Oligo NN
AMY_18mo_1:ATTGGCTAGGACCGCT	AMY_18mo_1	744	483	0	0	AMY	18mo	1	Oligo NN
AMY_18mo_1:ATTGGTTCAATTATGC	AMY_18mo_1	4348	1770	0	0.137994480220791	AMY	18mo	1	STR-PAL Chst9 Gaba
AMY_18mo_1:ATTGGTTCAGCAACAG	AMY_18mo_1	4110	1673	0.024330900243309	0.097323600973236	AMY	18mo	1	NLOT Rho Glut
AMY_18mo_1:ATTGTCCGTGAGGTAG	AMY_18mo_1	612	451	0	0	AMY	18mo	1	OPC NN
AMY_18mo_1:ATTGTGATCACTTTAC	AMY_18mo_1	1691	875	0	0.118273211117682	AMY	18mo	1	MEA Slc17a7 Glut
AMY_18mo_1:ATTGTGATCAGCACGC	AMY_18mo_1	2075	1169	0	0.144578313253012	AMY	18mo	1	MEA-BST Gaba
AMY_18mo_1:ATTTAGGTCCTTGAGG	AMY_18mo_1	4255	1798	0	0.235017626321974	AMY	18mo	1	STR-PAL Chst9 Gaba
AMY_18mo_1:ATTTGCAAGGACCTCA	AMY_18mo_1	787	525	0	0.381194409148666	AMY	18mo	1	Oligo NN
AMY_18mo_1:ATTTGTGAGCTTTGTT	AMY_18mo_1	523	430	0.191204588910134	1.1472275334608	AMY	18mo	1	Microglia NN
AMY_18mo_1:CAAACAACAATATGGA	AMY_18mo_1	5167	2347	0.0387071801819237	0.348364621637314	AMY	18mo	1	RLP Neur
AMY_18mo_1:CAAACAACAGGTTACC	AMY_18mo_1	11949	3450	0.0251067034898318	0.108795715122604	AMY	18mo	1	COAa-PAA-MEA Barhl2 Glut
AMY_18mo_1:CAAACAACATGTCAGC	AMY_18mo_1	1073	642	0	0.0931966449207828	AMY	18mo	1	Oligo NN
AMY_18mo_1:CAAACACTCCATTACT	AMY_18mo_1	3062	1391	0.0326583932070542	0.0653167864141084	AMY	18mo	1	MEA-BST Gaba
AMY_18mo_1:CAAAGCGCAGCTAACC	AMY_18mo_1	430	307	0	0.465116279069767	AMY	18mo	1	Oligo NN
AMY_18mo_1:CAAAGGATCCTCATCA	AMY_18mo_1	9989	3084	0	0.160176193813195	AMY	18mo	1	COA Glut
AMY_18mo_1:CAAATCATCCTAAGTA	AMY_18mo_1	990	708	0.101010101010101	0.101010101010101	AMY	18mo	1	Microglia NN
AMY_18mo_1:CAACAGGCACAGGGAC	AMY_18mo_1	4219	1732	0	0.0711068973690448	AMY	18mo	1	STR-PAL Chst9 Gaba
AMY_18mo_1:CAACAGGCACATACTG	AMY_18mo_1	3833	1851	0	0.208713801200104	AMY	18mo	1	STR Prox1 Lhx6 Gaba
AMY_18mo_1:CAACAGGCATGTTGTG	AMY_18mo_1	2220	1256	0.045045045045045	0.315315315315315	AMY	18mo	1	CEA-BST Gaba
AMY_18mo_1:CAACCCTTCGGTCAAT	AMY_18mo_1	1352	771	0	0.14792899408284	AMY	18mo	1	Oligo NN
AMY_18mo_1:CAACCGGGTGCACGCA	AMY_18mo_1	2075	1094	0.0481927710843373	0.192771084337349	AMY	18mo	1	LA-BLA-BMA-PA Glut
AMY_18mo_1:CAAGCTAGTGGATTCA	AMY_18mo_1	4235	1850	0.0236127508854782	0.118063754427391	AMY	18mo	1	COAa-PAA-MEA Barhl2 Glut
AMY_18mo_1:CAAGGTAAGGCACAGG	AMY_18mo_1	5300	2242	0	0.188679245283019	AMY	18mo	1	COA Glut
AMY_18mo_1:CAAGTGAAGTGAGCGG	AMY_18mo_1	698	505	0	0.143266475644699	AMY	18mo	1	OPC NN
AMY_18mo_1:CAAGTTATCACTCAAA	AMY_18mo_1	1929	1009	0	0	AMY	18mo	1	COAa-PAA-MEA Barhl2 Glut
AMY_18mo_1:CAATATGTCAGGAAGC	AMY_18mo_1	5080	2088	0.0196850393700787	0.118110236220472	AMY	18mo	1	MEA-BST Gaba
AMY_18mo_1:CAATCCCTCTTGTTCG	AMY_18mo_1	3280	1550	0	0.0304878048780488	AMY	18mo	1	OPC NN
AMY_18mo_1:CAATCGCCACATTGCA	AMY_18mo_1	6454	2298	0	0.139448404090487	AMY	18mo	1	STR D12 Gaba
AMY_18mo_1:CAATCGCCAGGTTAAA	AMY_18mo_1	3555	1596	0	0.112517580872011	AMY	18mo	1	COA Glut
AMY_18mo_1:CACAATATCATAACTG	AMY_18mo_1	673	459	0.148588410104012	0.148588410104012	AMY	18mo	1	Astro-TE NN
AMY_18mo_1:CACAGGCTCGAGGTGG	AMY_18mo_1	1227	762	0.244498777506112	0.488997555012225	AMY	18mo	1	Oligo NN
AMY_18mo_1:CACAGGCTCGGGCCAT	AMY_18mo_1	342	276	0	0.292397660818713	AMY	18mo	1	Astro-NT NN
AMY_18mo_1:CACAGGGAGGAGCATA	AMY_18mo_1	4442	1877	0.0675371454299865	0.24763619990995	AMY	18mo	1	LA-BLA-BMA-PA Glut
AMY_18mo_1:CACATAATCGAGCTAT	AMY_18mo_1	2783	1334	0.0718648939992814	0	AMY	18mo	1	COAa-PAA-MEA Barhl2 Glut
AMY_18mo_1:CACATGCCACCCACAG	AMY_18mo_1	1254	678	0	0.239234449760766	AMY	18mo	1	Oligo NN
AMY_18mo_1:CACCAACCAATCCTAG	AMY_18mo_1	7261	2691	0.0137722076848919	0.192810907588486	AMY	18mo	1	CEA-BST Gaba
AMY_18mo_1:CACCAACCACAACAAA	AMY_18mo_1	6987	2440	0	0.25762129669386	AMY	18mo	1	LA-BLA-BMA-PA Glut
AMY_18mo_1:CACCGGTAGCAGGCCT	AMY_18mo_1	5176	1883	0.0193199381761978	0.0965996908809892	AMY	18mo	1	STR D12 Gaba
AMY_18mo_1:CACCTCAGTCACTCGC	AMY_18mo_1	5359	2248	0	0.242582571375257	AMY	18mo	1	RLP Neur
AMY_18mo_1:CACCTGTTCTGTGAGT	AMY_18mo_1	3059	1499	0	0.22883295194508	AMY	18mo	1	SI-MA-LPO-LHA Skor1 Glut
AMY_18mo_1:CACGCAATCTCGACCT	AMY_18mo_1	4027	1773	0.0744971442761361	0.0993295257015148	AMY	18mo	1	OPC NN
AMY_18mo_1:CACGCTAAGCGCTCAA	AMY_18mo_1	4025	1792	0.0496894409937888	0.0993788819875776	AMY	18mo	1	STR Prox1 Lhx6 Gaba
AMY_18mo_1:CACTAGCCAATGCCTA	AMY_18mo_1	5393	2099	0.0370851103282032	0.241053217133321	AMY	18mo	1	COAa-PAA-MEA Barhl2 Glut
AMY_18mo_1:CACTAGCCATTCCTGT	AMY_18mo_1	3906	1826	0.0256016385048643	0.0256016385048643	AMY	18mo	1	CEA-BST Gaba
AMY_18mo_1:CACTTAAAGAAACTGG	AMY_18mo_1	7138	2680	0	0.0980666853460353	AMY	18mo	1	COA Glut
AMY_18mo_1:CACTTTGTCTAGCTAA	AMY_18mo_1	1523	845	0	0.0656598818122127	AMY	18mo	1	Pvalb Gaba
AMY_18mo_1:CAGAATCTCGCTTCTA	AMY_18mo_1	3987	1616	0.0250815149235014	0.0752445447705041	AMY	18mo	1	STR-PAL Chst9 Gaba
AMY_18mo_1:CAGAATCTCGTGCTTC	AMY_18mo_1	2549	1255	0	0.117693213024716	AMY	18mo	1	STR-PAL Chst9 Gaba
AMY_18mo_1:CAGATTCAGGCCTAAT	AMY_18mo_1	7478	2377	0	0.173843273602568	AMY	18mo	1	L5 IT CTX Glut
AMY_18mo_1:CAGATTCAGGGTTAGA	AMY_18mo_1	6828	2469	0.0292911540714704	0.175746924428822	AMY	18mo	1	STR D12 Gaba
AMY_18mo_1:CAGATTCAGTTGTCAA	AMY_18mo_1	2754	1312	0	0.0363108206245461	AMY	18mo	1	OPC NN
AMY_18mo_1:CAGCATGTCGATTTGA	AMY_18mo_1	6931	2340	0.028855864954552	0.173135189727312	AMY	18mo	1	COAa-PAA-MEA Barhl2 Glut
AMY_18mo_1:CAGCATTAGGCAATAG	AMY_18mo_1	688	469	0	0.290697674418605	AMY	18mo	1	Oligo NN
AMY_18mo_1:CAGCCAATCCGGTTAG	AMY_18mo_1	929	615	0	0.322927879440258	AMY	18mo	1	OPC NN
AMY_18mo_1:CAGCCTAAGCTGGCTA	AMY_18mo_1	6067	2391	0.0164826108455579	0.131860886764464	AMY	18mo	1	COA Glut
AMY_18mo_1:CAGCCTTTCGGTCAGC	AMY_18mo_1	4776	1994	0.0418760469011725	0.251256281407035	AMY	18mo	1	CEA-BST Six3 Cyp26b1 Gaba
AMY_18mo_1:CAGCTAAGTAAACAAG	AMY_18mo_1	2593	1255	0	0.115696104897802	AMY	18mo	1	OPC NN
AMY_18mo_1:CAGCTAAGTCGACTAA	AMY_18mo_1	736	502	0	0.135869565217391	AMY	18mo	1	Oligo NN
AMY_18mo_1:CAGCTATAGTAACGGA	AMY_18mo_1	1742	1011	0	0.172215843857635	AMY	18mo	1	Lamp5 Gaba
AMY_18mo_1:CAGCTCAAGGTGCTGC	AMY_18mo_1	3409	1656	0	0.234672924611323	AMY	18mo	1	STR D12 Gaba
AMY_18mo_1:CAGGACACAGCTTAAT	AMY_18mo_1	823	520	0	0	AMY	18mo	1	Oligo NN
AMY_18mo_1:CAGGACACATATAACC	AMY_18mo_1	659	498	0	0.303490136570561	AMY	18mo	1	Microglia NN
AMY_18mo_1:CAGGACCTCCTGGCTT	AMY_18mo_1	541	431	0	0.739371534195933	AMY	18mo	1	Microglia NN
AMY_18mo_1:CAGGACCTCTACCTAT	AMY_18mo_1	845	563	0.118343195266272	0	AMY	18mo	1	Astro-TE NN
AMY_18mo_1:CAGGCTGGTGCTTAGA	AMY_18mo_1	682	446	0.146627565982405	0.146627565982405	AMY	18mo	1	Oligo NN
AMY_18mo_1:CAGGCTGGTTAGGTTG	AMY_18mo_1	7565	2662	0.0132187706543291	0.15862524785195	AMY	18mo	1	STR Prox1 Lhx6 Gaba
AMY_18mo_1:CAGGGCTTCACACAGT	AMY_18mo_1	3662	1712	0	0.163844893500819	AMY	18mo	1	CEA-BST Gaba
AMY_18mo_1:CAGGGTGAGAGCCGGA	AMY_18mo_1	1314	748	0	0.228310502283105	AMY	18mo	1	CEA-BST Gaba
AMY_18mo_1:CAGGTGGAGATTGAGG	AMY_18mo_1	4739	2136	0.063304494619118	0.063304494619118	AMY	18mo	1	COA Glut
AMY_18mo_1:CAGGTGGAGGTAAGGC	AMY_18mo_1	3979	1957	0	0.351847197788389	AMY	18mo	1	CEA-BST Gaba
AMY_18mo_1:CAGTATGGTTTGCGCC	AMY_18mo_1	6836	2480	0	0.16091281451141	AMY	18mo	1	NDB-SI-MA-STRv Lhx8 Gaba
AMY_18mo_1:CATAACGGTGCGCGTA	AMY_18mo_1	2923	1446	0	0.13684570646596	AMY	18mo	1	STR-PAL Chst9 Gaba
AMY_18mo_1:CATAAGCTCATCCTGC	AMY_18mo_1	8765	3029	0.0114090131203651	0.262407301768397	AMY	18mo	1	CEA-BST Six3 Cyp26b1 Gaba
AMY_18mo_1:CATAAGCTCCTGATGG	AMY_18mo_1	908	564	0	0.330396475770925	AMY	18mo	1	Oligo NN
AMY_18mo_1:CATAATCCAAAGCGGC	AMY_18mo_1	4411	1880	0.022670596236681	0.158694173656767	AMY	18mo	1	MEA-BST Gaba
AMY_18mo_1:CATAATCCAATAATGG	AMY_18mo_1	13233	3638	0.00755686541222701	0.249376558603491	AMY	18mo	1	LA-BLA-BMA-PA Glut
AMY_18mo_1:CATAATGTCAATGTCA	AMY_18mo_1	3476	1535	0	0.201380897583429	AMY	18mo	1	STR D12 Gaba
AMY_18mo_1:CATAGACTCGGGCCAT	AMY_18mo_1	6029	2146	0.0663459943605905	0.0829324929507381	AMY	18mo	1	NDB-SI-MA-STRv Lhx8 Gaba
AMY_18mo_1:CATAGCTAGTTTGTCT	AMY_18mo_1	5573	2148	0.0179436569172797	0.161492912255518	AMY	18mo	1	STR D12 Gaba
AMY_18mo_1:CATAGGCGTAACGGGA	AMY_18mo_1	7364	2728	0.0271591526344378	0.12221618685497	AMY	18mo	1	NDB-SI-MA-STRv Lhx8 Gaba
AMY_18mo_1:CATAGGCGTTTCGCGC	AMY_18mo_1	4761	1969	0	0.189035916824197	AMY	18mo	1	COA Glut
AMY_18mo_1:CATATCGCAATTGCGC	AMY_18mo_1	10844	3142	0.00922168941350055	0.147547030616009	AMY	18mo	1	LA-BLA-BMA-PA Glut
AMY_18mo_1:CATATCGCAGTACCGT	AMY_18mo_1	1714	955	0	0.116686114352392	AMY	18mo	1	Astro-NT NN
AMY_18mo_1:CATCAATCAACAGGAT	AMY_18mo_1	5869	2397	0.0170386777986028	0.153348100187425	AMY	18mo	1	CEA-BST Gaba
AMY_18mo_1:CATCATAAGTAAACCC	AMY_18mo_1	9306	2791	0	0.150440575972491	AMY	18mo	1	MEA-BST Gaba
AMY_18mo_1:CATCCTCAGCTATATG	AMY_18mo_1	1739	930	0	0.0575043128234618	AMY	18mo	1	STR-PAL Chst9 Gaba
AMY_18mo_1:CATCCTTCAATAGCCC	AMY_18mo_1	625	410	0	0.48	AMY	18mo	1	Oligo NN
AMY_18mo_1:CATCCTTCAGCACGAA	AMY_18mo_1	6218	2304	0.0160823415889353	0.128658732711483	AMY	18mo	1	MEA-BST Gaba
AMY_18mo_1:CATCGCTTCCTGCGAA	AMY_18mo_1	2130	1096	0	0.187793427230047	AMY	18mo	1	COA Glut
AMY_18mo_1:CATGAGGCATCCCTCA	AMY_18mo_1	2684	1283	0	0.0745156482861401	AMY	18mo	1	MEA-BST Gaba
AMY_18mo_1:CATGCAAGTACCTTAC	AMY_18mo_1	1460	874	0.136986301369863	0.342465753424658	AMY	18mo	1	Pvalb Gaba
AMY_18mo_1:CATGCATAGGAGCATA	AMY_18mo_1	5968	2229	0	0.184316353887399	AMY	18mo	1	STR D12 Gaba
AMY_18mo_1:CATGCGGGTTCGCGCT	AMY_18mo_1	337	258	0	0.29673590504451	AMY	18mo	1	Oligo NN
AMY_18mo_1:CATGCGGGTTTGTTGC	AMY_18mo_1	3405	1568	0.0293685756240822	0.205580029368576	AMY	18mo	1	CEA-BST Gaba
AMY_18mo_1:CATGGATTCCCTCGCA	AMY_18mo_1	8188	2778	0.0122129946262824	0.134342940889106	AMY	18mo	1	CEA-BST Gaba
AMY_18mo_1:CATGGATTCCTAAATG	AMY_18mo_1	662	454	0	0.302114803625378	AMY	18mo	1	Oligo NN
AMY_18mo_1:CATGGATTCGATTTGA	AMY_18mo_1	8081	2791	0.0123747061007301	0.210370003712412	AMY	18mo	1	COA Glut
AMY_18mo_1:CATGGCGGTAGGTTTG	AMY_18mo_1	4792	2118	0	0.125208681135225	AMY	18mo	1	CEA-BST Gaba
AMY_18mo_1:CATGGCGGTCTTTATG	AMY_18mo_1	3985	1631	0.0250941028858218	0.125470514429109	AMY	18mo	1	MEA Slc17a7 Glut
AMY_18mo_1:CATGGCGGTTTGTCTA	AMY_18mo_1	2110	1080	0	0.14218009478673	AMY	18mo	1	Lamp5 Gaba
AMY_18mo_1:CATTATCTCCTGTTCA	AMY_18mo_1	2839	1364	0.0352236703064459	0.246565692145122	AMY	18mo	1	LA-BLA-BMA-PA Glut
AMY_18mo_1:CATTATCTCTTTGTAC	AMY_18mo_1	836	547	0	0	AMY	18mo	1	OPC NN
AMY_18mo_1:CATTCATTCGGTTTCC	AMY_18mo_1	5975	2272	0	0.133891213389121	AMY	18mo	1	CEA-BST Six3 Cyp26b1 Gaba
AMY_18mo_1:CATTGCGAGTGAGCAA	AMY_18mo_1	622	455	0.160771704180064	0.160771704180064	AMY	18mo	1	OPC NN
AMY_18mo_1:CATTGTGCAAGGGTTG	AMY_18mo_1	3052	1497	0.0982961992136304	0.131061598951507	AMY	18mo	1	COA Glut
AMY_18mo_1:CATTGTGCATCCCTCA	AMY_18mo_1	6813	2540	0.0146778218112432	0.190811683546162	AMY	18mo	1	RLP Neur
AMY_18mo_1:CATTTGTTCTTAGGAC	AMY_18mo_1	6773	2563	0	0.11811604901816	AMY	18mo	1	COA Glut
AMY_18mo_1:CCAAACCCACCGGTAT	AMY_18mo_1	2987	1390	0	0.033478406427854	AMY	18mo	1	CEA-BST Six3 Cyp26b1 Gaba
AMY_18mo_1:CCAAACTAGAGGCTAA	AMY_18mo_1	5771	2170	0	0.225264252295963	AMY	18mo	1	Sst Chodl Gaba
AMY_18mo_1:CCAAACTAGCTATTGA	AMY_18mo_1	1087	664	0	0.275988960441582	AMY	18mo	1	OPC NN
AMY_18mo_1:CCAAATCAGTAGCTTA	AMY_18mo_1	643	500	0	0.31104199066874	AMY	18mo	1	Microglia NN
AMY_18mo_1:CCAACCCGTAACAGGG	AMY_18mo_1	2078	1137	0	0.0962463907603465	AMY	18mo	1	LA-BLA-BMA-PA Glut
AMY_18mo_1:CCAAGGCTCCAACTGG	AMY_18mo_1	3695	1733	0	0.13531799729364	AMY	18mo	1	STR-PAL Chst9 Gaba
AMY_18mo_1:CCAAGGCTCCCGCATT	AMY_18mo_1	7714	2587	0	0.142597873995333	AMY	18mo	1	LA-BLA-BMA-PA Glut
AMY_18mo_1:CCACACAAGCCTAACG	AMY_18mo_1	2275	1125	0	0.263736263736264	AMY	18mo	1	SI-MA-LPO-LHA Skor1 Glut
AMY_18mo_1:CCACATTGTGATTTGG	AMY_18mo_1	4547	1933	0.0219925225423356	0.109962612711678	AMY	18mo	1	STR Prox1 Lhx6 Gaba
AMY_18mo_1:CCACTTGGTTCAAGAT	AMY_18mo_1	3491	1532	0	0.0859352621025494	AMY	18mo	1	LA-BLA-BMA-PA Glut
AMY_18mo_1:CCAGACTCAATTTGGT	AMY_18mo_1	1674	938	0	0	AMY	18mo	1	STR-PAL Chst9 Gaba
AMY_18mo_1:CCAGCCTGTCCTTCTC	AMY_18mo_1	4902	1954	0	0.244798041615667	AMY	18mo	1	MEA-BST Gaba
AMY_18mo_1:CCAGCTGCAACAGCCT	AMY_18mo_1	1142	611	0.0875656742556918	0	AMY	18mo	1	Lamp5 Gaba
AMY_18mo_1:CCAGGAACAGCTTAAT	AMY_18mo_1	617	412	0	0.162074554294976	AMY	18mo	1	Oligo NN
AMY_18mo_1:CCAGGATGTACGGTAC	AMY_18mo_1	2616	1268	0.0764525993883792	0.0764525993883792	AMY	18mo	1	COAa-PAA-MEA Barhl2 Glut
AMY_18mo_1:CCAGTTTGTCTAACAG	AMY_18mo_1	1291	873	0	0.464756003098373	AMY	18mo	1	Microglia NN
AMY_18mo_1:CCAGTTTGTCTTTGAC	AMY_18mo_1	1426	778	0.140252454417952	0.0701262272089762	AMY	18mo	1	Oligo NN
AMY_18mo_1:CCATAAATCGCCTAAG	AMY_18mo_1	892	648	0.112107623318386	0.112107623318386	AMY	18mo	1	Microglia NN
AMY_18mo_1:CCATAGCCAACCCTCC	AMY_18mo_1	1171	774	0	0.256191289496157	AMY	18mo	1	Microglia NN
AMY_18mo_1:CCATAGCCACAAGCCT	AMY_18mo_1	3124	1475	0	0.128040973111396	AMY	18mo	1	COA Glut
AMY_18mo_1:CCATAGCCATCTAGCA	AMY_18mo_1	5564	2087	0	0.179726815240834	AMY	18mo	1	MEA Slc17a7 Glut
AMY_18mo_1:CCATATTTCGGTTCCT	AMY_18mo_1	6991	2501	0	0.143041052782148	AMY	18mo	1	MEA-BST Gaba
AMY_18mo_1:CCATCACTCAAGCTTA	AMY_18mo_1	4426	2050	0	0.180750112968821	AMY	18mo	1	CEA-BST Gaba
AMY_18mo_1:CCATCACTCAATTGGC	AMY_18mo_1	3384	1483	0	0.206855791962175	AMY	18mo	1	LA-BLA-BMA-PA Glut
AMY_18mo_1:CCATCACTCCTGGTGA	AMY_18mo_1	10612	3133	0.00942329438371655	0.160196004523181	AMY	18mo	1	LA-BLA-BMA-PA Glut
AMY_18mo_1:CCATTGTGTAATGGAA	AMY_18mo_1	842	607	0	0.593824228028504	AMY	18mo	1	Astro-NT NN
AMY_18mo_1:CCCAAACCACTAGCGT	AMY_18mo_1	4324	1736	0	0.208140610545791	AMY	18mo	1	STR D12 Gaba
AMY_18mo_1:CCCAACCGTACCTTAC	AMY_18mo_1	6540	2371	0.0152905198776758	0.107033639143731	AMY	18mo	1	COA Glut
AMY_18mo_1:CCCAATTGTAAAGCAA	AMY_18mo_1	1083	675	0	0.277008310249307	AMY	18mo	1	STR-PAL Chst9 Gaba
AMY_18mo_1:CCCAGCACAACTAGGG	AMY_18mo_1	4912	1970	0.0203583061889251	0.142508143322476	AMY	18mo	1	COA Glut
AMY_18mo_1:CCCAGTTTCTTGCATT	AMY_18mo_1	657	416	0.15220700152207	0.15220700152207	AMY	18mo	1	Oligo NN
AMY_18mo_1:CCCATAACAATATGGA	AMY_18mo_1	549	414	0	0	AMY	18mo	1	Astro-TE NN
AMY_18mo_1:CCCATAACATAGCTTG	AMY_18mo_1	546	437	0	0.732600732600733	AMY	18mo	1	Microglia NN
AMY_18mo_1:CCCGCAACATAATGTC	AMY_18mo_1	4033	1830	0	0.148772625836846	AMY	18mo	1	MEA-BST Gaba
AMY_18mo_1:CCCGCTTCAAGCTTAT	AMY_18mo_1	6104	2077	0.0163826998689384	0.114678899082569	AMY	18mo	1	COAa-PAA-MEA Barhl2 Glut
AMY_18mo_1:CCCGTAAAGGGCTTAT	AMY_18mo_1	8531	2846	0.0351658656663932	0.0937756417770484	AMY	18mo	1	LA-BLA-BMA-PA Glut
AMY_18mo_1:CCCGTTGTCTTGCAAA	AMY_18mo_1	10465	3093	0.0382226469182991	0.152890587673196	AMY	18mo	1	Sst Gaba
AMY_18mo_1:CCCTAATGTAACCTAG	AMY_18mo_1	1050	717	0	0.285714285714286	AMY	18mo	1	Microglia NN
AMY_18mo_1:CCCTAATGTAGTTAAC	AMY_18mo_1	9334	3139	0	0.0535676023141204	AMY	18mo	1	COA Glut
AMY_18mo_1:CCCTCACCATTCAGCA	AMY_18mo_1	2618	1214	0	0.0381970970206264	AMY	18mo	1	Astro-TE NN
AMY_18mo_1:CCCTCAGTCCAAGTGT	AMY_18mo_1	6385	2413	0	0.266249021143305	AMY	18mo	1	COA Glut
AMY_18mo_1:CCCTCATAGAGGGACT	AMY_18mo_1	7649	2579	0.0130736043927311	0.130736043927311	AMY	18mo	1	MEA-BST Gaba
AMY_18mo_1:CCCTGTTAGGCTACTG	AMY_18mo_1	1171	672	0	0.170794192997438	AMY	18mo	1	Oligo NN
AMY_18mo_1:CCCTTAATCACTAGGT	AMY_18mo_1	851	537	0	0.470035252643948	AMY	18mo	1	Oligo NN
AMY_18mo_1:CCCTTAATCATGGCTG	AMY_18mo_1	7356	2774	0	0.135943447525829	AMY	18mo	1	Sst Gaba
AMY_18mo_1:CCCTTAATCTAATCAG	AMY_18mo_1	3775	1748	0.0529801324503311	0.211920529801325	AMY	18mo	1	STR-PAL Chst9 Gaba
AMY_18mo_1:CCGACAGGTACGGGTT	AMY_18mo_1	5423	2092	0.0368799557440531	0.129079845104186	AMY	18mo	1	COA Glut
AMY_18mo_1:CCGATGCAGCCTGTTC	AMY_18mo_1	6609	2366	0	0.075654410652141	AMY	18mo	1	MEA-BST Gaba
AMY_18mo_1:CCGCAAATCAGTTCCC	AMY_18mo_1	5860	2191	0	0.0853242320819113	AMY	18mo	1	NDB-SI-MA-STRv Lhx8 Gaba
AMY_18mo_1:CCGCAAGGTTACATCC	AMY_18mo_1	3941	1698	0.0253742704897234	0.126871352448617	AMY	18mo	1	STR-PAL Chst9 Gaba
AMY_18mo_1:CCGCCAACATAGACTT	AMY_18mo_1	3829	1673	0	0.208931835988509	AMY	18mo	1	STR D12 Gaba
AMY_18mo_1:CCGCTAAAGGCATGAA	AMY_18mo_1	1977	1097	0	0.151745068285281	AMY	18mo	1	OPC NN
AMY_18mo_1:CCGCTTAGTTGAGGTC	AMY_18mo_1	692	440	0	0.289017341040462	AMY	18mo	1	Oligo NN
AMY_18mo_1:CCGGTAGGTCATTGAG	AMY_18mo_1	644	440	0	0.31055900621118	AMY	18mo	1	Oligo NN
AMY_18mo_1:CCGGTTAAGAATCGCT	AMY_18mo_1	1165	723	0	0	AMY	18mo	1	Astro-TE NN
AMY_18mo_1:CCGTGCTGTATTGAGT	AMY_18mo_1	1652	929	0	0.302663438256659	AMY	18mo	1	MEA Slc17a7 Glut
AMY_18mo_1:CCGTGCTGTTGCACGG	AMY_18mo_1	6445	2384	0.0310318076027929	0.155159038013964	AMY	18mo	1	NDB-SI-MA-STRv Lhx8 Gaba
AMY_18mo_1:CCGTTAACAGTCTAGC	AMY_18mo_1	9692	2967	0.0206355757325629	0.103177878662815	AMY	18mo	1	CEA-BST Gaba
AMY_18mo_1:CCGTTGCGTGTTGCTT	AMY_18mo_1	603	422	0	0.165837479270315	AMY	18mo	1	Oligo NN
AMY_18mo_1:CCTAAGCCAACAGGTG	AMY_18mo_1	3542	1665	0	0.395256916996047	AMY	18mo	1	COA Glut
AMY_18mo_1:CCTAAGTAGGTCCTGA	AMY_18mo_1	744	566	0	0.672043010752688	AMY	18mo	1	Microglia NN
AMY_18mo_1:CCTAATAAGCAGCTCA	AMY_18mo_1	840	624	0.119047619047619	0.595238095238095	AMY	18mo	1	Microglia NN
AMY_18mo_1:CCTAATAAGGCAAGTA	AMY_18mo_1	829	543	0	0.120627261761158	AMY	18mo	1	Oligo NN
AMY_18mo_1:CCTAGTTGTTCACCCA	AMY_18mo_1	8137	2840	0	0.208922207201671	AMY	18mo	1	CEA-BST Six3 Cyp26b1 Gaba
AMY_18mo_1:CCTATAGCATGTTGCA	AMY_18mo_1	4503	1907	0	0.177659338218965	AMY	18mo	1	COAa-PAA-MEA Barhl2 Glut
AMY_18mo_1:CCTATATTCTTAGGGT	AMY_18mo_1	1807	980	0.0553403431101273	0.276701715550636	AMY	18mo	1	COA Glut
AMY_18mo_1:CCTATTGTCTTGTTCG	AMY_18mo_1	6095	2265	0	0.14766201804758	AMY	18mo	1	STR D1 Sema5a Gaba
AMY_18mo_1:CCTCAAACAAAGCTAA	AMY_18mo_1	1375	819	0.0727272727272727	0.0727272727272727	AMY	18mo	1	Astro-NT NN
AMY_18mo_1:CCTCAATGTGATGAGG	AMY_18mo_1	5213	2151	0	0.230193746403223	AMY	18mo	1	CEA-BST Gaba
AMY_18mo_1:CCTCCTCTCCTAGTAA	AMY_18mo_1	6795	2347	0.0294334069168506	0.191317144959529	AMY	18mo	1	STR-PAL Chst9 Gaba
AMY_18mo_1:CCTCCTCTCTTTGAGA	AMY_18mo_1	1683	969	0.05941770647653	0.17825311942959	AMY	18mo	1	OPC NN
AMY_18mo_1:CCTCCTGAGAAACTGG	AMY_18mo_1	836	619	0	0.119617224880383	AMY	18mo	1	Microglia NN
AMY_18mo_1:CCTGAATAGCTTCTCA	AMY_18mo_1	749	491	0	0.400534045393859	AMY	18mo	1	Oligo NN
AMY_18mo_1:CCTGATGAGCGGATAA	AMY_18mo_1	5412	2196	0.0184774575018477	0.258684405025868	AMY	18mo	1	MEA-BST Gaba
AMY_18mo_1:CCTGATGAGGTCAAAG	AMY_18mo_1	2593	1264	0.0385653682992673	0.269957578094871	AMY	18mo	1	Sst Gaba
AMY_18mo_1:CCTGATGAGTTGTCTT	AMY_18mo_1	6621	2343	0.030206917384081	0.151034586920405	AMY	18mo	1	LA-BLA-BMA-PA Glut
AMY_18mo_1:CCTGCTCCACGGTACT	AMY_18mo_1	3159	1476	0.0316555872111428	0.158277936055714	AMY	18mo	1	STR-PAL Chst9 Gaba
AMY_18mo_1:CCTGGATCAGTTATGT	AMY_18mo_1	8294	2853	0	0.289365806607186	AMY	18mo	1	CEA-BST Gaba
AMY_18mo_1:CCTGGATCATCCTAGA	AMY_18mo_1	6765	2452	0	0.206947524020695	AMY	18mo	1	COA Glut
AMY_18mo_1:CCTGGTAAGTTTAACG	AMY_18mo_1	9211	2823	0.0108565845185105	0.119422429703615	AMY	18mo	1	COAa-PAA-MEA Barhl2 Glut
AMY_18mo_1:CCTGTAACAACTGGGA	AMY_18mo_1	513	350	0	0	AMY	18mo	1	Oligo NN
AMY_18mo_1:CCTGTAACACGAATTT	AMY_18mo_1	9212	3092	0.0108554059921841	0.151975683890578	AMY	18mo	1	COA Glut
AMY_18mo_1:CCTGTAACAGCAATAA	AMY_18mo_1	5844	2255	0	0.0855578370978782	AMY	18mo	1	MEA-BST Gaba
AMY_18mo_1:CCTGTAACATAGCGGA	AMY_18mo_1	6845	2350	0.014609203798393	0.160701241782323	AMY	18mo	1	COAa-PAA-MEA Barhl2 Glut
AMY_18mo_1:CCTGTATGTAGTTAAC	AMY_18mo_1	2099	1087	0	0.0952834683182468	AMY	18mo	1	CEA-BST Gaba
AMY_18mo_1:CCTGTTGGTGATTTGG	AMY_18mo_1	4540	2042	0	0.154185022026432	AMY	18mo	1	MEA-BST Gaba
AMY_18mo_1:CCTTAACGTTGAATCG	AMY_18mo_1	3459	1618	0	0.144550448106389	AMY	18mo	1	MEA-BST Gaba
AMY_18mo_1:CCTTAGTGTTAATGAC	AMY_18mo_1	501	396	0	0.399201596806387	AMY	18mo	1	Microglia NN
AMY_18mo_1:CCTTATGTCTCACACC	AMY_18mo_1	456	303	0	0.657894736842105	AMY	18mo	1	Oligo NN
AMY_18mo_1:CCTTCAATCGCACACA	AMY_18mo_1	5573	2139	0	0.215323883007357	AMY	18mo	1	CEA-BST Gaba
AMY_18mo_1:CCTTCAATCGCATTAA	AMY_18mo_1	870	538	0	0.459770114942529	AMY	18mo	1	Oligo NN
AMY_18mo_1:CCTTCAGGTGTCACGG	AMY_18mo_1	1941	1035	0	0	AMY	18mo	1	STR Prox1 Lhx6 Gaba
AMY_18mo_1:CCTTGTTCAAATGCCC	AMY_18mo_1	621	401	0	0	AMY	18mo	1	Astro-NT NN
AMY_18mo_1:CCTTGTTCATTATGAC	AMY_18mo_1	7961	2788	0.0125612360256249	0.138173596281874	AMY	18mo	1	COA Glut
AMY_18mo_1:CCTTTAGTCAAGCTAC	AMY_18mo_1	11820	3211	0.00846023688663283	0.143824027072758	AMY	18mo	1	LA-BLA-BMA-PA Glut
AMY_18mo_1:CGAAATGAGGTAAGCA	AMY_18mo_1	522	422	0	0.383141762452107	AMY	18mo	1	Microglia NN
AMY_18mo_1:CGAAATGAGTAAGAAC	AMY_18mo_1	964	708	0	0.311203319502075	AMY	18mo	1	Microglia NN
AMY_18mo_1:CGAATATGTCGACTCC	AMY_18mo_1	5678	2379	0	0.281789362451567	AMY	18mo	1	CEA-BST Gaba
AMY_18mo_1:CGAATCTAGCGAGGTG	AMY_18mo_1	5236	2013	0.0381970970206264	0.114591291061879	AMY	18mo	1	LA-BLA-BMA-PA Glut
AMY_18mo_1:CGAATCTAGTAAGGGC	AMY_18mo_1	5375	2187	0.0558139534883721	0.111627906976744	AMY	18mo	1	Pvalb chandelier Gaba
AMY_18mo_1:CGACAAGCACAGAACG	AMY_18mo_1	5733	2148	0.0523286237571952	0.122100122100122	AMY	18mo	1	CEA-BST Gaba
AMY_18mo_1:CGACCTGCATGAAATG	AMY_18mo_1	937	605	0.213447171824973	0.213447171824973	AMY	18mo	1	OPC NN
AMY_18mo_1:CGAGCTGGTCAGGCAT	AMY_18mo_1	1149	690	0.174064403829417	0	AMY	18mo	1	Astro-NT NN
AMY_18mo_1:CGAGGAAGTTAGTACG	AMY_18mo_1	565	448	0	0.353982300884956	AMY	18mo	1	Microglia NN
AMY_18mo_1:CGAGGCAAGCCGGTAC	AMY_18mo_1	552	426	0.181159420289855	0.36231884057971	AMY	18mo	1	Microglia NN
AMY_18mo_1:CGAGGTGAGCACTAGT	AMY_18mo_1	1024	682	0	0.09765625	AMY	18mo	1	OPC NN
AMY_18mo_1:CGAGTCGGTGTGCACG	AMY_18mo_1	4280	1842	0.0233644859813084	0.280373831775701	AMY	18mo	1	MEA-BST Gaba
AMY_18mo_1:CGATATTCAGTTGCGT	AMY_18mo_1	662	508	0	0.604229607250755	AMY	18mo	1	Microglia NN
AMY_18mo_1:CGATCCTTCCCGTTGT	AMY_18mo_1	2522	1368	0.0396510705789056	0.158604282315623	AMY	18mo	1	CEA-BST Gaba
AMY_18mo_1:CGATCCTTCGATCAGT	AMY_18mo_1	858	644	0	0.116550116550117	AMY	18mo	1	Microglia NN
AMY_18mo_1:CGATCCTTCTCATCAT	AMY_18mo_1	2095	1062	0.0477326968973747	0.238663484486874	AMY	18mo	1	STR-PAL Chst9 Gaba
AMY_18mo_1:CGATGTCCACTAGCGT	AMY_18mo_1	3262	1505	0.0306560392397302	0.245248313917842	AMY	18mo	1	STR-PAL Chst9 Gaba
AMY_18mo_1:CGATTATCACACAATT	AMY_18mo_1	3617	1618	0.0276472214542439	0.193530550179707	AMY	18mo	1	LA-BLA-BMA-PA Glut
AMY_18mo_1:CGATTATCAGGTATTT	AMY_18mo_1	869	631	0	0.690448791714614	AMY	18mo	1	Microglia NN
AMY_18mo_1:CGATTATCATAGCGGA	AMY_18mo_1	3686	1651	0.0271296798697775	0.298426478567553	AMY	18mo	1	STR-PAL Chst9 Gaba
AMY_18mo_1:CGATTGAGTTTCGCCA	AMY_18mo_1	357	275	0.280112044817927	0.560224089635854	AMY	18mo	1	Oligo NN
AMY_18mo_1:CGATTTGCAATATAGG	AMY_18mo_1	358	250	0	0.558659217877095	AMY	18mo	1	OPC NN
AMY_18mo_1:CGATTTGCATAAGGAC	AMY_18mo_1	2213	1155	0	0.180750112968821	AMY	18mo	1	LA-BLA-BMA-PA Glut
AMY_18mo_1:CGCAATAGTTAAGGCC	AMY_18mo_1	590	378	0	0.169491525423729	AMY	18mo	1	Oligo NN
AMY_18mo_1:CGCAATTAGGGTGGAT	AMY_18mo_1	392	305	0	0.76530612244898	AMY	18mo	1	OPC NN
AMY_18mo_1:CGCACAATCACTCAAA	AMY_18mo_1	6814	2388	0	0.249486351628999	AMY	18mo	1	STR D12 Gaba
AMY_18mo_1:CGCACAATCCGCATGA	AMY_18mo_1	6767	2557	0.0295551943254027	0.280774346091326	AMY	18mo	1	SI-MA-LPO-LHA Skor1 Glut
AMY_18mo_1:CGCATTACAATTGACT	AMY_18mo_1	9480	3052	0	0.221518987341772	AMY	18mo	1	CEA-BST Gaba
AMY_18mo_1:CGCATTACATTTGCTC	AMY_18mo_1	6721	2453	0.0297574765659872	0.0892724296979616	AMY	18mo	1	COA Glut
AMY_18mo_1:CGCATTTGTTAGCTGA	AMY_18mo_1	2912	1330	0	0.103021978021978	AMY	18mo	1	Vip Gaba
AMY_18mo_1:CGCCTCATCGTTATAG	AMY_18mo_1	517	412	0.193423597678917	0.967117988394584	AMY	18mo	1	BAM NN
AMY_18mo_1:CGCCTGTGTATTCGTC	AMY_18mo_1	485	342	0	0	AMY	18mo	1	Oligo NN
AMY_18mo_1:CGCCTGTGTGTGAGGA	AMY_18mo_1	5401	2154	0	0.259211257174597	AMY	18mo	1	LA-BLA-BMA-PA Glut
AMY_18mo_1:CGCCTGTGTTAGGATT	AMY_18mo_1	508	348	0	0	AMY	18mo	1	Oligo NN
AMY_18mo_1:CGCGATTCACCTGCTC	AMY_18mo_1	3569	1551	0	0.11207621182404	AMY	18mo	1	STR-PAL Chst9 Gaba
AMY_18mo_1:CGCGGATTCACGCATG	AMY_18mo_1	2440	1304	0.040983606557377	0.327868852459016	AMY	18mo	1	MEA-BST Gaba
AMY_18mo_1:CGCTACTTCAATACGC	AMY_18mo_1	469	331	0.213219616204691	0	AMY	18mo	1	Oligo NN
AMY_18mo_1:CGCTACTTCCAGGTCA	AMY_18mo_1	14889	3881	0.0268654711532004	0.201491033649003	AMY	18mo	1	LA-BLA-BMA-PA Glut
AMY_18mo_1:CGCTATGAGAACAAGT	AMY_18mo_1	6155	2509	0.016246953696182	0.16246953696182	AMY	18mo	1	CEA-BST Gaba
AMY_18mo_1:CGCTATGAGGTTTACA	AMY_18mo_1	4205	1905	0	0.14268727705113	AMY	18mo	1	COA Glut
AMY_18mo_1:CGCTCAGCAACTAACT	AMY_18mo_1	938	650	0	0.319829424307036	AMY	18mo	1	Microglia NN
AMY_18mo_1:CGCTCAGCAATAACGA	AMY_18mo_1	1671	923	0	0.418910831837223	AMY	18mo	1	STR-PAL Chst9 Gaba
AMY_18mo_1:CGCTCAGCACATTGCA	AMY_18mo_1	692	559	0.433526011560694	0	AMY	18mo	1	BAM NN
AMY_18mo_1:CGCTCAGCACCTAATG	AMY_18mo_1	2729	1299	0.0366434591425431	0.0732869182850861	AMY	18mo	1	Astro-TE NN
AMY_18mo_1:CGCTGTGCAGGCTACT	AMY_18mo_1	2099	1022	0.0476417341591234	0.0952834683182468	AMY	18mo	1	COA Glut
AMY_18mo_1:CGCTTCTAGCCGGTAC	AMY_18mo_1	3749	1681	0	0.0533475593491598	AMY	18mo	1	COAa-PAA-MEA Barhl2 Glut
AMY_18mo_1:CGGACCTAGGTAAGGC	AMY_18mo_1	4335	1706	0.0461361014994233	0.161476355247982	AMY	18mo	1	Sst Gaba
AMY_18mo_1:CGGAGTCTCCCTGACT	AMY_18mo_1	4402	1861	0	0.159018627896411	AMY	18mo	1	CEA-BST Six3 Cyp26b1 Gaba
AMY_18mo_1:CGGAGTCTCGCTAAAC	AMY_18mo_1	3817	1811	0.0261985852763951	0.392978779145926	AMY	18mo	1	COA Glut
AMY_18mo_1:CGGATAAAGATGCCTG	AMY_18mo_1	5703	2210	0.0175346308960196	0.140277047168157	AMY	18mo	1	CEA-BST Gaba
AMY_18mo_1:CGGATAAAGGAACGCG	AMY_18mo_1	2369	1378	0.0844238075137189	0.0422119037568594	AMY	18mo	1	COA Glut
AMY_18mo_1:CGGATTAGTTGGTTAG	AMY_18mo_1	1703	999	0.0587199060481503	0.234879624192601	AMY	18mo	1	OPC NN
AMY_18mo_1:CGGCAATGTAGGTTAT	AMY_18mo_1	761	482	0.131406044678055	0.131406044678055	AMY	18mo	1	Oligo NN
AMY_18mo_1:CGGCAATGTAGGTTTG	AMY_18mo_1	3350	1465	0	0.0597014925373134	AMY	18mo	1	COA Glut
AMY_18mo_1:CGGCAATGTGCCTCAC	AMY_18mo_1	5013	2027	0	0.0598444045481747	AMY	18mo	1	CEA-BST Gaba
AMY_18mo_1:CGGCCATAGCATTAGC	AMY_18mo_1	1991	1093	0	0.251130085384229	AMY	18mo	1	LA-BLA-BMA-PA Glut
AMY_18mo_1:CGGCTCACAATTAACC	AMY_18mo_1	3293	1537	0.0911023382933495	0.0607348921955664	AMY	18mo	1	RLP Neur
AMY_18mo_1:CGGCTCACACACAATT	AMY_18mo_1	1163	702	0	0.257953568357696	AMY	18mo	1	Oligo NN
AMY_18mo_1:CGGGACAAGCACTAGT	AMY_18mo_1	1401	810	0	0	AMY	18mo	1	LA-BLA-BMA-PA Glut
AMY_18mo_1:CGGGACAAGTGAACGA	AMY_18mo_1	2812	1424	0	0.0355618776671408	AMY	18mo	1	COA Glut
AMY_18mo_1:CGGGTCTAGCGATAAG	AMY_18mo_1	3192	1511	0	0.093984962406015	AMY	18mo	1	NDB-SI-MA-STRv Lhx8 Gaba
AMY_18mo_1:CGGGTCTAGTGAAGTG	AMY_18mo_1	8087	2803	0.0123655249165327	0.197848398664523	AMY	18mo	1	LA-BLA-BMA-PA Glut
AMY_18mo_1:CGGTGAACAAACTGCC	AMY_18mo_1	3663	1623	0	0.163800163800164	AMY	18mo	1	STR-PAL Chst9 Gaba
AMY_18mo_1:CGGTGAACAACTAGGG	AMY_18mo_1	5613	2165	0.0178157847853198	0.267236771779797	AMY	18mo	1	CEA-BST Six3 Cyp26b1 Gaba
AMY_18mo_1:CGGTTCCGTACTGATG	AMY_18mo_1	1287	738	0	0.310800310800311	AMY	18mo	1	Oligo NN
AMY_18mo_1:CGGTTCCGTCTAACAG	AMY_18mo_1	1069	652	0	0.187090739008419	AMY	18mo	1	STR-PAL Chst9 Gaba
AMY_18mo_1:CGGTTCCGTGCATTAG	AMY_18mo_1	1848	983	0.108225108225108	0.162337662337662	AMY	18mo	1	SI-MA-LPO-LHA Skor1 Glut
AMY_18mo_1:CGGTTCCGTGGTTCTT	AMY_18mo_1	347	287	0	0.288184438040346	AMY	18mo	1	Microglia NN
AMY_18mo_1:CGGTTCCGTTACGCGG	AMY_18mo_1	1532	921	0	0.326370757180157	AMY	18mo	1	STR Prox1 Lhx6 Gaba
AMY_18mo_1:CGGTTCCGTTTGGTTC	AMY_18mo_1	5861	2382	0.017061934823409	0.204743217880908	AMY	18mo	1	CEA-BST Gaba
AMY_18mo_1:CGGTTGGGTCCCGGAA	AMY_18mo_1	6157	2637	0	0.308591846678577	AMY	18mo	1	LA-BLA-BMA-PA Glut
AMY_18mo_1:CGGTTGGGTGATTACG	AMY_18mo_1	8399	2927	0.0357185379211811	0.511965710203596	AMY	18mo	1	PAL-STR Gaba-Chol
AMY_18mo_1:CGGTTTGAGATTCCTT	AMY_18mo_1	4225	1787	0	0.142011834319527	AMY	18mo	1	RLP Neur
AMY_18mo_1:CGGTTTGAGGCGAAAC	AMY_18mo_1	537	437	0.186219739292365	0.558659217877095	AMY	18mo	1	Microglia NN
AMY_18mo_1:CGTATTGCATTAAGTC	AMY_18mo_1	448	338	0	0.892857142857143	AMY	18mo	1	OPC NN
AMY_18mo_1:CGTCAATAGAGGAGTC	AMY_18mo_1	1479	889	0.202839756592292	0.338066260987153	AMY	18mo	1	COA Glut
AMY_18mo_1:CGTCATTGTAACGGGA	AMY_18mo_1	2744	1300	0.0728862973760933	0.21865889212828	AMY	18mo	1	NLOT Rho Glut
AMY_18mo_1:CGTCATTGTCCGCTGT	AMY_18mo_1	1568	851	0.0637755102040816	0.191326530612245	AMY	18mo	1	MEA-BST Gaba
AMY_18mo_1:CGTCCTAGTTAAATGC	AMY_18mo_1	5952	2435	0.0168010752688172	0.184811827956989	AMY	18mo	1	Pvalb Gaba
AMY_18mo_1:CGTCCTAGTTAACGGC	AMY_18mo_1	6064	2236	0.0329815303430079	0.131926121372032	AMY	18mo	1	COA Glut
AMY_18mo_1:CGTGACATCGGCTATG	AMY_18mo_1	5879	2199	0.0170096955264501	0.272155128423201	AMY	18mo	1	COAa-PAA-MEA Barhl2 Glut
AMY_18mo_1:CGTGCTGCAACCCTAA	AMY_18mo_1	425	286	0	0.235294117647059	AMY	18mo	1	Oligo NN
AMY_18mo_1:CGTGCTGCACCAGCAT	AMY_18mo_1	5071	1867	0.0197199763360284	0.256359692368369	AMY	18mo	1	MEA-BST Gaba
AMY_18mo_1:CGTGCTGCATTGTGGC	AMY_18mo_1	3014	1464	0	0.298606502986065	AMY	18mo	1	STR-PAL Chst9 Gaba
AMY_18mo_1:CGTGGTTCAACTAACT	AMY_18mo_1	1154	653	0	0.259965337954939	AMY	18mo	1	STR D12 Gaba
AMY_18mo_1:CGTGGTTCAAGGTCGA	AMY_18mo_1	3504	1605	0.0285388127853881	0.171232876712329	AMY	18mo	1	COA Glut
AMY_18mo_1:CGTGTGTCAACTAGAA	AMY_18mo_1	3490	1718	0	0.315186246418338	AMY	18mo	1	RLP Neur
AMY_18mo_1:CGTGTTACAATAAGCA	AMY_18mo_1	2450	1392	0	0.244897959183673	AMY	18mo	1	LA-BLA-BMA-PA Glut
AMY_18mo_1:CGTTAAATCATGACCG	AMY_18mo_1	656	439	0	0	AMY	18mo	1	Oligo NN
AMY_18mo_1:CGTTAGGTCATTACTC	AMY_18mo_1	611	422	0	0.16366612111293	AMY	18mo	1	Oligo NN
AMY_18mo_1:CGTTATTTCGATATTG	AMY_18mo_1	2244	1243	0	0.0445632798573975	AMY	18mo	1	COA Glut
AMY_18mo_1:CGTTATTTCTCCTCTT	AMY_18mo_1	5637	2251	0.0354798651765123	0.124179528117793	AMY	18mo	1	Pvalb Gaba
AMY_18mo_1:CGTTGCAAGGTAACGA	AMY_18mo_1	2316	1291	0	0.129533678756477	AMY	18mo	1	STR D12 Gaba
AMY_18mo_1:CGTTGCGCAACAGGAT	AMY_18mo_1	8490	2933	0	0.247349823321555	AMY	18mo	1	CEA-BST Gaba
AMY_18mo_1:CGTTTGGAGGAACGCG	AMY_18mo_1	1804	874	0	0.0554323725055432	AMY	18mo	1	Pvalb chandelier Gaba
AMY_18mo_1:CGTTTGGAGTTATCTC	AMY_18mo_1	1779	922	0	0.168634064080944	AMY	18mo	1	STR D12 Gaba
AMY_18mo_1:CTAAAGCTCATGCTCC	AMY_18mo_1	4590	1926	0	0.108932461873638	AMY	18mo	1	CEA-BST Six3 Cyp26b1 Gaba
AMY_18mo_1:CTAAAGCTCATTGACA	AMY_18mo_1	1987	1083	0	0.100654252642174	AMY	18mo	1	COA Glut
AMY_18mo_1:CTAAAGCTCCCTCACG	AMY_18mo_1	8105	2585	0	0.172732880937693	AMY	18mo	1	LA-BLA-BMA-PA Glut
AMY_18mo_1:CTAACCACAAGATTCT	AMY_18mo_1	427	329	0	0.234192037470726	AMY	18mo	1	Astro-TE NN
AMY_18mo_1:CTAACCACAATTAGCT	AMY_18mo_1	1351	764	0	0.148038490007402	AMY	18mo	1	OPC NN
AMY_18mo_1:CTAACCACAGGAACCA	AMY_18mo_1	1043	745	0	0.671140939597315	AMY	18mo	1	Microglia NN
AMY_18mo_1:CTAACCCTCTTTGTAC	AMY_18mo_1	1800	991	0	0.0555555555555556	AMY	18mo	1	STR-PAL Chst9 Gaba
AMY_18mo_1:CTAACCTGTGGAGCAA	AMY_18mo_1	6098	2210	0	0.196785831420138	AMY	18mo	1	MEA-BST Gaba
AMY_18mo_1:CTAACCTGTTAAATGC	AMY_18mo_1	7015	2434	0.0427655024946543	0.22808267997149	AMY	18mo	1	MEA-BST Gaba
AMY_18mo_1:CTAAGGTTCCACCCTG	AMY_18mo_1	6697	2492	0.0298641182619083	0.0746602956547708	AMY	18mo	1	NDB-SI-MA-STRv Lhx8 Gaba
AMY_18mo_1:CTAATAGTCACGTTAA	AMY_18mo_1	434	306	0	0.230414746543779	AMY	18mo	1	Oligo NN
AMY_18mo_1:CTAATCGCAAAGCTAA	AMY_18mo_1	5482	2002	0	0.145932141554177	AMY	18mo	1	CEA-BST Six3 Cyp26b1 Gaba
AMY_18mo_1:CTAATCTTCCCTTGCG	AMY_18mo_1	6610	2469	0.0453857791225416	0.10590015128593	AMY	18mo	1	MEA-BST Gaba
AMY_18mo_1:CTAATGTCAACTAGAA	AMY_18mo_1	800	499	0	0.375	AMY	18mo	1	Oligo NN
AMY_18mo_1:CTACAACAGAGGAAGG	AMY_18mo_1	360	262	0	0	AMY	18mo	1	Oligo NN
AMY_18mo_1:CTACCGGCACAGCCAT	AMY_18mo_1	783	574	0	0.255427841634738	AMY	18mo	1	Microglia NN
AMY_18mo_1:CTACGAAGTATTACCC	AMY_18mo_1	8487	2835	0.0117827265229174	0.164958171320844	AMY	18mo	1	LA-BLA-BMA-PA Glut
AMY_18mo_1:CTACGAAGTTGCACAA	AMY_18mo_1	2032	1144	0.0492125984251968	0.0984251968503937	AMY	18mo	1	CEA-BST Gaba
AMY_18mo_1:CTACTTAGTCTCAGCC	AMY_18mo_1	2924	1430	0	0.0341997264021888	AMY	18mo	1	MEA-BST Gaba
AMY_18mo_1:CTACTTAGTGTGCACG	AMY_18mo_1	1288	704	0	0.077639751552795	AMY	18mo	1	NDB-SI-MA-STRv Lhx8 Gaba
AMY_18mo_1:CTAGATTCACCGGTAT	AMY_18mo_1	3006	1502	0	0.166333998669328	AMY	18mo	1	CEA-BST Gaba
AMY_18mo_1:CTAGATTCATCACTTC	AMY_18mo_1	1060	592	0	0.283018867924528	AMY	18mo	1	Oligo NN
AMY_18mo_1:CTAGCGGGTAGGTTTG	AMY_18mo_1	5459	2224	0.0549551199853453	0.128228613299139	AMY	18mo	1	SI-MA-LPO-LHA Skor1 Glut
AMY_18mo_1:CTAGCGGGTTACAAAC	AMY_18mo_1	4937	2092	0	0.222807372898521	AMY	18mo	1	STR-PAL Chst9 Gaba
AMY_18mo_1:CTAGCGGGTTTATCGC	AMY_18mo_1	357	264	0	0.560224089635854	AMY	18mo	1	Oligo NN
AMY_18mo_1:CTAGCTGAGTTAGTGC	AMY_18mo_1	4191	1788	0.0477213075638272	0.143163922691482	AMY	18mo	1	LA-BLA-BMA-PA Glut
AMY_18mo_1:CTAGGCGGTGTAACCA	AMY_18mo_1	2207	1310	0.0453103760761214	0.226551880380607	AMY	18mo	1	CEA-BST Gaba
AMY_18mo_1:CTAGTAATCAAATCGC	AMY_18mo_1	951	547	0	0.10515247108307	AMY	18mo	1	Oligo NN
AMY_18mo_1:CTAGTAATCATTATGG	AMY_18mo_1	8169	2769	0	0.0979312033296609	AMY	18mo	1	CEA-BST Gaba
AMY_18mo_1:CTAGTAATCCTAATGA	AMY_18mo_1	530	359	0.188679245283019	0	AMY	18mo	1	Astro-TE NN
AMY_18mo_1:CTAGTAATCTTGATGA	AMY_18mo_1	1032	597	0	0.0968992248062016	AMY	18mo	1	Oligo NN
AMY_18mo_1:CTAGTAGGTACGATTG	AMY_18mo_1	1907	981	0	0.209753539590981	AMY	18mo	1	OPC NN
AMY_18mo_1:CTATGACAGCCTGATG	AMY_18mo_1	13769	3491	0	0.123465756409325	AMY	18mo	1	MEA Slc17a7 Glut
AMY_18mo_1:CTATGGCCAATAAGCA	AMY_18mo_1	5730	2234	0	0.296684118673647	AMY	18mo	1	MEA-BST Gaba
AMY_18mo_1:CTATGTTTCACGAATC	AMY_18mo_1	3087	1544	0.0323939099449304	0.194363459669582	AMY	18mo	1	SI-MA-LPO-LHA Skor1 Glut
AMY_18mo_1:CTATGTTTCATGTCAA	AMY_18mo_1	13829	3602	0	0.108467712777497	AMY	18mo	1	LA-BLA-BMA-PA Glut
AMY_18mo_1:CTATTACTCATAACGC	AMY_18mo_1	3462	1538	0	0.0866551126516464	AMY	18mo	1	COAa-PAA-MEA Barhl2 Glut
AMY_18mo_1:CTCAATAAGGAGCATA	AMY_18mo_1	5109	1836	0.0391466040321002	0.215306322176551	AMY	18mo	1	MEA-BST Gaba
AMY_18mo_1:CTCACAACAACAGGTG	AMY_18mo_1	6730	2457	0.0148588410104012	0.326894502228826	AMY	18mo	1	MEA-BST Gaba
AMY_18mo_1:CTCACAACAATTGAGA	AMY_18mo_1	1672	924	0	0.179425837320574	AMY	18mo	1	NDB-SI-MA-STRv Lhx8 Gaba
AMY_18mo_1:CTCACAACATCAGTAT	AMY_18mo_1	5478	2210	0.018254837531946	0.456370938298649	AMY	18mo	1	LA-BLA-BMA-PA Glut
AMY_18mo_1:CTCACAACATGAATCT	AMY_18mo_1	8065	2734	0	0.173589584624923	AMY	18mo	1	MEA-BST Gaba
AMY_18mo_1:CTCACACTCGGGATTT	AMY_18mo_1	2691	1327	0	0.148643626904496	AMY	18mo	1	COA Glut
AMY_18mo_1:CTCACTCAGAGCAAGC	AMY_18mo_1	492	360	0	0	AMY	18mo	1	Oligo NN
AMY_18mo_1:CTCAGGATCGCTTGCT	AMY_18mo_1	1644	948	0	0.547445255474453	AMY	18mo	1	STR-PAL Chst9 Gaba
AMY_18mo_1:CTCATCATCCTTGCAC	AMY_18mo_1	4633	1919	0.0431685732786531	0.0647528599179797	AMY	18mo	1	Pvalb Gaba
AMY_18mo_1:CTCATGACATGCAACC	AMY_18mo_1	9036	2924	0	0.0553342186808322	AMY	18mo	1	LA-BLA-BMA-PA Glut
AMY_18mo_1:CTCATGCTCGGTCAAT	AMY_18mo_1	2842	1356	0	0.0703729767769177	AMY	18mo	1	LA-BLA-BMA-PA Glut
AMY_18mo_1:CTCATGCTCTGTAATG	AMY_18mo_1	5379	2277	0.0185908161368284	0.092954080684142	AMY	18mo	1	COA Glut
AMY_18mo_1:CTCATTAGTTAAGCTG	AMY_18mo_1	432	321	0	0	AMY	18mo	1	Oligo NN
AMY_18mo_1:CTCATTAGTTGTGACA	AMY_18mo_1	717	538	0	0.418410041841004	AMY	18mo	1	Microglia NN
AMY_18mo_1:CTCATTTAGATACTTG	AMY_18mo_1	3713	1609	0.0269323996768112	0.242391597091301	AMY	18mo	1	STR Prox1 Lhx6 Gaba
AMY_18mo_1:CTCATTTAGTTAACCA	AMY_18mo_1	3868	1775	0	0.077559462254395	AMY	18mo	1	COA Glut
AMY_18mo_1:CTCCAAACAGGTTACC	AMY_18mo_1	6556	2400	0.0305064063453325	0.167785234899329	AMY	18mo	1	MEA-BST Gaba
AMY_18mo_1:CTCCAACTCGCTATGG	AMY_18mo_1	6667	2539	0.0599970001499925	0.119994000299985	AMY	18mo	1	COA Glut
AMY_18mo_1:CTCCATCAGCTTACTT	AMY_18mo_1	4213	1815	0	0.118680275338239	AMY	18mo	1	CEA-BST Gaba
AMY_18mo_1:CTCCATCAGGCAATAG	AMY_18mo_1	2433	1176	0.082203041512536	0.164406083025072	AMY	18mo	1	LA-BLA-BMA-PA Glut
AMY_18mo_1:CTCCATCAGTATGTGC	AMY_18mo_1	877	493	0	0.114025085518814	AMY	18mo	1	Oligo NN
AMY_18mo_1:CTCCCTGAGAGGAGTC	AMY_18mo_1	414	292	0	0.241545893719807	AMY	18mo	1	Oligo NN
AMY_18mo_1:CTCCCTGAGGTAGCTT	AMY_18mo_1	3866	1505	0	0.103466114847387	AMY	18mo	1	STR D12 Gaba
AMY_18mo_1:CTCCCTGAGTCGCAAT	AMY_18mo_1	1465	910	0	0.273037542662116	AMY	18mo	1	Astro-NT NN
AMY_18mo_1:CTCCGGACAGGAACCA	AMY_18mo_1	434	312	0.230414746543779	0.230414746543779	AMY	18mo	1	Oligo NN
AMY_18mo_1:CTCCGGACAGTCTATG	AMY_18mo_1	519	357	0.192678227360308	0.192678227360308	AMY	18mo	1	Oligo NN
AMY_18mo_1:CTCCGTCCATGTTGCA	AMY_18mo_1	6033	2356	0	0.0994530084535057	AMY	18mo	1	COA Glut
AMY_18mo_1:CTCCTAATCAAAGGCA	AMY_18mo_1	6073	2212	0	0.11526428453812	AMY	18mo	1	MEA-BST Gaba
AMY_18mo_1:CTCCTAATCTAAATCG	AMY_18mo_1	1230	714	0.16260162601626	0.16260162601626	AMY	18mo	1	Oligo NN
AMY_18mo_1:CTCCTGAGTCATAAGT	AMY_18mo_1	2721	1329	0.0735023888276369	0.220507166482911	AMY	18mo	1	COA Glut
AMY_18mo_1:CTCGACAAGAGCCGCT	AMY_18mo_1	3916	1769	0	0.280898876404494	AMY	18mo	1	SI-MA-LPO-LHA Skor1 Glut
AMY_18mo_1:CTCGTTATCCAAGTGT	AMY_18mo_1	5350	2116	0.11214953271028	0.242990654205607	AMY	18mo	1	NDB-SI-MA-STRv Lhx8 Gaba
AMY_18mo_1:CTCGTTATCTGCAAAC	AMY_18mo_1	566	373	0	0.176678445229682	AMY	18mo	1	Oligo NN
AMY_18mo_1:CTCGTTATCTTGTTCG	AMY_18mo_1	8085	2735	0.0247371675943105	0.296846011131725	AMY	18mo	1	SI-MA-LPO-LHA Skor1 Glut
AMY_18mo_1:CTCTAAGCACCATATG	AMY_18mo_1	2227	1162	0	0.17961383026493	AMY	18mo	1	CEA-BST Gaba
AMY_18mo_1:CTCTAGCTCCTGATTT	AMY_18mo_1	12475	3644	0	0.160320641282565	AMY	18mo	1	CEA-BST Gaba
AMY_18mo_1:CTCTATGTCCCTCGCA	AMY_18mo_1	15206	3738	0	0.131527028804419	AMY	18mo	1	L2/3 IT PPP Glut
AMY_18mo_1:CTCTATGTCGATTCTT	AMY_18mo_1	4026	1850	0	0.173869846000994	AMY	18mo	1	CEA-BST Gaba
AMY_18mo_1:CTCTGTTCATCGCTCC	AMY_18mo_1	860	595	0	0	AMY	18mo	1	Microglia NN
AMY_18mo_1:CTCTGTTCATTGTTGG	AMY_18mo_1	555	437	0	0.18018018018018	AMY	18mo	1	Microglia NN
AMY_18mo_1:CTGAAACTCACAGACT	AMY_18mo_1	1054	675	0	0.284629981024668	AMY	18mo	1	COA Glut
AMY_18mo_1:CTGACATAGCGAGTAA	AMY_18mo_1	1450	804	0.0689655172413793	0.137931034482759	AMY	18mo	1	OPC NN
AMY_18mo_1:CTGACATAGGCAATAG	AMY_18mo_1	2270	1145	0.0440528634361234	0.0440528634361234	AMY	18mo	1	Astro-NT NN
AMY_18mo_1:CTGACCAAGTAGGCGG	AMY_18mo_1	4175	1811	0.0239520958083832	0.167664670658683	AMY	18mo	1	COA Glut
AMY_18mo_1:CTGACCAAGTCAATTG	AMY_18mo_1	7158	2567	0	0.153674210673372	AMY	18mo	1	MEA-BST Gaba
AMY_18mo_1:CTGCAATAGTTAGACC	AMY_18mo_1	2608	1275	0	0	AMY	18mo	1	NDB-SI-MA-STRv Lhx8 Gaba
AMY_18mo_1:CTGCTATGTGTGTCCC	AMY_18mo_1	2272	1154	0	0.176056338028169	AMY	18mo	1	Astro-TE NN
AMY_18mo_1:CTGGACCAGGGATGCG	AMY_18mo_1	2610	1225	0	0.421455938697318	AMY	18mo	1	SI-MA-LPO-LHA Skor1 Glut
AMY_18mo_1:CTGGCTAAGGCGCACT	AMY_18mo_1	672	516	0	0.595238095238095	AMY	18mo	1	Microglia NN
AMY_18mo_1:CTGGCTAAGGGTGAAC	AMY_18mo_1	585	356	0	0.170940170940171	AMY	18mo	1	Oligo NN
AMY_18mo_1:CTGGCTTTCCGTTAAA	AMY_18mo_1	1317	745	0	0.227790432801822	AMY	18mo	1	Oligo NN
AMY_18mo_1:CTGTAACAGCTATTGA	AMY_18mo_1	7992	2703	0	0.137637637637638	AMY	18mo	1	CEA-BST Six3 Cyp26b1 Gaba
AMY_18mo_1:CTGTAACAGGCGAATA	AMY_18mo_1	9020	2986	0.0110864745011086	0.266075388026608	AMY	18mo	1	LA-BLA-BMA-PA Glut
AMY_18mo_1:CTGTACCTCTAAGTCA	AMY_18mo_1	2391	1240	0.0418235048097031	0.250941028858218	AMY	18mo	1	CEA-BST Gaba
AMY_18mo_1:CTGTTAAAGGTAAGGC	AMY_18mo_1	6093	2425	0	0.131298211061874	AMY	18mo	1	Pvalb Gaba
AMY_18mo_1:CTGTTCATCCCTCGCA	AMY_18mo_1	446	321	0	0.448430493273543	AMY	18mo	1	Oligo NN
AMY_18mo_1:CTGTTTAGTTTGGGCG	AMY_18mo_1	4230	1843	0	0.401891252955083	AMY	18mo	1	STR-PAL Chst9 Gaba
AMY_18mo_1:CTTAACAAGTTGGATC	AMY_18mo_1	8146	2818	0.0245519273262951	0.331451018904984	AMY	18mo	1	LA-BLA-BMA-PA Glut
AMY_18mo_1:CTTAAGATCATCCTAT	AMY_18mo_1	6395	2477	0	0.37529319781079	AMY	18mo	1	MEA-BST Gaba
AMY_18mo_1:CTTAAGATCTTAAGTG	AMY_18mo_1	691	534	0	0.144717800289436	AMY	18mo	1	Microglia NN
AMY_18mo_1:CTTAAGATCTTGAGGT	AMY_18mo_1	4954	1900	0	0.20185708518369	AMY	18mo	1	STR D12 Gaba
AMY_18mo_1:CTTAATGAGCCTAACG	AMY_18mo_1	953	680	0.104931794333683	0.104931794333683	AMY	18mo	1	Microglia NN
AMY_18mo_1:CTTACTAGTCATTAGG	AMY_18mo_1	462	301	0	0.216450216450216	AMY	18mo	1	Oligo NN
AMY_18mo_1:CTTACTAGTTAGAGCC	AMY_18mo_1	2520	1305	0	0.0793650793650794	AMY	18mo	1	CEA-BST Gaba
AMY_18mo_1:CTTACTAGTTGTTGGA	AMY_18mo_1	15038	3819	0	0.206144434100279	AMY	18mo	1	LA-BLA-BMA-PA Glut
AMY_18mo_1:CTTAGTTTCGCAACAT	AMY_18mo_1	5788	2204	0	0.259156876295784	AMY	18mo	1	CEA-BST Gaba
AMY_18mo_1:CTTATTGGTCACGAAC	AMY_18mo_1	4860	1986	0.0411522633744856	0.123456790123457	AMY	18mo	1	COA Glut
AMY_18mo_1:CTTCTAAGTCGTAAAT	AMY_18mo_1	3019	1594	0.0331235508446505	0.132494203378602	AMY	18mo	1	MEA-BST Gaba
AMY_18mo_1:CTTCTCAAGGGACCTC	AMY_18mo_1	7482	2629	0.0133654103180968	0.173750334135258	AMY	18mo	1	STR Prox1 Lhx6 Gaba
AMY_18mo_1:CTTGAACAGTCAATCA	AMY_18mo_1	324	286	0	1.23456790123457	AMY	18mo	1	Microglia NN
AMY_18mo_1:CTTGCATGTGCCGCAA	AMY_18mo_1	6973	2578	0.0143410296859315	0.358525742148286	AMY	18mo	1	CEA-BST Gaba
AMY_18mo_1:CTTGCATGTTCCAGGG	AMY_18mo_1	1355	811	0	0.0738007380073801	AMY	18mo	1	Astro-TE NN
AMY_18mo_1:CTTGCGCGTTAGGATT	AMY_18mo_1	3711	1653	0	0.161681487469685	AMY	18mo	1	CEA-BST Gaba
AMY_18mo_1:CTTGCGCGTTGGCCGA	AMY_18mo_1	503	404	0.198807157057654	0.795228628230616	AMY	18mo	1	Microglia NN
AMY_18mo_1:CTTGCTCAGCAGCTAT	AMY_18mo_1	2826	1268	0	0.212314225053079	AMY	18mo	1	Sst Gaba
AMY_18mo_1:CTTGCTCAGGCAACAA	AMY_18mo_1	1582	887	0	0.0632111251580278	AMY	18mo	1	Astro-TE NN
AMY_18mo_1:CTTGGACCACTAAATC	AMY_18mo_1	7706	2663	0.0129769011160135	0.155722813392162	AMY	18mo	1	MEA-BST Gaba
AMY_18mo_1:CTTGGACCAGCACGAA	AMY_18mo_1	2195	1101	0.0455580865603645	0.41002277904328	AMY	18mo	1	RLP Neur
AMY_18mo_1:CTTGTAAAGTTGGCCA	AMY_18mo_1	832	491	0	0.360576923076923	AMY	18mo	1	Oligo NN
AMY_18mo_1:CTTGTCCAGAGGAAGG	AMY_18mo_1	4410	1885	0.0226757369614512	0.113378684807256	AMY	18mo	1	MEA-BST Gaba
AMY_18mo_1:CTTTATCAGTCGCTAG	AMY_18mo_1	461	346	0	0.216919739696312	AMY	18mo	1	OPC NN
AMY_18mo_1:CTTTCTTGTAAGGTCC	AMY_18mo_1	2735	1226	0	0.182815356489945	AMY	18mo	1	Lamp5 Lhx6 Gaba
AMY_18mo_1:CTTTGAGCATGCATAT	AMY_18mo_1	4242	1680	0.0235737859500236	0.141442715700141	AMY	18mo	1	STR D12 Gaba
AMY_18mo_1:CTTTGGTGTATTACCC	AMY_18mo_1	9939	2969	0.0201227487674816	0.130797866988631	AMY	18mo	1	MEA-BST Gaba
AMY_18mo_1:CTTTGTCCACTAAATC	AMY_18mo_1	4819	1987	0.0415023863872173	0.124507159161652	AMY	18mo	1	Sst Chodl Gaba
AMY_18mo_1:GAAACCCGTGCGCGTA	AMY_18mo_1	393	276	0	0	AMY	18mo	1	Oligo NN
AMY_18mo_1:GAAACCCGTTATAGCG	AMY_18mo_1	7943	2882	0.025179403248143	0.25179403248143	AMY	18mo	1	CEA-BST Gaba
AMY_18mo_1:GAAACCCGTTGCGCGA	AMY_18mo_1	2736	1252	0.0365497076023392	0.219298245614035	AMY	18mo	1	STR D12 Gaba
AMY_18mo_1:GAAACTGAGTCATCCC	AMY_18mo_1	11447	3248	0.026207740019219	0.235869660172971	AMY	18mo	1	MEA Slc17a7 Glut
AMY_18mo_1:GAAAGCCAGGTTAGAG	AMY_18mo_1	4945	2024	0.0202224469160768	0.161779575328615	AMY	18mo	1	MEA-BST Gaba
AMY_18mo_1:GAACCAAAGCGGATAA	AMY_18mo_1	528	350	0	0.189393939393939	AMY	18mo	1	Oligo NN
AMY_18mo_1:GAACCAGCAAACGCGA	AMY_18mo_1	1872	1006	0.0534188034188034	0.0534188034188034	AMY	18mo	1	Sst Chodl Gaba
AMY_18mo_1:GAACCGCTCGCTAAGT	AMY_18mo_1	4090	1838	0	0.171149144254279	AMY	18mo	1	IT EP-CLA Glut
AMY_18mo_1:GAACCTTAGCTCAATA	AMY_18mo_1	8124	2627	0	0.147710487444609	AMY	18mo	1	MEA-BST Gaba
AMY_18mo_1:GAACGAATCCTAATAG	AMY_18mo_1	6068	2315	0.016479894528675	0.0823994726433751	AMY	18mo	1	COA Glut
AMY_18mo_1:GAACGAATCTTTAGGA	AMY_18mo_1	6817	2580	0.0440076279888514	0.146692093296171	AMY	18mo	1	CEA-BST Gaba
AMY_18mo_1:GAACTTATCCTTGTTG	AMY_18mo_1	350	291	0	0	AMY	18mo	1	Microglia NN
AMY_18mo_1:GAACTTATCGATTTGA	AMY_18mo_1	8068	2694	0	0.173525037183937	AMY	18mo	1	COAa-PAA-MEA Barhl2 Glut
AMY_18mo_1:GAACTTATCGGTTAGT	AMY_18mo_1	9001	2795	0	0.122208643484057	AMY	18mo	1	COAa-PAA-MEA Barhl2 Glut
AMY_18mo_1:GAAGCTAAGCATTAGC	AMY_18mo_1	8632	3040	0.0231696014828545	0.20852641334569	AMY	18mo	1	CEA-BST Six3 Cyp26b1 Gaba
AMY_18mo_1:GAAGGAACACCTACTT	AMY_18mo_1	1617	838	0	0.123685837971552	AMY	18mo	1	OPC NN
AMY_18mo_1:GAAGGATGTGGTTAGC	AMY_18mo_1	313	250	0	0.638977635782748	AMY	18mo	1	Astro-NT NN
AMY_18mo_1:GAAGGCCCAATTTAGC	AMY_18mo_1	8483	2622	0	0.176824236708712	AMY	18mo	1	MEA Slc17a7 Glut
AMY_18mo_1:GAAGGCCCAGTAGGAT	AMY_18mo_1	1022	681	0.0978473581213307	0.195694716242661	AMY	18mo	1	COA Glut
AMY_18mo_1:GAAGGCTAGCCGCAGT	AMY_18mo_1	5006	1966	0	0.159808230123851	AMY	18mo	1	STR D1 Sema5a Gaba
AMY_18mo_1:GAAGGCTAGGTTTGAC	AMY_18mo_1	4408	1952	0.0226860254083485	0.113430127041742	AMY	18mo	1	COA Glut
AMY_18mo_1:GAAGTATAGGACCAGG	AMY_18mo_1	1911	988	0	0.209314495028781	AMY	18mo	1	STR D12 Gaba
AMY_18mo_1:GAAGTCAAGCCTTAAA	AMY_18mo_1	10405	3265	0.00961076405574243	0.105718404613167	AMY	18mo	1	LA-BLA-BMA-PA Glut
AMY_18mo_1:GAATTTGTCAAAGGCA	AMY_18mo_1	5957	2227	0.0335739466174249	0.201443679704549	AMY	18mo	1	CEA-BST Gaba
AMY_18mo_1:GAATTTGTCTAGCGTG	AMY_18mo_1	3612	1621	0.0553709856035437	0.0830564784053156	AMY	18mo	1	LA-BLA-BMA-PA Glut
AMY_18mo_1:GACAATACAGAAATGC	AMY_18mo_1	4238	1970	0.0235960358659745	0.165172251061822	AMY	18mo	1	COA Glut
AMY_18mo_1:GACACCGGTTGGTTAG	AMY_18mo_1	1080	666	0	0.277777777777778	AMY	18mo	1	Oligo NN
AMY_18mo_1:GACCGTTCATGAAGTA	AMY_18mo_1	3867	1773	0.0517196793379881	0.12929919834497	AMY	18mo	1	STR Prox1 Lhx6 Gaba
AMY_18mo_1:GACCTAAGTGGTGAGA	AMY_18mo_1	5735	2298	0.01743679163034	0.20924149956408	AMY	18mo	1	CEA-BST Gaba
AMY_18mo_1:GACCTAAGTTGCACAA	AMY_18mo_1	488	402	0	0.204918032786885	AMY	18mo	1	Microglia NN
AMY_18mo_1:GACCTAGTCAATAGCC	AMY_18mo_1	1486	810	0	0.134589502018843	AMY	18mo	1	OPC NN
AMY_18mo_1:GACCTAGTCCTCAGTC	AMY_18mo_1	950	581	0	0.105263157894737	AMY	18mo	1	Oligo NN
AMY_18mo_1:GACCTAGTCGTTAGTA	AMY_18mo_1	3954	1730	0.0252908447142135	0.202326757713708	AMY	18mo	1	MEA-BST Gaba
AMY_18mo_1:GACCTCAAGCATGCAT	AMY_18mo_1	7695	2683	0	0.311890838206628	AMY	18mo	1	CEA-BST Gaba
AMY_18mo_1:GACCTGCAGGAAACTG	AMY_18mo_1	3256	1455	0	0.245700245700246	AMY	18mo	1	STR-PAL Chst9 Gaba
AMY_18mo_1:GACCTTTGTGTTTGTC	AMY_18mo_1	5799	2285	0	0.0689774098982583	AMY	18mo	1	COA Glut
AMY_18mo_1:GACGCAACATAGCTGC	AMY_18mo_1	1484	857	0	0.0673854447439353	AMY	18mo	1	STR-PAL Chst9 Gaba
AMY_18mo_1:GACGTAAAGCTGCACA	AMY_18mo_1	1459	891	0	0.137080191912269	AMY	18mo	1	Astro-NT NN
AMY_18mo_1:GACGTAAAGGGCCACT	AMY_18mo_1	5510	2056	0.0544464609800363	0.254083484573503	AMY	18mo	1	MEA-BST Gaba
AMY_18mo_1:GACTAATGTTGAGGTC	AMY_18mo_1	7116	2474	0.0281056773468241	0.126475548060708	AMY	18mo	1	COA Glut
AMY_18mo_1:GACTATTCAAACGCGA	AMY_18mo_1	1499	890	0.133422281521014	0.200133422281521	AMY	18mo	1	Oligo NN
AMY_18mo_1:GACTATTCATTGTGAT	AMY_18mo_1	8195	2675	0	0.0854179377669311	AMY	18mo	1	L6 CT CTX Glut
AMY_18mo_1:GACTCACCAGCACGTT	AMY_18mo_1	8446	2987	0	0.0828794695713947	AMY	18mo	1	CEA-BST Gaba
AMY_18mo_1:GACTTAGGTAATTAGC	AMY_18mo_1	1398	898	0	0.286123032904149	AMY	18mo	1	COA Glut
AMY_18mo_1:GACTTAGGTCCTAATC	AMY_18mo_1	4920	2057	0.040650406504065	0.121951219512195	AMY	18mo	1	COA Glut
AMY_18mo_1:GACTTAGGTCCTCCAA	AMY_18mo_1	716	538	0.279329608938547	0.698324022346369	AMY	18mo	1	Microglia NN
AMY_18mo_1:GAGATAAGTCTTACTA	AMY_18mo_1	6026	2462	0.016594756057086	0.0829737802854298	AMY	18mo	1	COA Glut
AMY_18mo_1:GAGCAAATCAACAAGG	AMY_18mo_1	4212	1804	0	0.284900284900285	AMY	18mo	1	STR-PAL Chst9 Gaba
AMY_18mo_1:GAGCAAGGTATGTGGC	AMY_18mo_1	3522	1740	0	0.227143668370244	AMY	18mo	1	CEA-BST Gaba
AMY_18mo_1:GAGCATGCAAACCCTA	AMY_18mo_1	3864	1737	0.025879917184265	0.284679089026915	AMY	18mo	1	STR-PAL Chst9 Gaba
AMY_18mo_1:GAGCGAAGTCATAGAT	AMY_18mo_1	2491	1356	0	0.602167804094741	AMY	18mo	1	MEA-BST Gaba
AMY_18mo_1:GAGCGATAGACAGGTA	AMY_18mo_1	5097	2288	0.0196193839513439	0.333529527172847	AMY	18mo	1	CEA-BST Gaba
AMY_18mo_1:GAGCGGTCATACTCCT	AMY_18mo_1	3085	1439	0	0.291734197730956	AMY	18mo	1	NDB-SI-MA-STRv Lhx8 Gaba
AMY_18mo_1:GAGCTGCTCATGCGTG	AMY_18mo_1	2792	1376	0.107449856733524	0.0358166189111748	AMY	18mo	1	MEA-BST Gaba
AMY_18mo_1:GAGCTTAGTGCTCCAC	AMY_18mo_1	1066	708	0.0938086303939962	0.281425891181989	AMY	18mo	1	Astro-NT NN
AMY_18mo_1:GAGCTTAGTTACAACG	AMY_18mo_1	8277	2890	0.0241633442068382	0.144980065241029	AMY	18mo	1	LA-BLA-BMA-PA Glut
AMY_18mo_1:GAGCTTAGTTCAAGCA	AMY_18mo_1	6499	2500	0.0615479304508386	0.230804739190645	AMY	18mo	1	LA-BLA-BMA-PA Glut
AMY_18mo_1:GAGGACTAGACAACGA	AMY_18mo_1	3804	1581	0	0.131440588853838	AMY	18mo	1	COAa-PAA-MEA Barhl2 Glut
AMY_18mo_1:GAGGAGGCATCATGTG	AMY_18mo_1	1709	1053	0	0.175541252194266	AMY	18mo	1	COA Glut
AMY_18mo_1:GAGGCAAGTCATCCTG	AMY_18mo_1	4777	1943	0.0418672807201172	0.0837345614402345	AMY	18mo	1	COA Glut
AMY_18mo_1:GAGGCTACAAACATAG	AMY_18mo_1	4201	1777	0	0.166626993572959	AMY	18mo	1	MEA-BST Gaba
AMY_18mo_1:GAGGCTTGTGAACAAA	AMY_18mo_1	525	439	0	0	AMY	18mo	1	Microglia NN
AMY_18mo_1:GAGGGAGCAACTAGAA	AMY_18mo_1	5869	2314	0.0511160333958085	0.170386777986028	AMY	18mo	1	CEA-BST Gaba
AMY_18mo_1:GAGGGAGCATATAACC	AMY_18mo_1	400	310	0.25	0.75	AMY	18mo	1	Oligo NN
AMY_18mo_1:GAGGTACAGCATGTTA	AMY_18mo_1	3993	1661	0	0.100175306786877	AMY	18mo	1	STR-PAL Chst9 Gaba
AMY_18mo_1:GAGGTGAGTCTTGCTG	AMY_18mo_1	2108	1089	0	0.23719165085389	AMY	18mo	1	COA Glut
AMY_18mo_1:GAGGTTAAGGTCCACA	AMY_18mo_1	404	347	0.495049504950495	0.495049504950495	AMY	18mo	1	Microglia NN
AMY_18mo_1:GAGGTTAAGTTAGGCT	AMY_18mo_1	1942	1049	0.0514933058702369	0.205973223480947	AMY	18mo	1	COA Glut
AMY_18mo_1:GAGTATCTCTCAATGA	AMY_18mo_1	6877	2582	0	0.189035916824197	AMY	18mo	1	CEA-BST Six3 Cyp26b1 Gaba
AMY_18mo_1:GAGTCAAAGACTAAGG	AMY_18mo_1	487	355	0	0.616016427104723	AMY	18mo	1	OPC NN
AMY_18mo_1:GAGTCAAAGCATGAAG	AMY_18mo_1	1893	1034	0.0528262017960909	0.0528262017960909	AMY	18mo	1	LA-BLA-BMA-PA Glut
AMY_18mo_1:GAGTGATCAGAATGAC	AMY_18mo_1	781	623	0	0.256081946222791	AMY	18mo	1	Microglia NN
AMY_18mo_1:GAGTGTTTCAAGTGTC	AMY_18mo_1	2479	1324	0.0403388463089956	0.282371924162969	AMY	18mo	1	MEA-BST Gaba
AMY_18mo_1:GAGTGTTTCAATGAGG	AMY_18mo_1	344	274	0	0	AMY	18mo	1	OPC NN
AMY_18mo_1:GAGTTGCGTCAAAGAA	AMY_18mo_1	454	340	0	0.66079295154185	AMY	18mo	1	Oligo NN
AMY_18mo_1:GAGTTGCGTGATCATG	AMY_18mo_1	2931	1425	0.0341180484476288	0.27294438758103	AMY	18mo	1	LA-BLA-BMA-PA Glut
AMY_18mo_1:GATAAAGGTGCTCCGT	AMY_18mo_1	3650	1712	0.0547945205479452	0.136986301369863	AMY	18mo	1	CEA-BST Gaba
AMY_18mo_1:GATAAAGGTTGCACAA	AMY_18mo_1	3426	1613	0	0.262697022767075	AMY	18mo	1	STR-PAL Chst9 Gaba
AMY_18mo_1:GATAACGAGGCTAATC	AMY_18mo_1	5901	2346	0.033892560582952	0.16946280291476	AMY	18mo	1	Sst Gaba
AMY_18mo_1:GATAACGAGTCACTAA	AMY_18mo_1	662	457	0	0.302114803625378	AMY	18mo	1	OPC NN
AMY_18mo_1:GATAAGCCAGGCCAAA	AMY_18mo_1	11105	3372	0.0090049527239982	0.144079243583971	AMY	18mo	1	COAa-PAA-MEA Barhl2 Glut
AMY_18mo_1:GATAATCGTGTTTCAC	AMY_18mo_1	479	317	0	0	AMY	18mo	1	Oligo NN
AMY_18mo_1:GATAATCGTTTATGGG	AMY_18mo_1	3410	1593	0	0.146627565982405	AMY	18mo	1	COA Glut
AMY_18mo_1:GATAGACCAGCCAGTT	AMY_18mo_1	3990	1825	0.025062656641604	0.225563909774436	AMY	18mo	1	CEA-BST Gaba
AMY_18mo_1:GATAGACCAGGAACAT	AMY_18mo_1	5603	2193	0	0.178475816526861	AMY	18mo	1	STR D12 Gaba
AMY_18mo_1:GATAGACCAGTCTAGC	AMY_18mo_1	3184	1495	0	0.157035175879397	AMY	18mo	1	COAa-PAA-MEA Barhl2 Glut
AMY_18mo_1:GATCAAGAGACACTTA	AMY_18mo_1	1654	922	0	0.120918984280532	AMY	18mo	1	STR-PAL Chst9 Gaba
AMY_18mo_1:GATCACTAGTAGGCGG	AMY_18mo_1	2931	1546	0	0.170590242238144	AMY	18mo	1	STR D12 Gaba
AMY_18mo_1:GATCAGTTCCTAATGA	AMY_18mo_1	4411	1815	0	0.158694173656767	AMY	18mo	1	MEA Slc17a7 Glut
AMY_18mo_1:GATCCGTCATTAGGTT	AMY_18mo_1	2110	1146	0	0.14218009478673	AMY	18mo	1	CEA-BST Gaba
AMY_18mo_1:GATCGAGCAGGCGAGT	AMY_18mo_1	4092	1847	0	0.464320625610948	AMY	18mo	1	MEA-BST Gaba
AMY_18mo_1:GATCGCTCAAGTGTCC	AMY_18mo_1	1174	753	0	0	AMY	18mo	1	Astro-TE NN
AMY_18mo_1:GATCGCTCAGGTTAAA	AMY_18mo_1	7669	2694	0	0.143434606858782	AMY	18mo	1	COAa-PAA-MEA Barhl2 Glut
AMY_18mo_1:GATGACTTCGCATTAA	AMY_18mo_1	3020	1479	0.033112582781457	0.198675496688742	AMY	18mo	1	CEA-BST Gaba
AMY_18mo_1:GATGCAGCACCTCACC	AMY_18mo_1	617	476	0.324149108589951	0	AMY	18mo	1	Microglia NN
AMY_18mo_1:GATGCATTCACGCGGT	AMY_18mo_1	1742	1011	0	0.34443168771527	AMY	18mo	1	STR Prox1 Lhx6 Gaba
AMY_18mo_1:GATGCATTCCTTGAGG	AMY_18mo_1	646	495	0.154798761609907	0.154798761609907	AMY	18mo	1	Microglia NN
AMY_18mo_1:GATGGACAGTTAGAGG	AMY_18mo_1	3755	1662	0	0.0532623169107856	AMY	18mo	1	STR-PAL Chst9 Gaba
AMY_18mo_1:GATGGCTGTACTTAGG	AMY_18mo_1	3084	1457	0	0.0648508430609598	AMY	18mo	1	COA Glut
AMY_18mo_1:GATTAAGCAATTAGCT	AMY_18mo_1	5851	2291	0	0.170910955392241	AMY	18mo	1	STR Prox1 Lhx6 Gaba
AMY_18mo_1:GATTAAGCACAAGCCT	AMY_18mo_1	1915	1010	0	0.31331592689295	AMY	18mo	1	COAa-PAA-MEA Barhl2 Glut
AMY_18mo_1:GATTACGGTACGGGTT	AMY_18mo_1	1460	887	0	0.273972602739726	AMY	18mo	1	Astro-TE NN
AMY_18mo_1:GATTACGGTGAATCGC	AMY_18mo_1	1328	863	0	0.0753012048192771	AMY	18mo	1	OPC NN
AMY_18mo_1:GATTACTCAGGCATGA	AMY_18mo_1	3431	1672	0.029146021568056	0.0874380647041679	AMY	18mo	1	Sst Gaba
AMY_18mo_1:GATTAGCTCAGCAAGA	AMY_18mo_1	7062	2411	0.0141602945341263	0.141602945341263	AMY	18mo	1	MEA-BST Gaba
AMY_18mo_1:GATTAGCTCCGCACAA	AMY_18mo_1	8178	2856	0.012227928588897	0.158963071655662	AMY	18mo	1	CEA-BST Gaba
AMY_18mo_1:GATTAGCTCGCAAACT	AMY_18mo_1	6360	2452	0.0157232704402516	0.141509433962264	AMY	18mo	1	CEA-BST Six3 Cyp26b1 Gaba
AMY_18mo_1:GATTAGTGTCAGGCAT	AMY_18mo_1	2315	1266	0	0.0863930885529158	AMY	18mo	1	COA Glut
AMY_18mo_1:GATTCAATCGCATCCT	AMY_18mo_1	8260	2546	0.0121065375302663	0.0968523002421307	AMY	18mo	1	LA-BLA-BMA-PA Glut
AMY_18mo_1:GATTCAATCTCCATGC	AMY_18mo_1	4454	1856	0	0.269420745397396	AMY	18mo	1	STR-PAL Chst9 Gaba
AMY_18mo_1:GATTCATCAGGCTAAG	AMY_18mo_1	1519	895	0	0.0658327847267939	AMY	18mo	1	OPC NN
AMY_18mo_1:GATTCCTGTTGGTGAC	AMY_18mo_1	7600	2596	0.0131578947368421	0.105263157894737	AMY	18mo	1	COA Glut
AMY_18mo_1:GATTGCAGTTACTAGG	AMY_18mo_1	514	371	0	0.194552529182879	AMY	18mo	1	Oligo NN
AMY_18mo_1:GATTGCAGTTAGGCTA	AMY_18mo_1	2442	1169	0	0.040950040950041	AMY	18mo	1	MEA Slc17a7 Glut
AMY_18mo_1:GATTGCAGTTGTTGCT	AMY_18mo_1	8297	2516	0.0361576473424129	0.0964203929131011	AMY	18mo	1	COAa-PAA-MEA Barhl2 Glut
AMY_18mo_1:GATTGGCGTCACGGAT	AMY_18mo_1	5196	2156	0.0192455735180908	0.192455735180908	AMY	18mo	1	COA Glut
AMY_18mo_1:GATTGTTCAACCTAAT	AMY_18mo_1	488	343	0	0.204918032786885	AMY	18mo	1	Oligo NN
AMY_18mo_1:GATTTGCAGAGGGACT	AMY_18mo_1	4016	1854	0.049800796812749	0.174302788844621	AMY	18mo	1	Sst Gaba
AMY_18mo_1:GATTTGCAGGAATAAC	AMY_18mo_1	8106	2587	0	0.0616827041697508	AMY	18mo	1	COA Glut
AMY_18mo_1:GATTTGCAGTCACGAT	AMY_18mo_1	7353	2659	0.0271997824017408	0.231198150414797	AMY	18mo	1	CEA-BST Gaba
AMY_18mo_1:GCAAACAAGTTACTTC	AMY_18mo_1	8608	2800	0	0.0929368029739777	AMY	18mo	1	LA-BLA-BMA-PA Glut
AMY_18mo_1:GCAAACTTCACGCGGT	AMY_18mo_1	1365	783	0	0.146520146520147	AMY	18mo	1	Oligo NN
AMY_18mo_1:GCAAGCCTCATTATGG	AMY_18mo_1	5526	2057	0	0.144770177343467	AMY	18mo	1	STR D12 Gaba
AMY_18mo_1:GCAAGTCGTATACTGG	AMY_18mo_1	376	279	0	0.531914893617021	AMY	18mo	1	Oligo NN
AMY_18mo_1:GCAAGTCGTGATTACG	AMY_18mo_1	1903	1084	0.105097214923805	0.105097214923805	AMY	18mo	1	MEA-BST Gaba
AMY_18mo_1:GCAAGTGCAATGAAGC	AMY_18mo_1	4108	1795	0.0730282375851996	0.121713729308666	AMY	18mo	1	Sst Gaba
AMY_18mo_1:GCAATAGAGCTCCTAC	AMY_18mo_1	1195	697	0.0836820083682008	0.334728033472803	AMY	18mo	1	STR-PAL Chst9 Gaba
AMY_18mo_1:GCACATTAGCTTACTT	AMY_18mo_1	22228	4462	0.00899766060824186	0.14396256973187	AMY	18mo	1	LA-BLA-BMA-PA Glut
AMY_18mo_1:GCACATTAGTTGCGTG	AMY_18mo_1	687	470	0	0.436681222707424	AMY	18mo	1	Oligo NN
AMY_18mo_1:GCACCTAAGCATTAGC	AMY_18mo_1	7629	2641	0.0131078778345786	0.144186656180364	AMY	18mo	1	CEA-BST Gaba
AMY_18mo_1:GCACGCTAGCGGATTT	AMY_18mo_1	1039	797	0.0962463907603465	0.192492781520693	AMY	18mo	1	RLP Neur
AMY_18mo_1:GCACGCTAGGCTGGCT	AMY_18mo_1	504	354	0	0.198412698412698	AMY	18mo	1	Oligo NN
AMY_18mo_1:GCACGCTAGTACTGGT	AMY_18mo_1	2783	1289	0	0.143729787998563	AMY	18mo	1	MEA Slc17a7 Glut
AMY_18mo_1:GCACTAAGTGCAACTA	AMY_18mo_1	6183	2342	0.0161733786187935	0.210253922044315	AMY	18mo	1	NDB-SI-MA-STRv Lhx8 Gaba
AMY_18mo_1:GCAGCAACACACAATT	AMY_18mo_1	993	601	0.201409869083585	0.100704934541793	AMY	18mo	1	Oligo NN
AMY_18mo_1:GCAGCAACAGCAAATA	AMY_18mo_1	3104	1459	0	0	AMY	18mo	1	COAa-PAA-MEA Barhl2 Glut
AMY_18mo_1:GCAGCAACAGCCGCTA	AMY_18mo_1	8633	2719	0.0231669176416078	0.173751882312058	AMY	18mo	1	CEA-BST Six3 Cyp26b1 Gaba
AMY_18mo_1:GCAGCAACATAGACTT	AMY_18mo_1	8757	2811	0.0114194358798675	0.114194358798675	AMY	18mo	1	MEA-BST Gaba
AMY_18mo_1:GCAGGAAGTCTTTGAC	AMY_18mo_1	4627	1934	0.0216122757726389	0.0432245515452777	AMY	18mo	1	CEA-BST Six3 Cyp26b1 Gaba
AMY_18mo_1:GCAGGAAGTTAAGGCC	AMY_18mo_1	3012	1418	0	0.265604249667995	AMY	18mo	1	STR-PAL Chst9 Gaba
AMY_18mo_1:GCAGGACCAGAAACGT	AMY_18mo_1	593	407	0	0	AMY	18mo	1	OPC NN
AMY_18mo_1:GCAGGATAGGAAGCAC	AMY_18mo_1	2869	1415	0.0348553502962705	0.139421401185082	AMY	18mo	1	NDB-SI-MA-STRv Lhx8 Gaba
AMY_18mo_1:GCAGGATAGGAGTCTT	AMY_18mo_1	3743	1690	0	0.213732300293882	AMY	18mo	1	MEA-BST Gaba
AMY_18mo_1:GCAGGATAGGCGAATA	AMY_18mo_1	1909	1063	0.0523834468308015	0.157150340492404	AMY	18mo	1	Pvalb Gaba
AMY_18mo_1:GCAGGATAGGTACCGC	AMY_18mo_1	1010	731	0.099009900990099	0.099009900990099	AMY	18mo	1	Microglia NN
AMY_18mo_1:GCAGGCAAGGTACCGC	AMY_18mo_1	1968	1028	0.0508130081300813	0.203252032520325	AMY	18mo	1	COAa-PAA-MEA Barhl2 Glut
AMY_18mo_1:GCAGGTGAGGCTCATG	AMY_18mo_1	1773	1002	0	0.169204737732657	AMY	18mo	1	STR D12 Gaba
AMY_18mo_1:GCAGGTTGTCACGGAT	AMY_18mo_1	1737	978	0.0575705238917674	0	AMY	18mo	1	OPC NN
AMY_18mo_1:GCAGGTTGTGAGAAAC	AMY_18mo_1	1124	737	0.177935943060498	0.355871886120996	AMY	18mo	1	OPC NN
AMY_18mo_1:GCAGGTTGTGGATTAT	AMY_18mo_1	1034	587	0.193423597678917	0.0967117988394584	AMY	18mo	1	Lamp5 Gaba
AMY_18mo_1:GCATCCTTCCGGTTGA	AMY_18mo_1	9088	2801	0.0110035211267606	0.209066901408451	AMY	18mo	1	COA Glut
AMY_18mo_1:GCATGAAAGTGAAGTG	AMY_18mo_1	1225	753	0.0816326530612245	0.0816326530612245	AMY	18mo	1	LA-BLA-BMA-PA Glut
AMY_18mo_1:GCATGAGCACAACAAA	AMY_18mo_1	983	683	0	0.406917599186165	AMY	18mo	1	Microglia NN
AMY_18mo_1:GCATTAGGTGGGAACA	AMY_18mo_1	2119	1189	0	0.0943841434638981	AMY	18mo	1	CEA-BST Gaba
AMY_18mo_1:GCATTGCCAATTGCGC	AMY_18mo_1	5715	2243	0.0174978127734033	0.244969378827647	AMY	18mo	1	COA Glut
AMY_18mo_1:GCATTGCCACAAAGGT	AMY_18mo_1	4483	1913	0	0.11153245594468	AMY	18mo	1	Pvalb Gaba
AMY_18mo_1:GCCAATTAGGCAAGTA	AMY_18mo_1	3333	1557	0	0.21002100210021	AMY	18mo	1	COAa-PAA-MEA Barhl2 Glut
AMY_18mo_1:GCCACACAGGTAGCTT	AMY_18mo_1	952	591	0	0.420168067226891	AMY	18mo	1	Oligo NN
AMY_18mo_1:GCCAGGAAGAGGCTAA	AMY_18mo_1	3853	1705	0.051907604464054	0.129769011160135	AMY	18mo	1	COA Glut
AMY_18mo_1:GCCAGGTTCCGCCTCA	AMY_18mo_1	4393	1847	0	0.113817436831323	AMY	18mo	1	STR-PAL Chst9 Gaba
AMY_18mo_1:GCCAGGTTCCTAAGAC	AMY_18mo_1	1510	888	0.0662251655629139	0.0662251655629139	AMY	18mo	1	COA Glut
AMY_18mo_1:GCCATGATCATTGCGG	AMY_18mo_1	2617	1267	0	0.19105846388995	AMY	18mo	1	COAa-PAA-MEA Barhl2 Glut
AMY_18mo_1:GCCATGATCGGTTCCT	AMY_18mo_1	824	584	0	0.121359223300971	AMY	18mo	1	Microglia NN
AMY_18mo_1:GCCATTACACCTGGTG	AMY_18mo_1	2886	1354	0.0346500346500346	0.103950103950104	AMY	18mo	1	CEA-BST Gaba
AMY_18mo_1:GCCATTACAGGCATGA	AMY_18mo_1	5020	1997	0	0.139442231075697	AMY	18mo	1	LA-BLA-BMA-PA Glut
AMY_18mo_1:GCCCAAATCACTAGGT	AMY_18mo_1	7428	2657	0.0134625740441572	0.201938610662359	AMY	18mo	1	MEA-BST Gaba
AMY_18mo_1:GCCCATAAGCCTAACG	AMY_18mo_1	838	590	0	0.35799522673031	AMY	18mo	1	OPC NN
AMY_18mo_1:GCCCTCATCCTAACGG	AMY_18mo_1	2624	1299	0	0.038109756097561	AMY	18mo	1	STR-PAL Chst9 Gaba
AMY_18mo_1:GCCTACTTCATGACCG	AMY_18mo_1	9551	3152	0	0.198932049000105	AMY	18mo	1	COA Glut
AMY_18mo_1:GCCTCAAAGGCATTGT	AMY_18mo_1	5460	2132	0	0.146520146520147	AMY	18mo	1	STR D12 Gaba
AMY_18mo_1:GCCTCGACACTAAGCC	AMY_18mo_1	2500	1332	0.08	0.24	AMY	18mo	1	STR Prox1 Lhx6 Gaba
AMY_18mo_1:GCCTGACAGGACGTAA	AMY_18mo_1	2471	1288	0	0.161877782274383	AMY	18mo	1	STR D1 Sema5a Gaba
AMY_18mo_1:GCCTGCTGTAGCCTAA	AMY_18mo_1	3065	1457	0	0.163132137030995	AMY	18mo	1	COA Glut
AMY_18mo_1:GCCTGTGCACCACAAC	AMY_18mo_1	2850	1165	0.175438596491228	0.0350877192982456	AMY	18mo	1	LA-BLA-BMA-PA Glut
AMY_18mo_1:GCCTGTGCAGTAATAG	AMY_18mo_1	6445	2302	0	0.124127230411171	AMY	18mo	1	STR-PAL Chst9 Gaba
AMY_18mo_1:GCCTTAACATAGTCAT	AMY_18mo_1	8793	2955	0	0.193335607869897	AMY	18mo	1	LA-BLA-BMA-PA Glut
AMY_18mo_1:GCCTTACTCACAGCGC	AMY_18mo_1	3574	1620	0	0.167879127028539	AMY	18mo	1	COA Glut
AMY_18mo_1:GCCTTGCGTCGAAGTC	AMY_18mo_1	4859	2007	0	0.164642930644165	AMY	18mo	1	LA-BLA-BMA-PA Glut
AMY_18mo_1:GCCTTTATCGATTTGA	AMY_18mo_1	2097	1031	0	0	AMY	18mo	1	MEA-BST Gaba
AMY_18mo_1:GCGATTTAGCAGCTAT	AMY_18mo_1	5047	1969	0	0.0792550029720626	AMY	18mo	1	Pvalb chandelier Gaba
AMY_18mo_1:GCGCCTTGTCCGCTGT	AMY_18mo_1	764	597	0.130890052356021	0.785340314136126	AMY	18mo	1	Microglia NN
AMY_18mo_1:GCGCCTTGTTATCCTA	AMY_18mo_1	4700	2000	0.0212765957446809	0.212765957446809	AMY	18mo	1	COA Glut
AMY_18mo_1:GCGCCTTGTTGCACGG	AMY_18mo_1	1713	1030	0	0.350262697022767	AMY	18mo	1	CEA-BST Gaba
AMY_18mo_1:GCGCTAGGTGCTTTAC	AMY_18mo_1	2449	1240	0	0.285830951408738	AMY	18mo	1	RLP Neur
AMY_18mo_1:GCGCTTAAGGGATGCG	AMY_18mo_1	9534	2967	0.0104887770086008	0.241241871197818	AMY	18mo	1	LA-BLA-BMA-PA Glut
AMY_18mo_1:GCGGATACAACAGGTG	AMY_18mo_1	10779	3457	0.0185545969013823	0.213377864365897	AMY	18mo	1	LA-BLA-BMA-PA Glut
AMY_18mo_1:GCGGATACAAGGTCCT	AMY_18mo_1	6745	2376	0	0.0593031875463306	AMY	18mo	1	LA-BLA-BMA-PA Glut
AMY_18mo_1:GCGGATACAGGATAAC	AMY_18mo_1	518	401	0	0.579150579150579	AMY	18mo	1	Microglia NN
AMY_18mo_1:GCGGGTTTCATGACCG	AMY_18mo_1	508	350	0	0.196850393700787	AMY	18mo	1	Oligo NN
AMY_18mo_1:GCGGTTATCTATTGTC	AMY_18mo_1	5002	2029	0.0199920031987205	0.039984006397441	AMY	18mo	1	COA Glut
AMY_18mo_1:GCGGTTGGTGTTTGAG	AMY_18mo_1	2362	1137	0.0423370025402202	0.254022015241321	AMY	18mo	1	STR D12 Gaba
AMY_18mo_1:GCGTGCTAGCATGACT	AMY_18mo_1	613	484	0.163132137030995	0.978792822185971	AMY	18mo	1	Microglia NN
AMY_18mo_1:GCGTGCTAGGCCCAGT	AMY_18mo_1	4635	1794	0	0.151024811218986	AMY	18mo	1	LA-BLA-BMA-PA Glut
AMY_18mo_1:GCGTGCTAGTGAACAG	AMY_18mo_1	3593	1552	0	0.222655162816588	AMY	18mo	1	Pvalb chandelier Gaba
AMY_18mo_1:GCGTTTCTCTAGCGAT	AMY_18mo_1	448	317	0	0	AMY	18mo	1	Oligo NN
AMY_18mo_1:GCTAAGAAGAAACTGG	AMY_18mo_1	740	503	0.27027027027027	0.405405405405405	AMY	18mo	1	Oligo NN
AMY_18mo_1:GCTAAGAAGAATCGCT	AMY_18mo_1	675	507	0	0.444444444444444	AMY	18mo	1	Microglia NN
AMY_18mo_1:GCTAAGAAGGAACCGG	AMY_18mo_1	3793	1686	0.0527287107830214	0.237279198523596	AMY	18mo	1	STR-PAL Chst9 Gaba
AMY_18mo_1:GCTAAGAAGTTTAACG	AMY_18mo_1	3770	1725	0.0530503978779841	0.106100795755968	AMY	18mo	1	MEA-BST Gaba
AMY_18mo_1:GCTAAGCGTAACCACA	AMY_18mo_1	707	458	0	0.707213578500707	AMY	18mo	1	Oligo NN
AMY_18mo_1:GCTAAGTTCAAGTGAG	AMY_18mo_1	10682	3265	0.00936154278225051	0.112338513387006	AMY	18mo	1	LA-BLA-BMA-PA Glut
AMY_18mo_1:GCTAAGTTCTTGTCCA	AMY_18mo_1	7638	2722	0.0130924325739722	0.0785545954438335	AMY	18mo	1	CEA-BST Gaba
AMY_18mo_1:GCTAATATCCTGAGTG	AMY_18mo_1	4044	2004	0.0247279920870425	0.29673590504451	AMY	18mo	1	CEA-BST Gaba
AMY_18mo_1:GCTAGCTCATGTTGTG	AMY_18mo_1	5682	2319	0	0.211193241816262	AMY	18mo	1	MEA-BST Gaba
AMY_18mo_1:GCTAGTGTCCACAATA	AMY_18mo_1	2309	1103	0	0.129926375054136	AMY	18mo	1	STR D12 Gaba
AMY_18mo_1:GCTAGTGTCTAAGTCA	AMY_18mo_1	4053	1870	0.074019245003701	0.148038490007402	AMY	18mo	1	MEA-BST Gaba
AMY_18mo_1:GCTATCCTCGATTTGA	AMY_18mo_1	10513	3053	0.0190240654427851	0.0951203272139256	AMY	18mo	1	COA Glut
AMY_18mo_1:GCTATTGCACTTAGGC	AMY_18mo_1	461	380	0	0.433839479392625	AMY	18mo	1	Microglia NN
AMY_18mo_1:GCTCAACCACAATGTT	AMY_18mo_1	7668	2714	0.0130412102243088	0.104329681794471	AMY	18mo	1	COA Glut
AMY_18mo_1:GCTCAACCATAATCCG	AMY_18mo_1	5596	2067	0.0178699070764832	0.125089349535382	AMY	18mo	1	MEA-BST Gaba
AMY_18mo_1:GCTCACAAGGCAATAG	AMY_18mo_1	3827	1791	0	0.287431408413901	AMY	18mo	1	CEA-BST Ebf1 Pdyn Gaba
AMY_18mo_1:GCTCCTTAGGCTGTGC	AMY_18mo_1	671	536	0	0.29806259314456	AMY	18mo	1	Microglia NN
AMY_18mo_1:GCTCTGGCAATCTCTC	AMY_18mo_1	6979	2665	0.0143287003868749	0.171944404642499	AMY	18mo	1	CEA-BST Gaba
AMY_18mo_1:GCTCTGTTCGATTTGA	AMY_18mo_1	750	475	0	0.4	AMY	18mo	1	Oligo NN
AMY_18mo_1:GCTGACCAGCGGATTT	AMY_18mo_1	3264	1559	0	0.275735294117647	AMY	18mo	1	Sst Chodl Gaba
AMY_18mo_1:GCTGACCAGTTACCGG	AMY_18mo_1	5937	2285	0	0.185278760316658	AMY	18mo	1	CEA-BST Gaba
AMY_18mo_1:GCTGAGGAGGGTCTAT	AMY_18mo_1	1397	877	0.0715819613457409	0.286327845382963	AMY	18mo	1	STR-PAL Chst9 Gaba
AMY_18mo_1:GCTGCAATCCCTCTAA	AMY_18mo_1	1917	1104	0	0.260824204486176	AMY	18mo	1	Lamp5 Gaba
AMY_18mo_1:GCTGCACAGTTCCTCA	AMY_18mo_1	3525	1573	0	0.198581560283688	AMY	18mo	1	CEA-BST Six3 Cyp26b1 Gaba
AMY_18mo_1:GCTGCATCACCTGCTC	AMY_18mo_1	5354	2141	0.0560328726186029	0.18677624206201	AMY	18mo	1	COA Glut
AMY_18mo_1:GCTGGATGTACGTTTC	AMY_18mo_1	4882	2121	0	0.2867677181483	AMY	18mo	1	CEA-BST Gaba
AMY_18mo_1:GCTGGTTCAATATAGG	AMY_18mo_1	5048	2165	0.0198098256735341	0.198098256735341	AMY	18mo	1	CEA-BST Gaba
AMY_18mo_1:GCTGTAAGTATTCGCT	AMY_18mo_1	3664	1470	0	0.245633187772926	AMY	18mo	1	STR D12 Gaba
AMY_18mo_1:GCTGTACCAGAAACGT	AMY_18mo_1	6037	2221	0	0.248467782010933	AMY	18mo	1	LA-BLA-BMA-PA Glut
AMY_18mo_1:GCTGTGCAGCTCCTTA	AMY_18mo_1	2776	1329	0.0360230547550432	0.0720461095100865	AMY	18mo	1	Sst Gaba
AMY_18mo_1:GCTGTGCAGTTATCCT	AMY_18mo_1	4130	1836	0.0242130750605327	0.145278450363196	AMY	18mo	1	STR-PAL Chst9 Gaba
AMY_18mo_1:GCTTAACAGCTATTGA	AMY_18mo_1	1859	1038	0	0.215169445938677	AMY	18mo	1	Astro-NT NN
AMY_18mo_1:GCTTAACAGGAAGCAC	AMY_18mo_1	6797	2237	0.0294247462115639	0.117698984846256	AMY	18mo	1	COA Glut
AMY_18mo_1:GCTTAACAGGTCGAGG	AMY_18mo_1	4055	1817	0.0493218249075216	0.32059186189889	AMY	18mo	1	COA Glut
AMY_18mo_1:GCTTATCGTGCTCCAC	AMY_18mo_1	7525	2603	0	0.252491694352159	AMY	18mo	1	CEA-BST Gaba
AMY_18mo_1:GCTTCGCGTTTGGCTT	AMY_18mo_1	4064	1864	0	0.172244094488189	AMY	18mo	1	CEA-BST Six3 Cyp26b1 Gaba
AMY_18mo_1:GCTTTCATCGGTTAGT	AMY_18mo_1	2375	1153	0.0421052631578947	0.168421052631579	AMY	18mo	1	MEA-BST Gaba
AMY_18mo_1:GCTTTCATCTCGACCT	AMY_18mo_1	1217	701	0.0821692686935086	0.164338537387017	AMY	18mo	1	Oligo NN
AMY_18mo_1:GGAAACTCAGAGGCTA	AMY_18mo_1	1551	870	0.0644745325596389	0.0644745325596389	AMY	18mo	1	OPC NN
AMY_18mo_1:GGAACAATCGCTAGCA	AMY_18mo_1	4863	2146	0	0.246761258482418	AMY	18mo	1	SI-MA-LPO-LHA Skor1 Glut
AMY_18mo_1:GGAACCACAAATACCT	AMY_18mo_1	796	512	0	0.251256281407035	AMY	18mo	1	Oligo NN
AMY_18mo_1:GGAACCACACTGGCCA	AMY_18mo_1	8019	2883	0.0124703828407532	0.299289188178077	AMY	18mo	1	COA Glut
AMY_18mo_1:GGAACGGTCTTAGGAC	AMY_18mo_1	678	446	0	0	AMY	18mo	1	Astro-TE NN
AMY_18mo_1:GGAACTAAGGAATAAC	AMY_18mo_1	468	357	0	0	AMY	18mo	1	Oligo NN
AMY_18mo_1:GGAACTAAGTTAGAGG	AMY_18mo_1	1819	955	0.0549752611324904	0.109950522264981	AMY	18mo	1	Sst Chodl Gaba
AMY_18mo_1:GGAAGCTAGAGGCTAA	AMY_18mo_1	588	396	0	0.340136054421769	AMY	18mo	1	Oligo NN
AMY_18mo_1:GGAAGCTAGATTCCTT	AMY_18mo_1	6860	2314	0.0145772594752187	0.233236151603499	AMY	18mo	1	COA Glut
AMY_18mo_1:GGAAGCTAGCTCAATA	AMY_18mo_1	4224	1778	0.0236742424242424	0.0946969696969697	AMY	18mo	1	MEA-BST Gaba
AMY_18mo_1:GGAAGCTAGGAACCAA	AMY_18mo_1	2624	1292	0.038109756097561	0.419207317073171	AMY	18mo	1	Pvalb Gaba
AMY_18mo_1:GGAAGCTAGTAAACCC	AMY_18mo_1	5402	2322	0	0.14809329877823	AMY	18mo	1	CEA-BST Gaba
AMY_18mo_1:GGAAGCTAGTGAGCAA	AMY_18mo_1	378	315	0	1.05820105820106	AMY	18mo	1	Microglia NN
AMY_18mo_1:GGAAGTATCCGTTAAA	AMY_18mo_1	2178	1098	0	0.229568411386593	AMY	18mo	1	Lamp5 Gaba
AMY_18mo_1:GGACAGCCACCAAAGG	AMY_18mo_1	2515	1220	0	0.278330019880716	AMY	18mo	1	COAa-PAA-MEA Barhl2 Glut
AMY_18mo_1:GGACAGCCATAACGGG	AMY_18mo_1	566	440	0	0	AMY	18mo	1	Microglia NN
AMY_18mo_1:GGACCTCAGCGATAGA	AMY_18mo_1	533	365	0	0.187617260787992	AMY	18mo	1	Oligo NN
AMY_18mo_1:GGACGAAGTCAAAGGG	AMY_18mo_1	3890	1713	0.025706940874036	0.179948586118252	AMY	18mo	1	COA Glut
AMY_18mo_1:GGAGCATAGCTGGACC	AMY_18mo_1	7877	2623	0.0126951885235496	0.0634759426177479	AMY	18mo	1	NDB-SI-MA-STRv Lhx8 Gaba
AMY_18mo_1:GGAGCGATCATGTCAA	AMY_18mo_1	3267	1519	0	0.183654729109275	AMY	18mo	1	LA-BLA-BMA-PA Glut
AMY_18mo_1:GGAGCGATCCTTTACG	AMY_18mo_1	566	449	0	0.530035335689046	AMY	18mo	1	Microglia NN
AMY_18mo_1:GGAGCGATCGGCCAGT	AMY_18mo_1	3782	1717	0	0.132205182443152	AMY	18mo	1	COA Glut
AMY_18mo_1:GGAGGTTAGTATCGCG	AMY_18mo_1	2087	1163	0.095831336847149	0.383325347388596	AMY	18mo	1	COA Glut
AMY_18mo_1:GGAGTGAGTGATCATG	AMY_18mo_1	3486	1698	0	0.200803212851406	AMY	18mo	1	COA Glut
AMY_18mo_1:GGAGTGAGTTTGCTGT	AMY_18mo_1	1279	786	0	0	AMY	18mo	1	CEA-BST Six3 Cyp26b1 Gaba
AMY_18mo_1:GGATAACCATCCAGGT	AMY_18mo_1	1280	764	0.15625	0.15625	AMY	18mo	1	STR-PAL Chst9 Gaba
AMY_18mo_1:GGATGAATCATGTCAA	AMY_18mo_1	7417	2675	0.0134825401105568	0.188755561547796	AMY	18mo	1	CEA-BST Six3 Cyp26b1 Gaba
AMY_18mo_1:GGATGAATCTTGCAGG	AMY_18mo_1	6085	2306	0.0328677074774034	0.230073952341824	AMY	18mo	1	COA Glut
AMY_18mo_1:GGATTCAGTAGCTAAT	AMY_18mo_1	1602	937	0	0.31210986267166	AMY	18mo	1	MEA-BST Gaba
AMY_18mo_1:GGATTTATCCTTGTTG	AMY_18mo_1	332	270	0	0.301204819277108	AMY	18mo	1	Microglia NN
AMY_18mo_1:GGCAATCGTACCGTAA	AMY_18mo_1	1743	904	0	0.172117039586919	AMY	18mo	1	STR-PAL Chst9 Gaba
AMY_18mo_1:GGCAGGATCCAATTAG	AMY_18mo_1	1980	1131	0.0505050505050505	0.252525252525253	AMY	18mo	1	CEA-BST Gaba
AMY_18mo_1:GGCAGGATCGTCCTTA	AMY_18mo_1	5147	2131	0	0.0582863804157762	AMY	18mo	1	COA Glut
AMY_18mo_1:GGCATTGTCCTCCTAA	AMY_18mo_1	7458	2732	0.0134084204880665	0.160901045856798	AMY	18mo	1	COA Glut
AMY_18mo_1:GGCATTGTCGCACAAT	AMY_18mo_1	1437	868	0.139178844815588	0.139178844815588	AMY	18mo	1	MEA-BST Gaba
AMY_18mo_1:GGCATTGTCGGCTAGC	AMY_18mo_1	3365	1682	0.0891530460624071	0.178306092124814	AMY	18mo	1	Sst Chodl Gaba
AMY_18mo_1:GGCCAACTCAAAGGCA	AMY_18mo_1	3645	1557	0.0274348422496571	0.274348422496571	AMY	18mo	1	STR-PAL Chst9 Gaba
AMY_18mo_1:GGCCAACTCCACAATA	AMY_18mo_1	1985	1004	0.0503778337531486	0.201511335012594	AMY	18mo	1	MEA-BST Gaba
AMY_18mo_1:GGCCAACTCCTAGTAA	AMY_18mo_1	2212	1116	0	0.135623869801085	AMY	18mo	1	OPC NN
AMY_18mo_1:GGCCAGTTCAATTACG	AMY_18mo_1	590	388	0	0.169491525423729	AMY	18mo	1	Astro-TE NN
AMY_18mo_1:GGCCAGTTCCAAGTGT	AMY_18mo_1	4453	1764	0	0.314394790029194	AMY	18mo	1	STR D12 Gaba
AMY_18mo_1:GGCCATCAGACAACAG	AMY_18mo_1	4772	2025	0.0209555741827326	0.125733445096396	AMY	18mo	1	COA Glut
AMY_18mo_1:GGCCGTTAGAGAGCCG	AMY_18mo_1	3718	1647	0	0.188273265196342	AMY	18mo	1	MEA-BST Gaba
AMY_18mo_1:GGCCGTTAGCGCCTTT	AMY_18mo_1	4204	1943	0	0.214081826831589	AMY	18mo	1	COA Glut
AMY_18mo_1:GGCCTAATCCCGCAAA	AMY_18mo_1	1085	681	0	0.184331797235023	AMY	18mo	1	Sst Chodl Gaba
AMY_18mo_1:GGCCTAATCCTGGCTT	AMY_18mo_1	5193	2120	0.0192566917003659	0.192566917003659	AMY	18mo	1	STR-PAL Chst9 Gaba
AMY_18mo_1:GGCCTCTGTATTGAGT	AMY_18mo_1	499	348	0	0.200400801603206	AMY	18mo	1	Oligo NN
AMY_18mo_1:GGCCTCTGTTCCAGGG	AMY_18mo_1	2088	1142	0.0957854406130268	0.335249042145594	AMY	18mo	1	CEA-BST Gaba
AMY_18mo_1:GGCGCTAGTGCTGGTG	AMY_18mo_1	5758	2105	0	0.399444251476207	AMY	18mo	1	LA-BLA-BMA-PA Glut
AMY_18mo_1:GGCGGTAAGCCTCTCG	AMY_18mo_1	1634	955	0.122399020807834	0	AMY	18mo	1	STR-PAL Chst9 Gaba
AMY_18mo_1:GGCGGTAAGGTAAGGC	AMY_18mo_1	6640	2496	0	0.225903614457831	AMY	18mo	1	LA-BLA-BMA-PA Glut
AMY_18mo_1:GGCGGTTTCATGGCCA	AMY_18mo_1	1497	913	0	0.133600534402138	AMY	18mo	1	COA Glut
AMY_18mo_1:GGCGGTTTCATTAGTG	AMY_18mo_1	4003	1856	0	0.0499625281039221	AMY	18mo	1	COA Glut
AMY_18mo_1:GGCGGTTTCGCTAAGT	AMY_18mo_1	3884	1551	0	0.128733264675592	AMY	18mo	1	STR D12 Gaba
AMY_18mo_1:GGCGGTTTCGTTACAA	AMY_18mo_1	2714	1421	0.0736919675755343	0.221075902726603	AMY	18mo	1	CEA-BST Six3 Cyp26b1 Gaba
AMY_18mo_1:GGCGTTATCGTCCTTA	AMY_18mo_1	4927	2107	0.0202963263649279	0.10148163182464	AMY	18mo	1	SI-MA-LPO-LHA Skor1 Glut
AMY_18mo_1:GGCTAGTGTAACTACG	AMY_18mo_1	3044	1550	0	0.295663600525624	AMY	18mo	1	CEA-BST Gaba
AMY_18mo_1:GGCTAGTGTCAAGTGC	AMY_18mo_1	477	346	0	0.209643605870021	AMY	18mo	1	OPC NN
AMY_18mo_1:GGCTAGTGTTTGGTTC	AMY_18mo_1	9866	3363	0.0506790999391851	0.10135819987837	AMY	18mo	1	Pvalb Gaba
AMY_18mo_1:GGCTCAATCTCACTCA	AMY_18mo_1	8694	2669	0	0.184034966643662	AMY	18mo	1	LA-BLA-BMA-PA Glut
AMY_18mo_1:GGCTCAATCTCCATGC	AMY_18mo_1	953	577	0	0	AMY	18mo	1	Oligo NN
AMY_18mo_1:GGCTCACAGCCACATG	AMY_18mo_1	1455	835	0.0687285223367698	0.13745704467354	AMY	18mo	1	Astro-TE NN
AMY_18mo_1:GGCTGTCAGCCTCTCG	AMY_18mo_1	1962	1039	0.0509683995922528	0.0509683995922528	AMY	18mo	1	STR-PAL Chst9 Gaba
AMY_18mo_1:GGCTGTCAGGAGGCAT	AMY_18mo_1	693	433	0	0.288600288600289	AMY	18mo	1	Oligo NN
AMY_18mo_1:GGCTTAAGTGGACCTG	AMY_18mo_1	532	437	0	0.75187969924812	AMY	18mo	1	Microglia NN
AMY_18mo_1:GGCTTCAAGAAAGGAA	AMY_18mo_1	2806	1368	0.0356379187455453	0.249465431218817	AMY	18mo	1	LA-BLA-BMA-PA Glut
AMY_18mo_1:GGGAATATCGACCTGA	AMY_18mo_1	2059	1123	0	0.242836328314716	AMY	18mo	1	OPC NN
AMY_18mo_1:GGGAGTAGTAGCCTAA	AMY_18mo_1	547	409	0	0.36563071297989	AMY	18mo	1	Oligo NN
AMY_18mo_1:GGGAGTAGTGGAAGGC	AMY_18mo_1	367	273	0	0.544959128065395	AMY	18mo	1	Oligo NN
AMY_18mo_1:GGGCATGAGAGGGACT	AMY_18mo_1	541	372	0	0.739371534195933	AMY	18mo	1	Oligo NN
AMY_18mo_1:GGGCGAATCGTCATTT	AMY_18mo_1	5492	2362	0	0.163874726875455	AMY	18mo	1	COA Glut
AMY_18mo_1:GGGTATTTCTTGATGA	AMY_18mo_1	663	440	0	0.150829562594268	AMY	18mo	1	Oligo NN
AMY_18mo_1:GGGTCACTCAGGTCCA	AMY_18mo_1	1279	791	0	0.312744331508991	AMY	18mo	1	STR-PAL Chst9 Gaba
AMY_18mo_1:GGGTCACTCATCGTTT	AMY_18mo_1	1588	884	0	0.188916876574307	AMY	18mo	1	STR-PAL Chst9 Gaba
AMY_18mo_1:GGGTCACTCGGTCAAT	AMY_18mo_1	1682	952	0	0.0594530321046373	AMY	18mo	1	LA-BLA-BMA-PA Glut
AMY_18mo_1:GGGTCACTCTCCATAT	AMY_18mo_1	5812	2177	0.0172057811424639	0.22367515485203	AMY	18mo	1	LA-BLA-BMA-PA Glut
AMY_18mo_1:GGGTGAAGTAAGTCGC	AMY_18mo_1	433	318	0	0.23094688221709	AMY	18mo	1	Oligo NN
AMY_18mo_1:GGGTGTTGTGTTGTGA	AMY_18mo_1	2266	1280	0	0.220653133274492	AMY	18mo	1	MEA-BST Gaba
AMY_18mo_1:GGGTGTTGTTCGCTTG	AMY_18mo_1	473	334	0	0.211416490486258	AMY	18mo	1	Oligo NN
AMY_18mo_1:GGGTTACGTACGATTG	AMY_18mo_1	5539	2392	0.0180538003249684	0.10832280194981	AMY	18mo	1	CEA-BST Gaba
AMY_18mo_1:GGGTTACGTGTTTGAG	AMY_18mo_1	4809	1897	0.0207943439384487	0.16635475150759	AMY	18mo	1	STR-PAL Chst9 Gaba
AMY_18mo_1:GGGTTACGTTTGTGGA	AMY_18mo_1	5111	2020	0.0195656427313637	0.15652514185091	AMY	18mo	1	STR D12 Gaba
AMY_18mo_1:GGGTTTCCAGGTTCAC	AMY_18mo_1	1992	1118	0.100401606425703	0.150602409638554	AMY	18mo	1	MEA-BST Gaba
AMY_18mo_1:GGGTTTGTCCTCAGCT	AMY_18mo_1	8156	2691	0.0122609122118686	0.232957332025503	AMY	18mo	1	COAa-PAA-MEA Barhl2 Glut
AMY_18mo_1:GGGTTTGTCGCACACA	AMY_18mo_1	4445	1967	0.0224971878515186	0.134983127109111	AMY	18mo	1	MEA-BST Gaba
AMY_18mo_1:GGTAAACCACAAAGGT	AMY_18mo_1	4808	1895	0	0.228785357737105	AMY	18mo	1	STR D12 Gaba
AMY_18mo_1:GGTAAACCAGCAAATA	AMY_18mo_1	8675	2722	0.0230547550432277	0.126801152737752	AMY	18mo	1	MEA-BST Gaba
AMY_18mo_1:GGTAACCGTCCCGGAA	AMY_18mo_1	598	465	0	0	AMY	18mo	1	Microglia NN
AMY_18mo_1:GGTAACCGTGTTGCTT	AMY_18mo_1	5550	2258	0.036036036036036	0.216216216216216	AMY	18mo	1	COA Glut
AMY_18mo_1:GGTAACTTCCGGTATG	AMY_18mo_1	7450	2794	0	0.228187919463087	AMY	18mo	1	CEA-BST Gaba
AMY_18mo_1:GGTAATTGTATACTGG	AMY_18mo_1	475	358	0	0.210526315789474	AMY	18mo	1	ABC NN
AMY_18mo_1:GGTAATTGTGGTTATG	AMY_18mo_1	4444	1858	0	0.09000900090009	AMY	18mo	1	COA Glut
AMY_18mo_1:GGTACAAAGCCAGTAT	AMY_18mo_1	3543	1692	0.0282246683601468	0.225797346881174	AMY	18mo	1	STR-PAL Chst9 Gaba
AMY_18mo_1:GGTACAAAGCTCCTTA	AMY_18mo_1	764	489	0.392670157068063	0.392670157068063	AMY	18mo	1	Oligo NN
AMY_18mo_1:GGTACAAAGTAAGTCC	AMY_18mo_1	4155	1825	0.0481347773766546	0.216606498194946	AMY	18mo	1	COA Glut
AMY_18mo_1:GGTACCGGTGAATCGC	AMY_18mo_1	5779	2182	0	0.276864509430697	AMY	18mo	1	STR D12 Gaba
AMY_18mo_1:GGTACTAGTAACGTGC	AMY_18mo_1	7931	2549	0	0.226957508510907	AMY	18mo	1	MEA Slc17a7 Glut
AMY_18mo_1:GGTACTAGTAATGGCC	AMY_18mo_1	1008	600	0.0992063492063492	0.198412698412698	AMY	18mo	1	Oligo NN
AMY_18mo_1:GGTAGGAGTGCTTTAC	AMY_18mo_1	4180	1895	0	0.0956937799043062	AMY	18mo	1	MEA-BST Gaba
AMY_18mo_1:GGTATGTTCGGTCATG	AMY_18mo_1	2479	1194	0.121016538926987	0.242033077853973	AMY	18mo	1	MEA-BST Gaba
AMY_18mo_1:GGTATTGGTGCTTAGA	AMY_18mo_1	4418	1760	0.0226346763241286	0.0905387052965143	AMY	18mo	1	MEA-BST Gaba
AMY_18mo_1:GGTATTTCACAGGGAC	AMY_18mo_1	8362	2931	0.0119588615163836	0.251136091844056	AMY	18mo	1	CEA-BST Six3 Cyp26b1 Gaba
AMY_18mo_1:GGTCAAGCAAAGCCTC	AMY_18mo_1	2271	1205	0.0440334654337296	0.0880669308674593	AMY	18mo	1	MEA-BST Gaba
AMY_18mo_1:GGTCAAGCAACTAGCC	AMY_18mo_1	7801	2331	0	0.11536982438149	AMY	18mo	1	COAa-PAA-MEA Barhl2 Glut
AMY_18mo_1:GGTCAATTCTAATTGG	AMY_18mo_1	3200	1503	0	0.21875	AMY	18mo	1	STR D12 Gaba
AMY_18mo_1:GGTCATTAGACAGGTA	AMY_18mo_1	665	516	0	0.902255639097744	AMY	18mo	1	Microglia NN
AMY_18mo_1:GGTCATTAGCGCAATT	AMY_18mo_1	5311	2164	0.0376576915835059	0.0753153831670119	AMY	18mo	1	COAa-PAA-MEA Barhl2 Glut
AMY_18mo_1:GGTCCATCATGGCCTG	AMY_18mo_1	5946	2355	0	0.235452404978137	AMY	18mo	1	RLP Neur
AMY_18mo_1:GGTCCGTAGCTAAAGG	AMY_18mo_1	7567	2490	0.0396458305801507	0.158583322320603	AMY	18mo	1	COAa-PAA-MEA Barhl2 Glut
AMY_18mo_1:GGTCGGTTCAAATCGC	AMY_18mo_1	2264	1238	0.0441696113074205	0.0441696113074205	AMY	18mo	1	MEA-BST Gaba
AMY_18mo_1:GGTGAGTAGCTTACTT	AMY_18mo_1	454	320	0	0	AMY	18mo	1	Oligo NN
AMY_18mo_1:GGTGAGTAGTCACCTC	AMY_18mo_1	3618	1678	0	0.165837479270315	AMY	18mo	1	Sst Gaba
AMY_18mo_1:GGTGATTTCCCTCGCA	AMY_18mo_1	2435	1227	0	0.205338809034908	AMY	18mo	1	OPC NN
AMY_18mo_1:GGTGATTTCCGTAAAC	AMY_18mo_1	3390	1556	0	0.117994100294985	AMY	18mo	1	STR-PAL Chst9 Gaba
AMY_18mo_1:GGTGCTTCACCGGTAT	AMY_18mo_1	2443	1254	0	0.204666393778142	AMY	18mo	1	CEA-BST Gaba
AMY_18mo_1:GGTGTCCAGGATAAAC	AMY_18mo_1	617	447	0	0.162074554294976	AMY	18mo	1	Astro-TE NN
AMY_18mo_1:GGTGTCCAGTTTAACG	AMY_18mo_1	2371	1321	0.0421762969211303	0.253057781526782	AMY	18mo	1	COA Glut
AMY_18mo_1:GGTGTTGTCCCTCGCA	AMY_18mo_1	5226	2089	0.0191350937619594	0.0765403750478377	AMY	18mo	1	COAa-PAA-MEA Barhl2 Glut
AMY_18mo_1:GGTGTTGTCCGTTAAA	AMY_18mo_1	651	494	0.153609831029186	0.153609831029186	AMY	18mo	1	Microglia NN
AMY_18mo_1:GGTGTTGTCCTAAATG	AMY_18mo_1	5252	2165	0.019040365575019	0.247524752475248	AMY	18mo	1	COA Glut
AMY_18mo_1:GGTTAATGTGCACGCA	AMY_18mo_1	1122	719	0	0.267379679144385	AMY	18mo	1	Astro-NT NN
AMY_18mo_1:GGTTACCCAAGGTATA	AMY_18mo_1	3673	1616	0	0.163354206370814	AMY	18mo	1	STR D1 Sema5a Gaba
AMY_18mo_1:GGTTACCCAGGATGGC	AMY_18mo_1	2181	1215	0	0.320953690967446	AMY	18mo	1	COA Glut
AMY_18mo_1:GGTTACCCAGTTTCTC	AMY_18mo_1	3952	1796	0	0.177125506072875	AMY	18mo	1	OPC NN
AMY_18mo_1:GGTTACTAGATGCCTG	AMY_18mo_1	2870	1400	0.0348432055749129	0.104529616724739	AMY	18mo	1	CEA-BST Gaba
AMY_18mo_1:GGTTAGCGTAAAGCGG	AMY_18mo_1	3980	1770	0.050251256281407	0.201005025125628	AMY	18mo	1	COA Glut
AMY_18mo_1:GGTTAGCGTCATTGAG	AMY_18mo_1	4628	1907	0.0648228176318064	0.151253241140882	AMY	18mo	1	CEA-BST Gaba
AMY_18mo_1:GGTTATATCACGTTAA	AMY_18mo_1	7053	2554	0	0.297745640153126	AMY	18mo	1	MEA-BST Gaba
AMY_18mo_1:GGTTATATCGTTACTT	AMY_18mo_1	2382	1162	0	0.167926112510495	AMY	18mo	1	STR-PAL Chst9 Gaba
AMY_18mo_1:GGTTATGGTTAGAGCC	AMY_18mo_1	522	376	0	0.766283524904214	AMY	18mo	1	Oligo NN
AMY_18mo_1:GGTTCCCGTCATTACC	AMY_18mo_1	2033	1001	0.0491883915395967	0.245941957697983	AMY	18mo	1	Oligo NN
AMY_18mo_1:GGTTCCCGTTGGTTAG	AMY_18mo_1	10899	3163	0	0.211028534727957	AMY	18mo	1	L5 IT CTX Glut
AMY_18mo_1:GGTTGACGTTGAATCG	AMY_18mo_1	5936	2274	0	0.117924528301887	AMY	18mo	1	COAa-PAA-MEA Barhl2 Glut
AMY_18mo_1:GGTTGCATCGAGCAAA	AMY_18mo_1	2868	1377	0	0.209205020920502	AMY	18mo	1	COAa-PAA-MEA Barhl2 Glut
AMY_18mo_1:GGTTGCATCGGTACGC	AMY_18mo_1	1198	768	0	0.0834724540901502	AMY	18mo	1	COA Glut
AMY_18mo_1:GGTTGCGGTCGTTACT	AMY_18mo_1	2818	1369	0.035486160397445	0.248403122782115	AMY	18mo	1	COAa-PAA-MEA Barhl2 Glut
AMY_18mo_1:GGTTGGTGTCCTAACT	AMY_18mo_1	4768	2075	0.0209731543624161	0.293624161073825	AMY	18mo	1	CEA-BST Gaba
AMY_18mo_1:GGTTGGTGTGGATGTC	AMY_18mo_1	3200	1491	0.0625	0.25	AMY	18mo	1	STR-PAL Chst9 Gaba
AMY_18mo_1:GGTTTCCTCATGGTGT	AMY_18mo_1	7776	2718	0.0128600823045267	0.192901234567901	AMY	18mo	1	COA Glut
AMY_18mo_1:GTAAAGCCAATGAAGC	AMY_18mo_1	7356	2637	0.0135943447525829	0.149537792278412	AMY	18mo	1	CEA-BST Gaba
AMY_18mo_1:GTAAAGCCATCCATCT	AMY_18mo_1	4319	1807	0.0231535077564251	0.231535077564251	AMY	18mo	1	LA-BLA-BMA-PA Glut
AMY_18mo_1:GTAAGCGCAGGCCTTG	AMY_18mo_1	3974	1870	0.0754906894816306	0.150981378963261	AMY	18mo	1	Astro-TE NN
AMY_18mo_1:GTACACCCAATAACGA	AMY_18mo_1	7241	2534	0.0414307416102748	0.0690512360171247	AMY	18mo	1	COA Glut
AMY_18mo_1:GTACACCCATTGGGAG	AMY_18mo_1	1278	717	0	0.312989045383412	AMY	18mo	1	MEA-BST Gaba
AMY_18mo_1:GTACCTTGTCTTGCAT	AMY_18mo_1	1306	823	0	0.306278713629403	AMY	18mo	1	CEA-BST Gaba
AMY_18mo_1:GTACTAATCTGGCATG	AMY_18mo_1	1093	709	0	0	AMY	18mo	1	STR-PAL Chst9 Gaba
AMY_18mo_1:GTACTAGGTAAGCACC	AMY_18mo_1	443	324	0	0.225733634311512	AMY	18mo	1	Oligo NN
AMY_18mo_1:GTACTAGGTCCGTAGG	AMY_18mo_1	4940	2119	0	0.303643724696356	AMY	18mo	1	MEA-BST Gaba
AMY_18mo_1:GTACTGGTCACGCCAA	AMY_18mo_1	5723	2359	0.0174733531364669	0.244626943910536	AMY	18mo	1	CEA-BST Gaba
AMY_18mo_1:GTACTTCGTGGAGCAA	AMY_18mo_1	1378	864	0	0.435413642960813	AMY	18mo	1	MEA-BST Gaba
AMY_18mo_1:GTACTTCGTTAAGCTG	AMY_18mo_1	3489	1636	0.0286615075952995	0.200630553167097	AMY	18mo	1	CEA-BST Gaba
AMY_18mo_1:GTAGCTGTCGCATCCT	AMY_18mo_1	7178	2491	0.0139314572304263	0.167177486765116	AMY	18mo	1	COA Glut
AMY_18mo_1:GTAGGAGGTTAAGCTG	AMY_18mo_1	902	603	0.110864745011086	0.554323725055432	AMY	18mo	1	Oligo NN
AMY_18mo_1:GTAGGAGGTTTACCGT	AMY_18mo_1	553	429	0.180831826401447	0.723327305605787	AMY	18mo	1	Microglia NN
AMY_18mo_1:GTAGGATCAGGGAGGA	AMY_18mo_1	361	294	0	0	AMY	18mo	1	BAM NN
AMY_18mo_1:GTATCGCCATTGTCAG	AMY_18mo_1	8250	2735	0.0121212121212121	0.193939393939394	AMY	18mo	1	CEA-BST Ebf1 Pdyn Gaba
AMY_18mo_1:GTATGTGGTTAATCGG	AMY_18mo_1	666	519	0	0.3003003003003	AMY	18mo	1	Microglia NN
AMY_18mo_1:GTATTGATCCTAACGG	AMY_18mo_1	8088	2721	0.0123639960435213	0.0370919881305638	AMY	18mo	1	MEA-BST Gaba
AMY_18mo_1:GTATTGCAGTTAGCTA	AMY_18mo_1	1121	679	0	0	AMY	18mo	1	STR-PAL Chst9 Gaba
AMY_18mo_1:GTCAAACTCGACAAAG	AMY_18mo_1	692	525	0	0.144508670520231	AMY	18mo	1	Microglia NN
AMY_18mo_1:GTCAATATCATTACGA	AMY_18mo_1	2414	1272	0.0828500414250207	0.165700082850041	AMY	18mo	1	Sst Chodl Gaba
AMY_18mo_1:GTCAATATCCAAACAC	AMY_18mo_1	695	435	0	0	AMY	18mo	1	Oligo NN
AMY_18mo_1:GTCATGAGTCAATAGT	AMY_18mo_1	344	260	0.290697674418605	1.16279069767442	AMY	18mo	1	Oligo NN
AMY_18mo_1:GTCATGAGTGAATCGC	AMY_18mo_1	2750	1315	0	0.0727272727272727	AMY	18mo	1	COA Glut
AMY_18mo_1:GTCATTAAGCATCCAG	AMY_18mo_1	2165	1172	0.046189376443418	0.23094688221709	AMY	18mo	1	CEA-BST Gaba
AMY_18mo_1:GTCCAAGTCGTTTCGC	AMY_18mo_1	4854	2106	0.0412031314379893	0.0824062628759786	AMY	18mo	1	COA Glut
AMY_18mo_1:GTCCAGGGTCACCTAT	AMY_18mo_1	1491	837	0.0670690811535882	0.201207243460765	AMY	18mo	1	RLP Neur
AMY_18mo_1:GTCCAGGGTTAAGTGT	AMY_18mo_1	439	326	0	0	AMY	18mo	1	Oligo NN
AMY_18mo_1:GTCCGTAAGTTGGATC	AMY_18mo_1	750	492	0	0	AMY	18mo	1	Oligo NN
AMY_18mo_1:GTCCTAGAGGCGCACT	AMY_18mo_1	381	272	0	0	AMY	18mo	1	Oligo NN
AMY_18mo_1:GTCCTCAGTCATTAGG	AMY_18mo_1	3355	1459	0	0.178837555886736	AMY	18mo	1	STR-PAL Chst9 Gaba
AMY_18mo_1:GTCCTCCCAACACTTG	AMY_18mo_1	892	543	0	0.224215246636771	AMY	18mo	1	Oligo NN
AMY_18mo_1:GTCCTCCCATTAGCGC	AMY_18mo_1	1852	1033	0	0.377969762419006	AMY	18mo	1	CEA-BST Six3 Cyp26b1 Gaba
AMY_18mo_1:GTCGAGGAGGAGGACT	AMY_18mo_1	4586	1945	0.0218054949847362	0.174443959877889	AMY	18mo	1	COA Glut
AMY_18mo_1:GTCGCAATCCGCAACA	AMY_18mo_1	6495	2402	0.0153964588144727	0.123171670515781	AMY	18mo	1	COAa-PAA-MEA Barhl2 Glut
AMY_18mo_1:GTCGCAATCTACCTCA	AMY_18mo_1	2386	1247	0.0419111483654652	0.209555741827326	AMY	18mo	1	OT D3 Folh1 Gaba
AMY_18mo_1:GTCGGTTCAAAGCCTC	AMY_18mo_1	3732	1614	0	0.241157556270096	AMY	18mo	1	MEA Slc17a7 Glut
AMY_18mo_1:GTCTAATCAAGTTATC	AMY_18mo_1	734	479	0	0.272479564032698	AMY	18mo	1	Oligo NN
AMY_18mo_1:GTCTATCGTCGACTAA	AMY_18mo_1	7983	2777	0.0250532381310284	0.187899285982713	AMY	18mo	1	MEA-BST Gaba
AMY_18mo_1:GTCTATCGTTTGGGTA	AMY_18mo_1	5677	2263	0	0.105689624801832	AMY	18mo	1	MEA-BST Gaba
AMY_18mo_1:GTCTATGCACAAAGCG	AMY_18mo_1	3911	1696	0	0.255689082076195	AMY	18mo	1	Lamp5 Gaba
AMY_18mo_1:GTCTCACTCATTAGCA	AMY_18mo_1	8821	2828	0.0340097494615123	0.204058496769074	AMY	18mo	1	MEA-BST Gaba
AMY_18mo_1:GTCTTGCTCACCAATA	AMY_18mo_1	565	446	0.176991150442478	0.530973451327434	AMY	18mo	1	Microglia NN
AMY_18mo_1:GTCTTTAGTCCACAAA	AMY_18mo_1	2496	1259	0.0400641025641026	0.16025641025641	AMY	18mo	1	OPC NN
AMY_18mo_1:GTCTTTAGTTAGAGGG	AMY_18mo_1	5519	2120	0	0.199311469469107	AMY	18mo	1	MEA-BST Gaba
AMY_18mo_1:GTGAACAAGACAAACG	AMY_18mo_1	5119	2016	0.0195350654424692	0.175815588982223	AMY	18mo	1	LA-BLA-BMA-PA Glut
AMY_18mo_1:GTGAATCTCAGGTCCA	AMY_18mo_1	2523	1267	0	0.118906064209275	AMY	18mo	1	OPC NN
AMY_18mo_1:GTGAGCGAGATACTTG	AMY_18mo_1	3672	1741	0.0272331154684096	0.0816993464052288	AMY	18mo	1	STR Prox1 Lhx6 Gaba
AMY_18mo_1:GTGAGCGAGCATTATG	AMY_18mo_1	2822	1481	0.0354358610914245	0.318922749822821	AMY	18mo	1	MEA-BST Gaba
AMY_18mo_1:GTGAGCGAGTTGCGTG	AMY_18mo_1	1099	751	0	0.272975432211101	AMY	18mo	1	COA Glut
AMY_18mo_1:GTGAGGAGTATTGGAT	AMY_18mo_1	1443	805	0.138600138600139	0.207900207900208	AMY	18mo	1	STR-PAL Chst9 Gaba
AMY_18mo_1:GTGAGGAGTCACACCC	AMY_18mo_1	8330	2861	0	0.120048019207683	AMY	18mo	1	LA-BLA-BMA-PA Glut
AMY_18mo_1:GTGCCTTTCAGCATTA	AMY_18mo_1	1351	838	0.074019245003701	0.222057735011103	AMY	18mo	1	Astro-NT NN
AMY_18mo_1:GTGCCTTTCCTGCGAA	AMY_18mo_1	3433	1629	0.0582580833090591	0.203903291581707	AMY	18mo	1	Pvalb Gaba
AMY_18mo_1:GTGCCTTTCTGTTCAT	AMY_18mo_1	10607	3170	0	0.235693410012256	AMY	18mo	1	COA Glut
AMY_18mo_1:GTGCGCAGTCCTAAGA	AMY_18mo_1	403	296	0	0.248138957816377	AMY	18mo	1	Oligo NN
AMY_18mo_1:GTGCGCAGTTGGTTCT	AMY_18mo_1	407	299	0	0.491400491400491	AMY	18mo	1	Oligo NN
AMY_18mo_1:GTGCTCAAGTATTGCA	AMY_18mo_1	387	281	0	0	AMY	18mo	1	Oligo NN
AMY_18mo_1:GTGCTCAAGTCCTTTG	AMY_18mo_1	3138	1358	0.0637348629700446	0.191204588910134	AMY	18mo	1	STR D12 Gaba
AMY_18mo_1:GTGCTCCGTACGCGCA	AMY_18mo_1	3586	1656	0	0.362520914668154	AMY	18mo	1	STR-PAL Chst9 Gaba
AMY_18mo_1:GTGCTCCGTCTATCGT	AMY_18mo_1	3469	1614	0.0288267512251369	0.144133756125685	AMY	18mo	1	STR Prox1 Lhx6 Gaba
AMY_18mo_1:GTGCTGGGTTTGCGCC	AMY_18mo_1	5052	2203	0.0593824228028504	0.118764845605701	AMY	18mo	1	COA Glut
AMY_18mo_1:GTGCTTACAGGTTATT	AMY_18mo_1	2000	1047	0	0.2	AMY	18mo	1	STR-PAL Chst9 Gaba
AMY_18mo_1:GTGCTTCTCCTTTACG	AMY_18mo_1	462	382	0.432900432900433	0.216450216450216	AMY	18mo	1	Microglia NN
AMY_18mo_1:GTGGACACAATATAGG	AMY_18mo_1	1489	874	0.0671591672263264	0.335795836131632	AMY	18mo	1	Astro-NT NN
AMY_18mo_1:GTGGATGCAATTATGC	AMY_18mo_1	461	323	0	0	AMY	18mo	1	Oligo NN
AMY_18mo_1:GTGGATGCAGGTTCAC	AMY_18mo_1	1453	884	0	0.137646249139711	AMY	18mo	1	COA Glut
AMY_18mo_1:GTGGCTTCACTAGCGT	AMY_18mo_1	4104	1850	0	0.0974658869395711	AMY	18mo	1	COA Glut
AMY_18mo_1:GTGGTTAGTGACATAT	AMY_18mo_1	2334	1235	0.0856898029134533	0.214224507283633	AMY	18mo	1	CEA-BST Gaba
AMY_18mo_1:GTGTAACTCGGGACCT	AMY_18mo_1	3975	1643	0.050314465408805	0.30188679245283	AMY	18mo	1	LA-BLA-BMA-PA Glut
AMY_18mo_1:GTGTGAGCAATCTCTC	AMY_18mo_1	5011	2074	0.039912193175015	0.15964877270006	AMY	18mo	1	Sst Gaba
AMY_18mo_1:GTGTGAGCACTTAGGC	AMY_18mo_1	3886	1789	0.0257334019557386	0.102933607822954	AMY	18mo	1	COA Glut
AMY_18mo_1:GTGTGTTAGTTGCGTG	AMY_18mo_1	4494	1922	0.0445037828215398	0.222518914107699	AMY	18mo	1	COA Glut
AMY_18mo_1:GTGTTACAGAAGGTGC	AMY_18mo_1	3919	1739	0.025516713447308	0.12758356723654	AMY	18mo	1	COA Glut
AMY_18mo_1:GTGTTACAGCATGTCG	AMY_18mo_1	6904	2693	0.0144843568945539	0.231749710312862	AMY	18mo	1	STR-PAL Chst9 Gaba
AMY_18mo_1:GTGTTACAGCTTTGTT	AMY_18mo_1	583	389	0	0.686106346483705	AMY	18mo	1	Oligo NN
AMY_18mo_1:GTGTTCCTCCTCAGCT	AMY_18mo_1	2025	1084	0	0.246913580246914	AMY	18mo	1	MEA-BST Gaba
AMY_18mo_1:GTTAAACGTCAAGACC	AMY_18mo_1	5239	2177	0.0190876121397213	0.0954380606986066	AMY	18mo	1	CEA-BST Gaba
AMY_18mo_1:GTTAAACGTGCAATGC	AMY_18mo_1	7187	2424	0.0278280228189787	0.125226102685404	AMY	18mo	1	LA-BLA-BMA-PA Glut
AMY_18mo_1:GTTAACGGTGGATTAT	AMY_18mo_1	6479	2323	0.0154344806297268	0.0463034418891804	AMY	18mo	1	NDB-SI-MA-STRv Lhx8 Gaba
AMY_18mo_1:GTTAAGTGTCATCAAG	AMY_18mo_1	5677	2130	0.017614937466972	0.052844812400916	AMY	18mo	1	NLOT Rho Glut
AMY_18mo_1:GTTAATGTCATGGTGT	AMY_18mo_1	7095	2521	0.0422832980972516	0.155038759689922	AMY	18mo	1	MEA-BST Gaba
AMY_18mo_1:GTTACAGGTCGTTACT	AMY_18mo_1	4016	1763	0	0.199203187250996	AMY	18mo	1	COA Glut
AMY_18mo_1:GTTACCTGTCAAAGAA	AMY_18mo_1	4695	1906	0.0212992545260916	0.0212992545260916	AMY	18mo	1	Pvalb Gaba
AMY_18mo_1:GTTACTAAGCGCCTTT	AMY_18mo_1	5773	2374	0.0346440325653906	0.121254113978867	AMY	18mo	1	CEA-BST Gaba
AMY_18mo_1:GTTACTAAGTGCACGC	AMY_18mo_1	4653	1891	0.021491510853213	0.171932086825704	AMY	18mo	1	CEA-BST Gaba
AMY_18mo_1:GTTACTCGTAGGATTT	AMY_18mo_1	1418	819	0	0.211565585331453	AMY	18mo	1	OPC NN
AMY_18mo_1:GTTACTCGTGTGCACG	AMY_18mo_1	456	328	0	0.657894736842105	AMY	18mo	1	Oligo NN
AMY_18mo_1:GTTAGGCGTAAAGCAA	AMY_18mo_1	5471	2162	0.0182781941144215	0.182781941144215	AMY	18mo	1	NDB-SI-MA-STRv Lhx8 Gaba
AMY_18mo_1:GTTCACCTCGTTATAG	AMY_18mo_1	1745	1100	0.0573065902578797	0.229226361031519	AMY	18mo	1	CEA-BST Six3 Cyp26b1 Gaba
AMY_18mo_1:GTTCCCAGTCCCGAAG	AMY_18mo_1	3695	1593	0	0.216508795669824	AMY	18mo	1	MEA-BST Gaba
AMY_18mo_1:GTTCCTGGTGGAGCAA	AMY_18mo_1	3585	1720	0	0.167364016736402	AMY	18mo	1	MEA-BST Gaba
AMY_18mo_1:GTTCCTGGTTAATCGG	AMY_18mo_1	5841	2222	0.0342407122068139	0.0513610683102209	AMY	18mo	1	MEA-BST Gaba
AMY_18mo_1:GTTCGCGCACAGAAAC	AMY_18mo_1	527	343	0	0.569259962049336	AMY	18mo	1	Oligo NN
AMY_18mo_1:GTTCTTAGTAAGGTCC	AMY_18mo_1	502	337	0	0.398406374501992	AMY	18mo	1	Oligo NN
AMY_18mo_1:GTTGCCCGTTTACGTC	AMY_18mo_1	3754	1719	0.026638252530634	0.053276505061268	AMY	18mo	1	CEA-BST Gaba
AMY_18mo_1:GTTGCTGAGGAACCGG	AMY_18mo_1	2633	1322	0	0.151917964299278	AMY	18mo	1	COA Glut
AMY_18mo_1:GTTGGAGCAAATTGCT	AMY_18mo_1	2343	1165	0	0.128040973111396	AMY	18mo	1	OPC NN
AMY_18mo_1:GTTGGAGCACCTAAGC	AMY_18mo_1	739	469	0	0.27063599458728	AMY	18mo	1	Oligo NN
AMY_18mo_1:GTTGGCGGTAGCCATA	AMY_18mo_1	659	439	0	0	AMY	18mo	1	Oligo NN
AMY_18mo_1:GTTGGCGGTCGCATAA	AMY_18mo_1	4269	1793	0.0702740688685875	0.351370344342937	AMY	18mo	1	STR D12 Gaba
AMY_18mo_1:GTTGGCGGTTACGCAA	AMY_18mo_1	643	512	0	0.777604976671851	AMY	18mo	1	Microglia NN
AMY_18mo_1:GTTGTTGCAATCCTAG	AMY_18mo_1	2702	1323	0.0370096225018505	0.074019245003701	AMY	18mo	1	STR-PAL Chst9 Gaba
AMY_18mo_1:GTTTAACCACCACAAC	AMY_18mo_1	6470	2456	0	0.247295208655332	AMY	18mo	1	COA Glut
AMY_18mo_1:GTTTAACCACTAGCGT	AMY_18mo_1	4452	1861	0.0673854447439353	0.157232704402516	AMY	18mo	1	COA Glut
AMY_18mo_1:GTTTACCGTCAAACTG	AMY_18mo_1	13420	3661	0.014903129657228	0.163934426229508	AMY	18mo	1	LA-BLA-BMA-PA Glut
AMY_18mo_1:GTTTAGCAGACAAGTG	AMY_18mo_1	1209	796	0	0.744416873449132	AMY	18mo	1	Astro-NT NN
AMY_18mo_1:GTTTATCTCCTAAGAC	AMY_18mo_1	835	505	0.119760479041916	0	AMY	18mo	1	Oligo NN
AMY_18mo_1:GTTTCCTCAGGTTATT	AMY_18mo_1	9541	3076	0.010481081647626	0.146735143066764	AMY	18mo	1	COA Glut
AMY_18mo_1:GTTTCTAGTTGAGGTC	AMY_18mo_1	3756	1706	0	0.133120340788072	AMY	18mo	1	STR-PAL Chst9 Gaba
AMY_18mo_1:GTTTGCTGTTTGAGCA	AMY_18mo_1	14000	3541	0.0142857142857143	0.192857142857143	AMY	18mo	1	LA-BLA-BMA-PA Glut
AMY_18mo_1:GTTTGTCGTCACCTAT	AMY_18mo_1	2876	1389	0	0.278164116828929	AMY	18mo	1	COA Glut
AMY_18mo_1:TAAACAGCATAATCGT	AMY_18mo_1	6215	2318	0.0160901045856798	0.080450522928399	AMY	18mo	1	COAa-PAA-MEA Barhl2 Glut
AMY_18mo_1:TAAAGCCTCCTGGTGA	AMY_18mo_1	10374	3039	0	0.134952766531714	AMY	18mo	1	LA-BLA-BMA-PA Glut
AMY_18mo_1:TAACAAGCAGGGAGCT	AMY_18mo_1	5227	2214	0.0191314329443275	0.248708628276258	AMY	18mo	1	CEA-BST Gaba
AMY_18mo_1:TAACCAGGTAACCACA	AMY_18mo_1	2954	1286	0	0.10155721056195	AMY	18mo	1	STR-PAL Chst9 Gaba
AMY_18mo_1:TAACCGGTCATGGTTA	AMY_18mo_1	2647	1273	0	0.188893086513034	AMY	18mo	1	LA-BLA-BMA-PA Glut
AMY_18mo_1:TAACCTAAGGATGATG	AMY_18mo_1	4089	1759	0	0.220102714600147	AMY	18mo	1	STR D12 Gaba
AMY_18mo_1:TAAGCCAGTCAAGACC	AMY_18mo_1	3101	1524	0	0.0967429861335053	AMY	18mo	1	STR-PAL Chst9 Gaba
AMY_18mo_1:TAAGCCAGTCTTGCAT	AMY_18mo_1	1183	730	0	0.169061707523246	AMY	18mo	1	STR-PAL Chst9 Gaba
AMY_18mo_1:TAAGCCTAGCATTATG	AMY_18mo_1	4182	1911	0	0.215208034433286	AMY	18mo	1	CEA-BST Gaba
AMY_18mo_1:TAAGCCTAGTCAGGCC	AMY_18mo_1	7298	2538	0	0.137023842148534	AMY	18mo	1	Pvalb Gaba
AMY_18mo_1:TAAGCCTAGTGCTGTG	AMY_18mo_1	590	392	0	0.169491525423729	AMY	18mo	1	Oligo NN
AMY_18mo_1:TAAGCTATCCTAAGGT	AMY_18mo_1	893	567	0	0.223964165733483	AMY	18mo	1	Oligo NN
AMY_18mo_1:TAAGCTATCTGGTCCT	AMY_18mo_1	4690	2046	0.0639658848614073	0.213219616204691	AMY	18mo	1	MEA-BST Gaba
AMY_18mo_1:TAAGCTGGTCAAGACC	AMY_18mo_1	732	477	0	0.136612021857924	AMY	18mo	1	Oligo NN
AMY_18mo_1:TAAGCTGGTTTGGCTT	AMY_18mo_1	5302	1852	0.01886080724255	0.1131648434553	AMY	18mo	1	Sncg Gaba
AMY_18mo_1:TAAGGACCAAGCCACT	AMY_18mo_1	2613	1243	0	0.0382701875239189	AMY	18mo	1	OPC NN
AMY_18mo_1:TAAGGCTTCCCTGGTT	AMY_18mo_1	514	348	0	0	AMY	18mo	1	Oligo NN
AMY_18mo_1:TAAGTAGCAATCCTGA	AMY_18mo_1	7874	2910	0	0.406400812801626	AMY	18mo	1	CEA-BST Six3 Cyp26b1 Gaba
AMY_18mo_1:TAAGTGCTCGATTTAG	AMY_18mo_1	2383	1313	0.0419639110365086	0.167855644146034	AMY	18mo	1	CEA-BST Gaba
AMY_18mo_1:TAATCACCATCCCTCA	AMY_18mo_1	5362	1983	0	0.0559492726594554	AMY	18mo	1	LA-BLA-BMA-PA Glut
AMY_18mo_1:TAATCCGCAAAGGCCA	AMY_18mo_1	1333	751	0	0.375093773443361	AMY	18mo	1	STR-PAL Chst9 Gaba
AMY_18mo_1:TAATCCGCAGGACCTT	AMY_18mo_1	2241	1117	0.133868808567604	0.35698348951361	AMY	18mo	1	MEA-BST Gaba
AMY_18mo_1:TAATGCATCCTAGTTT	AMY_18mo_1	4321	1831	0	0.115713955102985	AMY	18mo	1	MEA-BST Gaba
AMY_18mo_1:TAATGCATCGGTCAGC	AMY_18mo_1	3136	1582	0	0.191326530612245	AMY	18mo	1	STR Prox1 Lhx6 Gaba
AMY_18mo_1:TAATGCATCTACTAAG	AMY_18mo_1	4572	1790	0	0.153105861767279	AMY	18mo	1	Sst Gaba
AMY_18mo_1:TACAACATCATAACCA	AMY_18mo_1	2804	1338	0	0.0713266761768902	AMY	18mo	1	COA Glut
AMY_18mo_1:TACAAGCTCATGAAGG	AMY_18mo_1	4020	1691	0.0248756218905473	0.199004975124378	AMY	18mo	1	COAa-PAA-MEA Barhl2 Glut
AMY_18mo_1:TACAAGCTCCATCAGG	AMY_18mo_1	1568	899	0	0.318877551020408	AMY	18mo	1	Oligo NN
AMY_18mo_1:TACAAGCTCGCATCCT	AMY_18mo_1	15547	3861	0.00643210908857014	0.186531163568534	AMY	18mo	1	LA-BLA-BMA-PA Glut
AMY_18mo_1:TACAGCTAGGTAGCTT	AMY_18mo_1	5521	2204	0	0.181126607498642	AMY	18mo	1	LA-BLA-BMA-PA Glut
AMY_18mo_1:TACCAGGTCAGTGAAG	AMY_18mo_1	3168	1619	0	0.284090909090909	AMY	18mo	1	STR-PAL Chst9 Gaba
AMY_18mo_1:TACCCGGCAACCTGGT	AMY_18mo_1	4616	1917	0.0216637781629116	0.0866551126516464	AMY	18mo	1	COA Glut
AMY_18mo_1:TACCCGGCAAGTAAGC	AMY_18mo_1	5187	2148	0.0192789666473877	0.0963948332369385	AMY	18mo	1	CEA-BST Gaba
AMY_18mo_1:TACCCGGCAGCCGCTA	AMY_18mo_1	4973	1950	0	0.26141162276292	AMY	18mo	1	STR D12 Gaba
AMY_18mo_1:TACCTCATCAATCTCT	AMY_18mo_1	7482	2559	0.0133654103180968	0.173750334135258	AMY	18mo	1	STR-PAL Chst9 Gaba
AMY_18mo_1:TACCTCATCGGTCATG	AMY_18mo_1	2125	1089	0.0941176470588235	0.235294117647059	AMY	18mo	1	OPC NN
AMY_18mo_1:TACCTGCTCGGTACGC	AMY_18mo_1	5677	2207	0.070459749867888	0.228994187070636	AMY	18mo	1	LA-BLA-BMA-PA Glut
AMY_18mo_1:TACCTTTAGAGCAAGC	AMY_18mo_1	522	376	0	0.766283524904214	AMY	18mo	1	Oligo NN
AMY_18mo_1:TACGCACCACTTGTTC	AMY_18mo_1	6921	2327	0	0.0577951163126716	AMY	18mo	1	SI-MA-LPO-LHA Skor1 Glut
AMY_18mo_1:TACGGATTCACTCGCT	AMY_18mo_1	8115	2737	0	0.147874306839187	AMY	18mo	1	LA-BLA-BMA-PA Glut
AMY_18mo_1:TACGTAATCGGGACCT	AMY_18mo_1	4170	1871	0.0239808153477218	0.0719424460431655	AMY	18mo	1	COA Glut
AMY_18mo_1:TACGTAATCGTCAAGT	AMY_18mo_1	4017	1717	0	0.174259397560368	AMY	18mo	1	LA-BLA-BMA-PA Glut
AMY_18mo_1:TACTCAAAGCCGCAGT	AMY_18mo_1	2620	1283	0	0.152671755725191	AMY	18mo	1	MEA-BST Gaba
AMY_18mo_1:TACTCAAAGTCAATTG	AMY_18mo_1	4133	1683	0.0241954996370675	0.217759496733608	AMY	18mo	1	CEA-BST Gaba
AMY_18mo_1:TACTCGCTCACCTGTC	AMY_18mo_1	1367	793	0	0.146305779078274	AMY	18mo	1	CEA-BST Gaba
AMY_18mo_1:TACTCGCTCATCCACC	AMY_18mo_1	7739	2362	0	0.155058793125727	AMY	18mo	1	LA-BLA-BMA-PA Glut
AMY_18mo_1:TACTGCACATTAAGTC	AMY_18mo_1	603	411	0.165837479270315	0.33167495854063	AMY	18mo	1	OPC NN
AMY_18mo_1:TACTTCGTCTCCATAT	AMY_18mo_1	1569	907	0.127469725940089	0.318674314850223	AMY	18mo	1	STR-PAL Chst9 Gaba
AMY_18mo_1:TAGACCAGTTGTTGTC	AMY_18mo_1	6250	2472	0.016	0.16	AMY	18mo	1	CEA-BST Gaba
AMY_18mo_1:TAGCAGGCACGTAAGG	AMY_18mo_1	2633	1266	0	0.189897455374098	AMY	18mo	1	STR-PAL Chst9 Gaba
AMY_18mo_1:TAGCAGGCAGCAGGTA	AMY_18mo_1	2334	1266	0.0428449014567267	0.38560411311054	AMY	18mo	1	CEA-BST Gaba
AMY_18mo_1:TAGCATATCCTCGATC	AMY_18mo_1	2619	1318	0	0.11454753722795	AMY	18mo	1	COA Glut
AMY_18mo_1:TAGCCTCTCGTTACTT	AMY_18mo_1	3388	1504	0.0295159386068477	0.118063754427391	AMY	18mo	1	COA Glut
AMY_18mo_1:TAGCCTTGTTAAGCGC	AMY_18mo_1	12147	3131	0.00823248538733844	0.205812134683461	AMY	18mo	1	LA-BLA-BMA-PA Glut
AMY_18mo_1:TAGCGCGGTATCTGGA	AMY_18mo_1	5825	2351	0	0.137339055793991	AMY	18mo	1	COA Glut
AMY_18mo_1:TAGCGCGGTGCTGTAA	AMY_18mo_1	2146	1205	0	0.559179869524697	AMY	18mo	1	STR-PAL Chst9 Gaba
AMY_18mo_1:TAGCTAGGTATTACCC	AMY_18mo_1	1125	675	0	0.355555555555556	AMY	18mo	1	Oligo NN
AMY_18mo_1:TAGCTTGCATTAAGCT	AMY_18mo_1	5774	2313	0.0346380325597506	0.0865950813993765	AMY	18mo	1	CEA-BST Gaba
AMY_18mo_1:TAGGAGTCACTTAGGC	AMY_18mo_1	6510	2521	0.0153609831029186	0.245775729646697	AMY	18mo	1	MEA-BST Gaba
AMY_18mo_1:TAGGAGTCAGGCTGTT	AMY_18mo_1	2035	1142	0	0.245700245700246	AMY	18mo	1	OPC NN
AMY_18mo_1:TAGGAGTCATTGTGCA	AMY_18mo_1	5008	1949	0.0199680511182109	0.199680511182109	AMY	18mo	1	STR D12 Gaba
AMY_18mo_1:TAGGCTAGTTAAATGC	AMY_18mo_1	7607	2542	0.026291573550677	0.144603654528724	AMY	18mo	1	COAa-PAA-MEA Barhl2 Glut
AMY_18mo_1:TAGGCTAGTTGTGACA	AMY_18mo_1	644	458	0	0.15527950310559	AMY	18mo	1	Astro-NT NN
AMY_18mo_1:TAGGGTTTCCTAATGA	AMY_18mo_1	5087	2092	0	0.314527226263023	AMY	18mo	1	STR D12 Gaba
AMY_18mo_1:TAGGTGCGTTTATTCG	AMY_18mo_1	2640	1424	0.0378787878787879	0.303030303030303	AMY	18mo	1	RLP Neur
AMY_18mo_1:TAGGTTATCATTGACA	AMY_18mo_1	2783	1408	0	0.179662234998203	AMY	18mo	1	MEA-BST Gaba
AMY_18mo_1:TAGGTTATCATTTAGG	AMY_18mo_1	5988	2363	0	0.100200400801603	AMY	18mo	1	COA Glut
AMY_18mo_1:TAGGTTATCCAGGAAA	AMY_18mo_1	4308	1904	0	0.185701021355617	AMY	18mo	1	COA Glut
AMY_18mo_1:TAGGTTGGTTTATGGG	AMY_18mo_1	17188	3890	0.0349080754014429	0.0639981382359786	AMY	18mo	1	MEA Slc17a7 Glut
AMY_18mo_1:TAGTAACGTTAAATGC	AMY_18mo_1	2414	1221	0	0.124275062137531	AMY	18mo	1	COA Glut
AMY_18mo_1:TAGTAAGCAATAATCC	AMY_18mo_1	5966	2143	0	0.167616493462957	AMY	18mo	1	LA-BLA-BMA-PA Glut
AMY_18mo_1:TAGTAAGCATCCTAGA	AMY_18mo_1	3624	1705	0.0275938189845475	0.275938189845475	AMY	18mo	1	Astro-NT NN
AMY_18mo_1:TAGTAAGCATTGTGGC	AMY_18mo_1	2419	1242	0	0.289375775113683	AMY	18mo	1	CEA-BST Ebf1 Pdyn Gaba
AMY_18mo_1:TAGTACGGTGCTCACC	AMY_18mo_1	615	405	0	0	AMY	18mo	1	Oligo NN
AMY_18mo_1:TAGTAGGAGCACAGGG	AMY_18mo_1	4934	2111	0.0202675314146737	0.101337657073368	AMY	18mo	1	CEA-BST Gaba
AMY_18mo_1:TAGTAGGAGCATGTTA	AMY_18mo_1	3127	1500	0	0.0959385992964503	AMY	18mo	1	COAa-PAA-MEA Barhl2 Glut
AMY_18mo_1:TAGTAGGAGTGAGCGG	AMY_18mo_1	347	270	0	0.288184438040346	AMY	18mo	1	Oligo NN
AMY_18mo_1:TAGTGAGAGCTTATGA	AMY_18mo_1	2939	1361	0	0.204151071793127	AMY	18mo	1	NLOT Rho Glut
AMY_18mo_1:TAGTGAGAGTTAGTGC	AMY_18mo_1	504	338	0	0.198412698412698	AMY	18mo	1	Oligo NN
AMY_18mo_1:TAGTGGCGTTGCCTCA	AMY_18mo_1	379	303	0	0.263852242744063	AMY	18mo	1	Microglia NN
AMY_18mo_1:TAGTGGCGTTTCCTCC	AMY_18mo_1	6579	2281	0	0.151998784009728	AMY	18mo	1	LA-BLA-BMA-PA Glut
AMY_18mo_1:TAGTTGTCAGGTTACC	AMY_18mo_1	954	581	0	0.10482180293501	AMY	18mo	1	Oligo NN
AMY_18mo_1:TAGTTTGAGTCTGGGC	AMY_18mo_1	1027	706	0	0.292112950340798	AMY	18mo	1	Microglia NN
AMY_18mo_1:TATAACCCACGAACAG	AMY_18mo_1	803	507	0.24906600249066	0.37359900373599	AMY	18mo	1	Oligo NN
AMY_18mo_1:TATAGCCAGCGTGCAC	AMY_18mo_1	1311	736	0	0.22883295194508	AMY	18mo	1	STR-PAL Chst9 Gaba
AMY_18mo_1:TATAGCTCAAGACTCC	AMY_18mo_1	2578	1301	0	0.0387897595034911	AMY	18mo	1	OPC NN
AMY_18mo_1:TATAGCTCATAAGGAC	AMY_18mo_1	2343	1218	0.0426803243704652	0.256081946222791	AMY	18mo	1	OPC NN
AMY_18mo_1:TATAGCTCATTGACAT	AMY_18mo_1	982	610	0.10183299389002	0.407331975560081	AMY	18mo	1	VLMC NN
AMY_18mo_1:TATAGGTGTACCGAAC	AMY_18mo_1	656	415	0	0.609756097560976	AMY	18mo	1	Oligo NN
AMY_18mo_1:TATAGGTGTAGCCTAA	AMY_18mo_1	4014	1568	0	0.199302441454908	AMY	18mo	1	LA-BLA-BMA-PA Glut
AMY_18mo_1:TATAGGTGTGCAATAT	AMY_18mo_1	1277	754	0	0	AMY	18mo	1	CEA-BST Gaba
AMY_18mo_1:TATAGGTGTTCGGGAT	AMY_18mo_1	464	329	0	0.21551724137931	AMY	18mo	1	Oligo NN
AMY_18mo_1:TATCACAAGGAAACTG	AMY_18mo_1	648	422	0	0.308641975308642	AMY	18mo	1	Oligo NN
AMY_18mo_1:TATCACAAGGTCGAGG	AMY_18mo_1	4512	2039	0.0443262411347518	0.37677304964539	AMY	18mo	1	CEA-BST Gaba
AMY_18mo_1:TATCCGGAGGACAATG	AMY_18mo_1	5000	2054	0.02	0.2	AMY	18mo	1	MEA-BST Gaba
AMY_18mo_1:TATCCGGAGGTCCAAT	AMY_18mo_1	3892	1705	0.025693730729702	0.154162384378212	AMY	18mo	1	STR Prox1 Lhx6 Gaba
AMY_18mo_1:TATCGCACAACACTTG	AMY_18mo_1	951	613	0	0.315457413249211	AMY	18mo	1	Oligo NN
AMY_18mo_1:TATCGCACACAGCCTG	AMY_18mo_1	3008	1367	0	0.132978723404255	AMY	18mo	1	MEA-BST Gaba
AMY_18mo_1:TATGAAGCACAAAGAC	AMY_18mo_1	904	547	0.110619469026549	0	AMY	18mo	1	Oligo NN
AMY_18mo_1:TATGACATCAACAAGG	AMY_18mo_1	4278	1887	0.0233754090696587	0.303880317905563	AMY	18mo	1	LA-BLA-BMA-PA Glut
AMY_18mo_1:TATGGATGTGGAAACG	AMY_18mo_1	4290	1792	0	0.163170163170163	AMY	18mo	1	STR-PAL Chst9 Gaba
AMY_18mo_1:TATGGCCCATAGTCAT	AMY_18mo_1	3031	1398	0	0.23094688221709	AMY	18mo	1	CEA-BST Gaba
AMY_18mo_1:TATGTGATCACGCATG	AMY_18mo_1	3408	1650	0.0880281690140845	0.176056338028169	AMY	18mo	1	STR-PAL Chst9 Gaba
AMY_18mo_1:TATTACCTCATTGCAA	AMY_18mo_1	2639	1262	0	0.227358848048503	AMY	18mo	1	COA Glut
AMY_18mo_1:TATTAGCCAGTCTAGC	AMY_18mo_1	4682	1941	0	0.128150363092695	AMY	18mo	1	LA-BLA-BMA-PA Glut
AMY_18mo_1:TATTCGTTCAGCAAAG	AMY_18mo_1	3390	1541	0.0294985250737463	0.117994100294985	AMY	18mo	1	STR-PAL Chst9 Gaba
AMY_18mo_1:TATTCGTTCCTCAGCT	AMY_18mo_1	2328	1219	0.0429553264604811	0.300687285223368	AMY	18mo	1	COA Glut
AMY_18mo_1:TATTGACCATCGCTTT	AMY_18mo_1	8301	2762	0.0120467413564631	0.216841344416335	AMY	18mo	1	CEA-BST Gaba
AMY_18mo_1:TATTTGCTCTCACAAA	AMY_18mo_1	2225	1193	0.0449438202247191	0.0898876404494382	AMY	18mo	1	COA Glut
AMY_18mo_1:TATTTGGAGACTTATG	AMY_18mo_1	8582	2859	0.0116522955022139	0.279655092053134	AMY	18mo	1	CEA-BST Six3 Cyp26b1 Gaba
AMY_18mo_1:TATTTGGAGTCCTTCA	AMY_18mo_1	628	408	0.477707006369427	0	AMY	18mo	1	Oligo NN
AMY_18mo_1:TCAAACCAGCTTCCCG	AMY_18mo_1	4916	1818	0	0.223759153783564	AMY	18mo	1	COA Glut
AMY_18mo_1:TCAACAATCACAGACT	AMY_18mo_1	660	434	0.303030303030303	0.151515151515152	AMY	18mo	1	Oligo NN
AMY_18mo_1:TCAAGAACAATTAACC	AMY_18mo_1	696	456	0	0.28735632183908	AMY	18mo	1	Oligo NN
AMY_18mo_1:TCAAGAACATCACTTC	AMY_18mo_1	809	544	0	0.618046971569839	AMY	18mo	1	Oligo NN
AMY_18mo_1:TCAAGACTCCTCCATA	AMY_18mo_1	697	523	0	0.286944045911047	AMY	18mo	1	Microglia NN
AMY_18mo_1:TCAAGCTAGGGACGCA	AMY_18mo_1	520	405	0.192307692307692	0.384615384615385	AMY	18mo	1	Astro-TE NN
AMY_18mo_1:TCAAGGAAGCCTGTGA	AMY_18mo_1	3311	1521	0.0604047115675023	0.0906070673512534	AMY	18mo	1	Sst Gaba
AMY_18mo_1:TCAAGGTTCGAGGTGG	AMY_18mo_1	1342	856	0.0745156482861401	0.29806259314456	AMY	18mo	1	STR-PAL Chst9 Gaba
AMY_18mo_1:TCAAGGTTCTTGAGGT	AMY_18mo_1	1756	980	0	0.0569476082004556	AMY	18mo	1	CEA-BST Gaba
AMY_18mo_1:TCACATAAGTCTCACC	AMY_18mo_1	7752	2764	0.0257997936016512	0.128998968008256	AMY	18mo	1	CEA-BST Gaba
AMY_18mo_1:TCACATAAGTGCACGC	AMY_18mo_1	5960	2152	0.0167785234899329	0.11744966442953	AMY	18mo	1	MEA-BST Gaba
AMY_18mo_1:TCACCTCAGCCGCTTT	AMY_18mo_1	3845	1499	0.0260078023407022	0.0520156046814044	AMY	18mo	1	LA-BLA-BMA-PA Glut
AMY_18mo_1:TCACCTCAGTTACCGG	AMY_18mo_1	976	601	0	0.307377049180328	AMY	18mo	1	Oligo NN
AMY_18mo_1:TCACCTGGTTGCACGG	AMY_18mo_1	3205	1636	0	0.343213728549142	AMY	18mo	1	CEA-BST Gaba
AMY_18mo_1:TCACGGATCGTTATCT	AMY_18mo_1	4502	1814	0.0888494002665482	0.177698800533096	AMY	18mo	1	COAa-PAA-MEA Barhl2 Glut
AMY_18mo_1:TCACTGACAATCGCAC	AMY_18mo_1	2042	1118	0	0.0489715964740451	AMY	18mo	1	COA Glut
AMY_18mo_1:TCACTGACATGGAGGC	AMY_18mo_1	5631	2151	0	0.177588350204227	AMY	18mo	1	COA Glut
AMY_18mo_1:TCAGTAATCTAGCGAT	AMY_18mo_1	2261	1163	0.0884564352056612	0.221141088014153	AMY	18mo	1	OPC NN
AMY_18mo_1:TCAGTAGGTAATCCCT	AMY_18mo_1	6025	2386	0.016597510373444	0.16597510373444	AMY	18mo	1	CEA-BST Six3 Cyp26b1 Gaba
AMY_18mo_1:TCAGTGAGTCCTAGTT	AMY_18mo_1	700	466	0	0.285714285714286	AMY	18mo	1	OPC NN
AMY_18mo_1:TCAGTGAGTTAGCGTA	AMY_18mo_1	4088	1776	0	0.318003913894325	AMY	18mo	1	MEA Slc17a7 Glut
AMY_18mo_1:TCAGTGAGTTGCGTAA	AMY_18mo_1	6833	2573	0.0292697204741695	0.175618322845017	AMY	18mo	1	COA Glut
AMY_18mo_1:TCATAACCAGGAACTG	AMY_18mo_1	6697	2533	0.0298641182619083	0.253845005226221	AMY	18mo	1	COA Glut
AMY_18mo_1:TCATACTTCGTTATAG	AMY_18mo_1	787	519	0	0.254129606099111	AMY	18mo	1	OPC NN
AMY_18mo_1:TCATACTTCTAAATCG	AMY_18mo_1	1289	724	0	0.155159038013964	AMY	18mo	1	Oligo NN
AMY_18mo_1:TCATCCATCATGTGGT	AMY_18mo_1	5791	2280	0	0.0863408737696426	AMY	18mo	1	COA Glut
AMY_18mo_1:TCATCCATCCAATAGC	AMY_18mo_1	4570	1820	0	0.0656455142231947	AMY	18mo	1	NLOT Rho Glut
AMY_18mo_1:TCATCCATCCGGAACC	AMY_18mo_1	3239	1511	0.0926211793763507	0.185242358752701	AMY	18mo	1	MEA-BST Gaba
AMY_18mo_1:TCATCCATCTATGACA	AMY_18mo_1	3416	1548	0	0.146370023419204	AMY	18mo	1	CEA-BST Gaba
AMY_18mo_1:TCATCCATCTGTTCAT	AMY_18mo_1	8277	2801	0.0120816721034191	0.0845717047239338	AMY	18mo	1	Pvalb Gaba
AMY_18mo_1:TCATGAGGTCATAACG	AMY_18mo_1	3251	1477	0.0307597662257767	0.18455859735466	AMY	18mo	1	STR-PAL Chst9 Gaba
AMY_18mo_1:TCATTACTCGCTAAAC	AMY_18mo_1	997	675	0.100300902708124	0.100300902708124	AMY	18mo	1	Microglia NN
AMY_18mo_1:TCATTGCGTTAAGCGC	AMY_18mo_1	5030	1950	0.0198807157057654	0.178926441351889	AMY	18mo	1	LA-BLA-BMA-PA Glut
AMY_18mo_1:TCATTGTTCAGGAACA	AMY_18mo_1	7761	2520	0.0128849375080531	0.257698750161062	AMY	18mo	1	LA-BLA-BMA-PA Glut
AMY_18mo_1:TCATTTGGTCCTAATC	AMY_18mo_1	7945	2819	0.0251730648206419	0.151038388923851	AMY	18mo	1	COA Glut
AMY_18mo_1:TCCAGCAAGTCACTAA	AMY_18mo_1	419	291	0	0	AMY	18mo	1	Oligo NN
AMY_18mo_1:TCCAGGATCGCGACAC	AMY_18mo_1	6730	2460	0.0148588410104012	0.148588410104012	AMY	18mo	1	COA Glut
AMY_18mo_1:TCCAGGTCACTGGCCA	AMY_18mo_1	752	479	0	0.398936170212766	AMY	18mo	1	Oligo NN
AMY_18mo_1:TCCATAAAGCAACAAG	AMY_18mo_1	3655	1701	0.027359781121751	0.218878248974008	AMY	18mo	1	SI-MA-LPO-LHA Skor1 Glut
AMY_18mo_1:TCCATAAAGTTGCCTC	AMY_18mo_1	1719	931	0	0.232693426410704	AMY	18mo	1	Astro-NT NN
AMY_18mo_1:TCCATATTCTCGACCT	AMY_18mo_1	6795	2288	0.0147167034584253	0.0883002207505519	AMY	18mo	1	SI-MA-LPO-LHA Skor1 Glut
AMY_18mo_1:TCCATCATCGGTCATG	AMY_18mo_1	3935	1700	0.0508259212198221	0.127064803049555	AMY	18mo	1	MEA-BST Gaba
AMY_18mo_1:TCCATGCTCATAGACC	AMY_18mo_1	10045	2847	0	0.159283225485316	AMY	18mo	1	CEA-BST Gaba
AMY_18mo_1:TCCATTGTCAATGACC	AMY_18mo_1	3472	1465	0	0.144009216589862	AMY	18mo	1	LA-BLA-BMA-PA Glut
AMY_18mo_1:TCCATTGTCATCACTT	AMY_18mo_1	828	547	0	0.36231884057971	AMY	18mo	1	Oligo NN
AMY_18mo_1:TCCCGTTAGTCGCAAT	AMY_18mo_1	17149	4048	0	0.116624876086069	AMY	18mo	1	LA-BLA-BMA-PA Glut
AMY_18mo_1:TCCCTCACATAGGCGA	AMY_18mo_1	1388	804	0	0.432276657060519	AMY	18mo	1	STR-PAL Chst9 Gaba
AMY_18mo_1:TCCCTGGTCCGGAACC	AMY_18mo_1	2019	1057	0	0.297176820208024	AMY	18mo	1	OPC NN
AMY_18mo_1:TCCGGAATCAAGACTC	AMY_18mo_1	6623	2271	0.0301977955609241	0.15098897780462	AMY	18mo	1	STR Prox1 Lhx6 Gaba
AMY_18mo_1:TCCGGAATCCGGTTGA	AMY_18mo_1	569	446	0	0.351493848857645	AMY	18mo	1	Microglia NN
AMY_18mo_1:TCCGGAATCTTGAGGT	AMY_18mo_1	796	620	0.125628140703518	0.125628140703518	AMY	18mo	1	Microglia NN
AMY_18mo_1:TCCGGTAAGACAGGTA	AMY_18mo_1	4578	1800	0.0218435998252512	0.152905198776758	AMY	18mo	1	MEA-BST Gaba
AMY_18mo_1:TCCGGTAAGTAACCAC	AMY_18mo_1	3823	1656	0	0.0523149359142035	AMY	18mo	1	STR-PAL Chst9 Gaba
AMY_18mo_1:TCCGGTTTCCAGCACA	AMY_18mo_1	1222	723	0.0818330605564648	0.245499181669394	AMY	18mo	1	Oligo NN
AMY_18mo_1:TCCTAGTGTCATTACC	AMY_18mo_1	8061	2765	0.0248108175164372	0.136459496340404	AMY	18mo	1	COA Glut
AMY_18mo_1:TCCTCAATCATTATGG	AMY_18mo_1	8283	2733	0	0.205239647470723	AMY	18mo	1	COA Glut
AMY_18mo_1:TCCTCAATCCCTCAGT	AMY_18mo_1	5652	2209	0	0.159235668789809	AMY	18mo	1	CEA-BST Gaba
AMY_18mo_1:TCCTCAATCGTGCTAG	AMY_18mo_1	4913	1899	0.0203541624262162	0.223895786688378	AMY	18mo	1	STR D12 Gaba
AMY_18mo_1:TCCTCACAGAGAAGGG	AMY_18mo_1	4915	2119	0.0610376398779247	0.142421159715158	AMY	18mo	1	COA Glut
AMY_18mo_1:TCCTCACAGCATGCAT	AMY_18mo_1	8293	2591	0.024116724948752	0.132641987218136	AMY	18mo	1	MEA-BST Gaba
AMY_18mo_1:TCCTCTAAGTCAATCA	AMY_18mo_1	7775	2491	0.0257234726688103	0.141479099678457	AMY	18mo	1	STR D12 Gaba
AMY_18mo_1:TCCTCTAAGTCACTCC	AMY_18mo_1	6299	2102	0.0158755357993332	0.190506429591999	AMY	18mo	1	STR-PAL Chst9 Gaba
AMY_18mo_1:TCCTGGTTCAGTGAAG	AMY_18mo_1	3010	1627	0	0.199335548172757	AMY	18mo	1	CEA-BST Gaba
AMY_18mo_1:TCCTGGTTCTAATCCT	AMY_18mo_1	13978	3791	0	0.171698383173558	AMY	18mo	1	COAa-PAA-MEA Barhl2 Glut
AMY_18mo_1:TCCTGTTCAATAAGCA	AMY_18mo_1	11565	3293	0.00864677907479464	0.0864677907479464	AMY	18mo	1	LA-BLA-BMA-PA Glut
AMY_18mo_1:TCCTTAGTCATGAAGG	AMY_18mo_1	2110	1165	0	0.18957345971564	AMY	18mo	1	MEA-BST Gaba
AMY_18mo_1:TCCTTGCAGTAGGATG	AMY_18mo_1	7081	2594	0.0141222991102952	0.353057477757379	AMY	18mo	1	LA-BLA-BMA-PA Glut
AMY_18mo_1:TCGACAAGTAGGTGTC	AMY_18mo_1	1037	667	0.0964320154291225	0.0964320154291225	AMY	18mo	1	OPC NN
AMY_18mo_1:TCGATTAAGCCTGAGC	AMY_18mo_1	1520	886	0	0.0657894736842105	AMY	18mo	1	OPC NN
AMY_18mo_1:TCGCATTGTTAGACCA	AMY_18mo_1	1369	802	0	0.0730460189919649	AMY	18mo	1	HPF CR Glut
AMY_18mo_1:TCGCGAGGTGCCTCAC	AMY_18mo_1	4612	1882	0.0867302688638335	0.433651344319167	AMY	18mo	1	CEA-BST Six3 Cyp26b1 Gaba
AMY_18mo_1:TCGCTAACAACAGGAT	AMY_18mo_1	7670	2740	0.0391134289439374	0.143415906127771	AMY	18mo	1	PAL-STR Gaba-Chol
AMY_18mo_1:TCGGTAAGTCAAAGGG	AMY_18mo_1	2868	1330	0.0348675034867503	0.244072524407252	AMY	18mo	1	STR D1 Sema5a Gaba
AMY_18mo_1:TCGGTTACATTAGCGC	AMY_18mo_1	2028	1266	0.0493096646942801	0.394477317554241	AMY	18mo	1	COA Glut
AMY_18mo_1:TCGGTTCTCCACCTGT	AMY_18mo_1	9603	3127	0.0312402374258044	0.145787774653754	AMY	18mo	1	CEA-BST Gaba
AMY_18mo_1:TCGGTTTGTTCCGCAC	AMY_18mo_1	3886	1692	0	0.411734431291817	AMY	18mo	1	STR D1 Sema5a Gaba
AMY_18mo_1:TCGTAATCACTAAGCC	AMY_18mo_1	3269	1452	0.0305903946160906	0.152951973080453	AMY	18mo	1	STR-PAL Chst9 Gaba
AMY_18mo_1:TCGTCAACAATGAGGT	AMY_18mo_1	2594	1321	0	0.15420200462606	AMY	18mo	1	STR-PAL Chst9 Gaba
AMY_18mo_1:TCGTCAACACCACAAC	AMY_18mo_1	1329	763	0	0.300978179082017	AMY	18mo	1	Astro-NT NN
AMY_18mo_1:TCGTGCTTCACGTTAA	AMY_18mo_1	2038	1148	0.0490677134445535	0.245338567222767	AMY	18mo	1	COA Glut
AMY_18mo_1:TCGTTAAAGCGAGTAA	AMY_18mo_1	4938	2084	0	0.101255569056298	AMY	18mo	1	COAa-PAA-MEA Barhl2 Glut
AMY_18mo_1:TCGTTAAAGGACCTTG	AMY_18mo_1	5211	2196	0	0.172711571675302	AMY	18mo	1	COA Glut
AMY_18mo_1:TCGTTACGTACCCACC	AMY_18mo_1	2180	1160	0.0458715596330275	0.0458715596330275	AMY	18mo	1	COA Glut
AMY_18mo_1:TCGTTAGCACATTGCA	AMY_18mo_1	8880	2838	0	0.157657657657658	AMY	18mo	1	LA-BLA-BMA-PA Glut
AMY_18mo_1:TCTAACCGTTTCAGGA	AMY_18mo_1	9172	2820	0.0218054949847362	0.0872219799389446	AMY	18mo	1	MEA Slc17a7 Glut
AMY_18mo_1:TCTAACTTCAATTGGC	AMY_18mo_1	3120	1487	0.032051282051282	0.224358974358974	AMY	18mo	1	STR Prox1 Lhx6 Gaba
AMY_18mo_1:TCTAACTTCCGCAAGC	AMY_18mo_1	2729	1246	0	0.0366434591425431	AMY	18mo	1	LA-BLA-BMA-PA Glut
AMY_18mo_1:TCTAAGGGTGCTCCAC	AMY_18mo_1	604	390	0.33112582781457	0	AMY	18mo	1	Oligo NN
AMY_18mo_1:TCTAATCTCTCCTCTT	AMY_18mo_1	1017	588	0	0.0983284169124877	AMY	18mo	1	Oligo NN
AMY_18mo_1:TCTACCTCACTCAACA	AMY_18mo_1	7238	2662	0.0276319425255595	0.221055540204476	AMY	18mo	1	COA Glut
AMY_18mo_1:TCTACCTCATCCTGAA	AMY_18mo_1	5296	2135	0	0.0188821752265861	AMY	18mo	1	COA Glut
AMY_18mo_1:TCTACTAGTCATTACC	AMY_18mo_1	8883	2745	0.0112574580659687	0.247664077451311	AMY	18mo	1	STR D12 Gaba
AMY_18mo_1:TCTACTAGTTAACGAT	AMY_18mo_1	8890	3040	0	0.15748031496063	AMY	18mo	1	COA Glut
AMY_18mo_1:TCTAGCACAGCCTGCA	AMY_18mo_1	958	570	0	0.313152400835073	AMY	18mo	1	Oligo NN
AMY_18mo_1:TCTAGCCTCATGGCTG	AMY_18mo_1	1046	647	0	0.191204588910134	AMY	18mo	1	Oligo NN
AMY_18mo_1:TCTAGCCTCCCATAGG	AMY_18mo_1	10362	3221	0.0193012931866435	0.144759698899826	AMY	18mo	1	NDB-SI-MA-STRv Lhx8 Gaba
AMY_18mo_1:TCTCAATTCCTACCTA	AMY_18mo_1	6142	2118	0.0162813415825464	0.17909475740801	AMY	18mo	1	STR-PAL Chst9 Gaba
AMY_18mo_1:TCTCCTCGTACCGAAC	AMY_18mo_1	4167	1710	0.0479961603071754	0.263978881689465	AMY	18mo	1	COAa-PAA-MEA Barhl2 Glut
AMY_18mo_1:TCTCGCCCAACACTTG	AMY_18mo_1	5649	2152	0.0177022481855196	0.0531067445565587	AMY	18mo	1	COA Glut
AMY_18mo_1:TCTGGCTTCGCTAGAT	AMY_18mo_1	710	540	0	0.422535211267606	AMY	18mo	1	Microglia NN
AMY_18mo_1:TCTGTGACAGGATGGC	AMY_18mo_1	7842	2621	0.0127518490181076	0.178525886253507	AMY	18mo	1	SI-MA-LPO-LHA Skor1 Glut
AMY_18mo_1:TCTTAGCGTAGTTAAC	AMY_18mo_1	1382	757	0	0.361794500723589	AMY	18mo	1	STR-PAL Chst9 Gaba
AMY_18mo_1:TCTTAGTTCGGTACGC	AMY_18mo_1	4997	2094	0.0400240144086452	0.240144086451871	AMY	18mo	1	LA-BLA-BMA-PA Glut
AMY_18mo_1:TCTTAGTTCGTCAAGT	AMY_18mo_1	4920	2169	0	0.304878048780488	AMY	18mo	1	COA Glut
AMY_18mo_1:TCTTCAAGTTTAGCGA	AMY_18mo_1	378	285	0	0	AMY	18mo	1	Oligo NN
AMY_18mo_1:TCTTGACGTCAAAGAA	AMY_18mo_1	3016	1431	0	0.26525198938992	AMY	18mo	1	MEA-BST Gaba
AMY_18mo_1:TCTTTGTAGGCATTAC	AMY_18mo_1	7016	2468	0	0.114025085518814	AMY	18mo	1	COA Glut
AMY_18mo_1:TGAAACTGTCACTCGC	AMY_18mo_1	2998	1411	0.0333555703802535	0.100066711140761	AMY	18mo	1	CEA-BST Ebf1 Pdyn Gaba
AMY_18mo_1:TGAAACTGTGTGAGAG	AMY_18mo_1	3604	1731	0.0277469478357381	0.166481687014428	AMY	18mo	1	MEA-BST Gaba
AMY_18mo_1:TGAAACTGTTTGTCTA	AMY_18mo_1	528	376	0	0	AMY	18mo	1	Oligo NN
AMY_18mo_1:TGAACAGAGTCAGGCC	AMY_18mo_1	5593	2309	0	0.125156445556946	AMY	18mo	1	MEA-BST Gaba
AMY_18mo_1:TGAAGGATCATGGCCA	AMY_18mo_1	845	533	0.355029585798817	0.118343195266272	AMY	18mo	1	Oligo NN
AMY_18mo_1:TGAAGGATCCCTCATA	AMY_18mo_1	6467	2605	0.0154631204577084	0.262873047781042	AMY	18mo	1	COA Glut
AMY_18mo_1:TGAAGTGAGCTTAGTA	AMY_18mo_1	4998	2080	0	0.100040016006403	AMY	18mo	1	CEA-BST Six3 Cyp26b1 Gaba
AMY_18mo_1:TGACCAAGTTTATCGC	AMY_18mo_1	752	475	0.132978723404255	0	AMY	18mo	1	Oligo NN
AMY_18mo_1:TGACCTTGTGTGAGAG	AMY_18mo_1	1808	979	0.0553097345132743	0.110619469026549	AMY	18mo	1	OPC NN
AMY_18mo_1:TGACCTTGTTGGTTCT	AMY_18mo_1	1964	1037	0	0.152749490835031	AMY	18mo	1	OPC NN
AMY_18mo_1:TGACTCCTCTCACTAT	AMY_18mo_1	9276	2832	0	0.172488141440276	AMY	18mo	1	MEA Slc17a7 Glut
AMY_18mo_1:TGACTTCGTAGGATTT	AMY_18mo_1	788	587	0	0.50761421319797	AMY	18mo	1	Microglia NN
AMY_18mo_1:TGAGAACCATTCAGCA	AMY_18mo_1	8097	2934	0.0247005063603804	0.197604050883043	AMY	18mo	1	NDB-SI-MA-STRv Lhx8 Gaba
AMY_18mo_1:TGAGCACGTCATAGAT	AMY_18mo_1	3994	1805	0.0250375563345017	0.200300450676014	AMY	18mo	1	COA Glut
AMY_18mo_1:TGAGCCGGTATTCGCT	AMY_18mo_1	5088	2028	0.0196540880503145	0.117924528301887	AMY	18mo	1	STR D12 Gaba
AMY_18mo_1:TGAGCCGGTCCGCTGT	AMY_18mo_1	6877	2310	0	0.0872473462265523	AMY	18mo	1	LA-BLA-BMA-PA Glut
AMY_18mo_1:TGAGCCGGTTGTCATC	AMY_18mo_1	1720	996	0	0.232558139534884	AMY	18mo	1	Pvalb Gaba
AMY_18mo_1:TGAGCTTAGCACTTGG	AMY_18mo_1	1876	1006	0	0.106609808102345	AMY	18mo	1	OPC NN
AMY_18mo_1:TGAGGCACAAGCGAGC	AMY_18mo_1	776	534	0	0.257731958762887	AMY	18mo	1	Oligo NN
AMY_18mo_1:TGAGGCACATGCTTAG	AMY_18mo_1	2105	1077	0.0475059382422803	0.0475059382422803	AMY	18mo	1	Lamp5 Lhx6 Gaba
AMY_18mo_1:TGAGGGAGTGAATCGC	AMY_18mo_1	4535	2115	0.0441014332965821	0.176405733186329	AMY	18mo	1	CEA-BST Gaba
AMY_18mo_1:TGAGGGAGTTGGATAT	AMY_18mo_1	4807	1890	0	0.187226960682338	AMY	18mo	1	STR D12 Gaba
AMY_18mo_1:TGAGGGCCAGATAGAC	AMY_18mo_1	2915	1353	0.0343053173241852	0.137221269296741	AMY	18mo	1	COAa-PAA-MEA Barhl2 Glut
AMY_18mo_1:TGAGTTTCATGCTATG	AMY_18mo_1	514	336	0.194552529182879	0	AMY	18mo	1	Oligo NN
AMY_18mo_1:TGATCAATCTTGCAAA	AMY_18mo_1	2057	1086	0.0486144871171609	0.291686922702965	AMY	18mo	1	STR D1 Sema5a Gaba
AMY_18mo_1:TGATCAGGTGGAGCAA	AMY_18mo_1	2654	1417	0.0376789751318764	0.113036925395629	AMY	18mo	1	CEA-BST Six3 Cyp26b1 Gaba
AMY_18mo_1:TGATGAACATAGACCC	AMY_18mo_1	1286	793	0.0777604976671851	0.233281493001555	AMY	18mo	1	OPC NN
AMY_18mo_1:TGATGACTCTTGTTCG	AMY_18mo_1	927	662	0.215749730312837	0.323624595469256	AMY	18mo	1	Microglia NN
AMY_18mo_1:TGATGATGTCCTAATC	AMY_18mo_1	673	417	0	0.445765230312036	AMY	18mo	1	Oligo NN
AMY_18mo_1:TGATTAGTCTCAATAG	AMY_18mo_1	6758	2408	0	0.118378218407813	AMY	18mo	1	COA Glut
AMY_18mo_1:TGATTAGTCTCAATTC	AMY_18mo_1	2414	1235	0.0414250207125104	0	AMY	18mo	1	COA Glut
AMY_18mo_1:TGATTGCAGGTAAGCA	AMY_18mo_1	2190	1062	0	0.228310502283105	AMY	18mo	1	NLOT Rho Glut
AMY_18mo_1:TGCAATATCTGGCTTC	AMY_18mo_1	308	254	0.324675324675325	0.324675324675325	AMY	18mo	1	BAM NN
AMY_18mo_1:TGCACACCATGTGGGA	AMY_18mo_1	562	411	0	0.355871886120996	AMY	18mo	1	OPC NN
AMY_18mo_1:TGCACCTTCCTAAGGT	AMY_18mo_1	2214	1115	0	0.22583559168925	AMY	18mo	1	STR D1 Sema5a Gaba
AMY_18mo_1:TGCACCTTCCTGCGAA	AMY_18mo_1	1069	741	0	0.561272217025257	AMY	18mo	1	Microglia NN
AMY_18mo_1:TGCACTTGTGGTTAGC	AMY_18mo_1	944	672	0	0.105932203389831	AMY	18mo	1	Microglia NN
AMY_18mo_1:TGCAGGCTCGCCTAAG	AMY_18mo_1	6255	2158	0.0319744204636291	0.191846522781775	AMY	18mo	1	COAa-PAA-MEA Barhl2 Glut
AMY_18mo_1:TGCATTAAGTCATTGA	AMY_18mo_1	1091	626	0	0.183318056828598	AMY	18mo	1	Oligo NN
AMY_18mo_1:TGCCATTGTATTCGCT	AMY_18mo_1	4148	1741	0.0482160077145612	0.313404050144648	AMY	18mo	1	COA Glut
AMY_18mo_1:TGCCATTGTTGGGTTA	AMY_18mo_1	5106	1814	0	0.117508813160987	AMY	18mo	1	STR-PAL Chst9 Gaba
AMY_18mo_1:TGCCGGTAGGCCAATT	AMY_18mo_1	5241	1922	0	0.248044266361381	AMY	18mo	1	L5 IT CTX Glut
AMY_18mo_1:TGCGGTTCAGATAGAC	AMY_18mo_1	4810	1763	0	0.228690228690229	AMY	18mo	1	STR D1 Sema5a Gaba
AMY_18mo_1:TGCTAACAGGTTACGT	AMY_18mo_1	5778	2044	0.017307026652821	0.138456213222568	AMY	18mo	1	MEA-BST Gaba
AMY_18mo_1:TGCTAACAGTGAGCGG	AMY_18mo_1	645	499	0	0.62015503875969	AMY	18mo	1	Astroependymal NN
AMY_18mo_1:TGCTAGCCAAGTGAAC	AMY_18mo_1	423	310	0	0.236406619385343	AMY	18mo	1	Astro-TE NN
AMY_18mo_1:TGCTAGCCATAAAGCA	AMY_18mo_1	3662	1646	0	0.191152375750956	AMY	18mo	1	CEA-BST Gaba
AMY_18mo_1:TGCTATGCAGCCTAAC	AMY_18mo_1	3593	1509	0	0.222655162816588	AMY	18mo	1	COAa-PAA-MEA Barhl2 Glut
AMY_18mo_1:TGCTCACTCGCTAGAT	AMY_18mo_1	679	457	0	0.294550810014728	AMY	18mo	1	Oligo NN
AMY_18mo_1:TGCTCCGTCTACTAAG	AMY_18mo_1	1387	783	0.216294160057678	0.144196106705119	AMY	18mo	1	Vip Gaba
AMY_18mo_1:TGCTCCGTCTTAGTGA	AMY_18mo_1	5368	2195	0.03725782414307	0.14903129657228	AMY	18mo	1	COA Glut
AMY_18mo_1:TGCTCTCAGGCCTTAG	AMY_18mo_1	6003	2302	0.0333166749958354	0.0999500249875062	AMY	18mo	1	CEA-BST Gaba
AMY_18mo_1:TGCTCTCAGGTGAAAT	AMY_18mo_1	5681	2284	0	0.0528076042950185	AMY	18mo	1	MEA-BST Gaba
AMY_18mo_1:TGCTGGATCGGTTTGG	AMY_18mo_1	5436	2292	0.0551876379690949	0.147167034584253	AMY	18mo	1	CEA-BST Gaba
AMY_18mo_1:TGCTTAAAGTCATTAG	AMY_18mo_1	2804	1338	0	0.249643366619116	AMY	18mo	1	MEA-BST Gaba
AMY_18mo_1:TGCTTCATCACATTGA	AMY_18mo_1	4697	1725	0.0425803704492229	0.0638705556738344	AMY	18mo	1	MEA Slc17a7 Glut
AMY_18mo_1:TGCTTCATCACTCAAA	AMY_18mo_1	784	484	0.127551020408163	0	AMY	18mo	1	Oligo NN
AMY_18mo_1:TGGATTCAGGCTGTCA	AMY_18mo_1	3023	1482	0	0.231558054912339	AMY	18mo	1	COA Glut
AMY_18mo_1:TGGATTCAGGTCTTGG	AMY_18mo_1	5202	2175	0.0192233756247597	0.192233756247597	AMY	18mo	1	CEA-BST Gaba
AMY_18mo_1:TGGATTGGTAGGTGTC	AMY_18mo_1	3563	1738	0	0.252596126859388	AMY	18mo	1	COA Glut
AMY_18mo_1:TGGATTGGTTAACACG	AMY_18mo_1	7643	2489	0.02616773518252	0.1308386759126	AMY	18mo	1	LA-BLA-BMA-PA Glut
AMY_18mo_1:TGGCCTGCAACAGCCT	AMY_18mo_1	988	643	0	1.31578947368421	AMY	18mo	1	Oligo NN
AMY_18mo_1:TGGCCTGCAGGCCTTG	AMY_18mo_1	3585	1581	0	0.167364016736402	AMY	18mo	1	LA-BLA-BMA-PA Glut
AMY_18mo_1:TGGCCTGCATCACAGC	AMY_18mo_1	2050	1148	0.0975609756097561	0.195121951219512	AMY	18mo	1	SI-MA-LPO-LHA Skor1 Glut
AMY_18mo_1:TGGCCTTTCAGGGCCT	AMY_18mo_1	5781	2311	0	0.27676872513406	AMY	18mo	1	CEA-BST Gaba
AMY_18mo_1:TGGCCTTTCCGTCCAT	AMY_18mo_1	3076	1291	0	0.162548764629389	AMY	18mo	1	STR D12 Gaba
AMY_18mo_1:TGGCGGTTCAAGTGTC	AMY_18mo_1	1243	797	0	0.402252614641995	AMY	18mo	1	COA Glut
AMY_18mo_1:TGGCTATAGGAACACA	AMY_18mo_1	9407	2951	0	0.180716487721909	AMY	18mo	1	LA-BLA-BMA-PA Glut
AMY_18mo_1:TGGGCCTAGTGCACGC	AMY_18mo_1	4301	1848	0.0232504068821204	0.255754475703325	AMY	18mo	1	LA-BLA-BMA-PA Glut
AMY_18mo_1:TGGTCAAGTGATGAGG	AMY_18mo_1	1326	792	0	0.150829562594268	AMY	18mo	1	STR-PAL Chst9 Gaba
AMY_18mo_1:TGGTCAGTCATGTCAA	AMY_18mo_1	1841	1048	0.0543183052688756	0.217273221075502	AMY	18mo	1	CEA-BST Gaba
AMY_18mo_1:TGGTCCTTCATTATGG	AMY_18mo_1	1103	706	0	0.0906618313689937	AMY	18mo	1	Astro-TE NN
AMY_18mo_1:TGGTGATTCCACCTTA	AMY_18mo_1	8645	2822	0	0.231347599768652	AMY	18mo	1	COAa-PAA-MEA Barhl2 Glut
AMY_18mo_1:TGGTGCATCGTCATTT	AMY_18mo_1	1646	953	0	0.0607533414337789	AMY	18mo	1	Astro-TE NN
AMY_18mo_1:TGGTTAATCATAATCG	AMY_18mo_1	3377	1582	0.0592241634586911	0.177672490376073	AMY	18mo	1	MEA-BST Gaba
AMY_18mo_1:TGGTTAATCTATCGCC	AMY_18mo_1	893	576	0	0.335946248600224	AMY	18mo	1	Oligo NN
AMY_18mo_1:TGGTTCTGTAATGGAA	AMY_18mo_1	1157	673	0	0	AMY	18mo	1	STR-PAL Chst9 Gaba
AMY_18mo_1:TGGTTCTGTCAAGTGC	AMY_18mo_1	1174	685	0	0.511073253833049	AMY	18mo	1	Oligo NN
AMY_18mo_1:TGTAACTCAAAGGCCA	AMY_18mo_1	4180	1745	0	0.143540669856459	AMY	18mo	1	STR D12 Gaba
AMY_18mo_1:TGTAACTCACTAAGCC	AMY_18mo_1	4928	1869	0	0.243506493506494	AMY	18mo	1	STR D12 Gaba
AMY_18mo_1:TGTAAGTGTTAGGCTA	AMY_18mo_1	1969	994	0.0507872016251904	0.253936008125952	AMY	18mo	1	MEA Slc17a7 Glut
AMY_18mo_1:TGTAATGTCTACCTCA	AMY_18mo_1	1117	711	0.0895255147717099	0	AMY	18mo	1	LA-BLA-BMA-PA Glut
AMY_18mo_1:TGTATCCGTCATCAAG	AMY_18mo_1	725	534	0	0.275862068965517	AMY	18mo	1	Microglia NN
AMY_18mo_1:TGTCAGTAGGAGCATA	AMY_18mo_1	4089	1825	0.0489117143555882	0.146735143066764	AMY	18mo	1	MEA-BST Gaba
AMY_18mo_1:TGTCCTGGTAATGACT	AMY_18mo_1	650	508	0	0.307692307692308	AMY	18mo	1	Microglia NN
AMY_18mo_1:TGTCCTGGTTAGGCTA	AMY_18mo_1	5702	2234	0	0.14030164854437	AMY	18mo	1	Sst Gaba
AMY_18mo_1:TGTCCTTCAGCATTAT	AMY_18mo_1	498	359	0.200803212851406	0	AMY	18mo	1	OPC NN
AMY_18mo_1:TGTGAAACAAGGTGCA	AMY_18mo_1	4933	2022	0.020271639975674	0.182444759781066	AMY	18mo	1	Sst Gaba
AMY_18mo_1:TGTGCAAGTTAATGCG	AMY_18mo_1	4114	1704	0.0243072435585805	0.145843461351483	AMY	18mo	1	LA-BLA-BMA-PA Glut
AMY_18mo_1:TGTGCTGAGCTATATG	AMY_18mo_1	2318	1196	0	0	AMY	18mo	1	COA Glut
AMY_18mo_1:TGTGCTGAGTCCTTCA	AMY_18mo_1	3676	1602	0	0.29923830250272	AMY	18mo	1	COA Glut
AMY_18mo_1:TGTGGCTCAATTGAAG	AMY_18mo_1	6005	2287	0	0.149875104079933	AMY	18mo	1	MEA Slc17a7 Glut
AMY_18mo_1:TGTGGCTCATAGCTGC	AMY_18mo_1	4058	1857	0.0246426811237063	0.221784130113356	AMY	18mo	1	Sst Gaba
AMY_18mo_1:TGTGTGAGTCACGAAC	AMY_18mo_1	4368	1794	0	0.32051282051282	AMY	18mo	1	STR D12 Gaba
AMY_18mo_1:TGTGTGAGTGCATTTC	AMY_18mo_1	451	324	0	0.443458980044346	AMY	18mo	1	Oligo NN
AMY_18mo_1:TGTTAGCAGAGCCGCT	AMY_18mo_1	3616	1649	0	0.414823008849558	AMY	18mo	1	CEA-BST Six3 Cyp26b1 Gaba
AMY_18mo_1:TGTTAGCAGCATGCAT	AMY_18mo_1	2508	1338	0	0.119617224880383	AMY	18mo	1	STR-PAL Chst9 Gaba
AMY_18mo_1:TGTTCATTCCTCGATC	AMY_18mo_1	2986	1444	0	0.200937709310114	AMY	18mo	1	STR D1 Sema5a Gaba
AMY_18mo_1:TGTTGCACAACAACAA	AMY_18mo_1	4240	1843	0	0.165094339622642	AMY	18mo	1	LA-BLA-BMA-PA Glut
AMY_18mo_1:TGTTGCACATTAAACC	AMY_18mo_1	4673	2055	0	0.213995292103574	AMY	18mo	1	Sst Gaba
AMY_18mo_1:TGTTGGCCACAACCTA	AMY_18mo_1	5501	2271	0.0181785129976368	0.254499181966915	AMY	18mo	1	CEA-BST Gaba
AMY_18mo_1:TGTTGTGCAATGCCCG	AMY_18mo_1	2023	1158	0.0494315373208107	0.197726149283243	AMY	18mo	1	CEA-BST Ebf1 Pdyn Gaba
AMY_18mo_1:TGTTGTGCATAAACCT	AMY_18mo_1	3843	1701	0	0.182149362477231	AMY	18mo	1	STR-PAL Chst9 Gaba
AMY_18mo_1:TGTTGTTTCTCCATGC	AMY_18mo_1	1615	890	0	0.247678018575851	AMY	18mo	1	LA-BLA-BMA-PA Glut
AMY_18mo_1:TTAACCAAGGAGCATA	AMY_18mo_1	1590	872	0	0	AMY	18mo	1	MEA-BST Gaba
AMY_18mo_1:TTAACTGAGGGTGGAT	AMY_18mo_1	6048	2324	0	0.198412698412698	AMY	18mo	1	LA-BLA-BMA-PA Glut
AMY_18mo_1:TTAAGCCAGTTCCTGC	AMY_18mo_1	4179	1926	0	0.239291696578129	AMY	18mo	1	CEA-BST Gaba
AMY_18mo_1:TTAAGGTGTTCCATTA	AMY_18mo_1	5709	2114	0.0175162024873008	0.210194429847609	AMY	18mo	1	MEA-BST Gaba
AMY_18mo_1:TTAAGTGTCTTGCTAT	AMY_18mo_1	1807	1098	0	0.442722744881018	AMY	18mo	1	CEA-BST Gaba
AMY_18mo_1:TTAATCGAGCAGGTGG	AMY_18mo_1	3536	1634	0.0282805429864253	0.169683257918552	AMY	18mo	1	MEA-BST Gaba
AMY_18mo_1:TTAATCGAGCGAGGTG	AMY_18mo_1	412	311	0	0.242718446601942	AMY	18mo	1	Oligo NN
AMY_18mo_1:TTACACCGTAATGACT	AMY_18mo_1	1411	800	0.070871722182849	0.212615166548547	AMY	18mo	1	STR-PAL Chst9 Gaba
AMY_18mo_1:TTACACCGTCATCAAG	AMY_18mo_1	3290	1544	0	0.151975683890578	AMY	18mo	1	CEA-BST Gaba
AMY_18mo_1:TTACACCGTTTCCACG	AMY_18mo_1	3392	1530	0.0884433962264151	0.0589622641509434	AMY	18mo	1	OPC NN
AMY_18mo_1:TTACCTGTCGCTAGTG	AMY_18mo_1	4761	1972	0.0210039907582441	0.10501995379122	AMY	18mo	1	CEA-BST Gaba
AMY_18mo_1:TTAGCAATCAGTATTG	AMY_18mo_1	2857	1393	0.0350017500875044	0.175008750437522	AMY	18mo	1	COA Glut
AMY_18mo_1:TTAGCTGCACTTCATC	AMY_18mo_1	1056	651	0	0.0946969696969697	AMY	18mo	1	Astro-TE NN
AMY_18mo_1:TTAGGATGTAGGTGTC	AMY_18mo_1	3906	1830	0.0256016385048643	0.3584229390681	AMY	18mo	1	STR D12 Gaba
AMY_18mo_1:TTAGGATGTATTGTCC	AMY_18mo_1	2028	1036	0	0.19723865877712	AMY	18mo	1	STR D12 Gaba
AMY_18mo_1:TTAGGATGTCACAGCG	AMY_18mo_1	4298	1846	0	0.372266170311773	AMY	18mo	1	Sst Gaba
AMY_18mo_1:TTAGGATGTCATAACG	AMY_18mo_1	6870	2642	0.0436681222707424	0.218340611353712	AMY	18mo	1	LA-BLA-BMA-PA Glut
AMY_18mo_1:TTAGGATGTTCGCTCA	AMY_18mo_1	1741	980	0.0574382538770821	0.402067777139575	AMY	18mo	1	Astro-NT NN
AMY_18mo_1:TTAGGCCCACAGGGAC	AMY_18mo_1	10344	3161	0	0.212683681361176	AMY	18mo	1	LA-BLA-BMA-PA Glut
AMY_18mo_1:TTAGGCTAGAGAGCCG	AMY_18mo_1	2149	1135	0.0465332712889716	0.0465332712889716	AMY	18mo	1	Pvalb Gaba
AMY_18mo_1:TTAGTCAAGCGCATTG	AMY_18mo_1	6978	2428	0.0286615075952995	0.0716537689882488	AMY	18mo	1	MEA-BST Gaba
AMY_18mo_1:TTAGTCAAGCTTAACA	AMY_18mo_1	386	289	0	0	AMY	18mo	1	OPC NN
AMY_18mo_1:TTAGTCAAGGCTGGCT	AMY_18mo_1	6568	2566	0.0456760048721072	0.16747868453106	AMY	18mo	1	COA Glut
AMY_18mo_1:TTATCCGTCAATGACC	AMY_18mo_1	5505	1905	0	0.308810172570391	AMY	18mo	1	STR D12 Gaba
AMY_18mo_1:TTATCCGTCCTAAGAC	AMY_18mo_1	664	441	0	0.451807228915663	AMY	18mo	1	Oligo NN
AMY_18mo_1:TTATCCTAGGGACTAA	AMY_18mo_1	6481	2391	0.0308594352723345	0.138867458725505	AMY	18mo	1	STR Prox1 Lhx6 Gaba
AMY_18mo_1:TTATTGCTCCCGAACA	AMY_18mo_1	1627	937	0	0.122925629993854	AMY	18mo	1	Astro-NT NN
AMY_18mo_1:TTATTGCTCTGGCTTC	AMY_18mo_1	7324	2418	0.0136537411250683	0.122883670125614	AMY	18mo	1	COA Glut
AMY_18mo_1:TTCACTGTCATGTCAA	AMY_18mo_1	733	481	0	0.409276944065484	AMY	18mo	1	Oligo NN
AMY_18mo_1:TTCACTGTCTATGACA	AMY_18mo_1	7942	2631	0	0.226643162931252	AMY	18mo	1	LA-BLA-BMA-PA Glut
AMY_18mo_1:TTCAGCACACAGCCTG	AMY_18mo_1	3218	1409	0.0310752019888129	0.466128029832194	AMY	18mo	1	STR D12 Gaba
AMY_18mo_1:TTCAGCACACTTCACT	AMY_18mo_1	2631	1270	0	0.152033447358419	AMY	18mo	1	COA Glut
AMY_18mo_1:TTCAGCACAGTAAGTA	AMY_18mo_1	810	528	0.246913580246914	0	AMY	18mo	1	OPC NN
AMY_18mo_1:TTCAGGTAGCATTATG	AMY_18mo_1	6711	2552	0	0.104306362688124	AMY	18mo	1	CEA-BST Gaba
AMY_18mo_1:TTCAGTTTCCGCATGA	AMY_18mo_1	2320	1172	0.0862068965517241	0.129310344827586	AMY	18mo	1	STR-PAL Chst9 Gaba
AMY_18mo_1:TTCAGTTTCTAAATCG	AMY_18mo_1	3438	1547	0	0.203606748109366	AMY	18mo	1	LA-BLA-BMA-PA Glut
AMY_18mo_1:TTCAGTTTCTATTGTC	AMY_18mo_1	605	390	0.165289256198347	0	AMY	18mo	1	Astro-TE NN
AMY_18mo_1:TTCATCCCAGGCATCT	AMY_18mo_1	1661	890	0	0.120409391932571	AMY	18mo	1	STR-PAL Chst9 Gaba
AMY_18mo_1:TTCATCCCAGGTTTGC	AMY_18mo_1	1162	798	0	0.516351118760757	AMY	18mo	1	Microglia NN
AMY_18mo_1:TTCCACGGTTAGGATT	AMY_18mo_1	853	631	0.117233294255569	0.234466588511137	AMY	18mo	1	Microglia NN
AMY_18mo_1:TTCCCGCCACATAACT	AMY_18mo_1	3005	1591	0	0.199667221297837	AMY	18mo	1	CEA-BST Gaba
AMY_18mo_1:TTCCCGCCACCTAAGC	AMY_18mo_1	1041	641	0	0.0960614793467819	AMY	18mo	1	Oligo NN
AMY_18mo_1:TTCCCGCCATTAGGCC	AMY_18mo_1	1715	947	0.116618075801749	0.116618075801749	AMY	18mo	1	Astro-TE NN
AMY_18mo_1:TTCCTCAAGCACCACA	AMY_18mo_1	18527	4145	0.00539752793220705	0.302261564203595	AMY	18mo	1	LA-BLA-BMA-PA Glut
AMY_18mo_1:TTCCTCAAGGTGCTGC	AMY_18mo_1	7335	2621	0	0.21813224267212	AMY	18mo	1	COA Glut
AMY_18mo_1:TTCCTTCTCTTAGTCT	AMY_18mo_1	1259	885	0	0.476568705321684	AMY	18mo	1	Microglia NN
AMY_18mo_1:TTCCTTGAGGAGGTTA	AMY_18mo_1	498	340	0	0.401606425702811	AMY	18mo	1	Oligo NN
AMY_18mo_1:TTCGCAACAACTGGGA	AMY_18mo_1	7637	2544	0	0.170223909912269	AMY	18mo	1	CEA-BST Six3 Cyp26b1 Gaba
AMY_18mo_1:TTGACATCACATTGCA	AMY_18mo_1	6346	2119	0	0.0472738733060195	AMY	18mo	1	STR-PAL Chst9 Gaba
AMY_18mo_1:TTGAGGCGTTCCAGGG	AMY_18mo_1	4738	1990	0.0211059518784297	0.189953566905867	AMY	18mo	1	COA Glut
AMY_18mo_1:TTGCAACAGTTACCGG	AMY_18mo_1	741	462	0	0.404858299595142	AMY	18mo	1	Oligo NN
AMY_18mo_1:TTGCACACACCTCAGG	AMY_18mo_1	6389	2432	0	0.125215213648458	AMY	18mo	1	MEA-BST Gaba
AMY_18mo_1:TTGCACACAGCACGAA	AMY_18mo_1	4272	1803	0.0234082397003745	0.140449438202247	AMY	18mo	1	STR-PAL Chst9 Gaba
AMY_18mo_1:TTGCACACATGATTGT	AMY_18mo_1	3347	1586	0.0597550044816253	0.268897520167314	AMY	18mo	1	Sst Chodl Gaba
AMY_18mo_1:TTGCACACATGGTTAT	AMY_18mo_1	6810	2448	0.0146842878120411	0.190895741556535	AMY	18mo	1	COA Glut
AMY_18mo_1:TTGCAGCCATGGTTAT	AMY_18mo_1	6861	2491	0	0.160326483019968	AMY	18mo	1	CEA-BST Gaba
AMY_18mo_1:TTGCATTTCAAGCTTA	AMY_18mo_1	5243	1995	0.0190730497806599	0.0953652489032996	AMY	18mo	1	STR D1 Sema5a Gaba
AMY_18mo_1:TTGCCCGTCAACCAAC	AMY_18mo_1	894	548	0	0.335570469798658	AMY	18mo	1	Astro-TE NN
AMY_18mo_1:TTGCGAGTCCTGGTCT	AMY_18mo_1	6428	2251	0.0466708151835719	0.0933416303671437	AMY	18mo	1	MEA Slc17a7 Glut
AMY_18mo_1:TTGCGAGTCCTTGCGT	AMY_18mo_1	6159	2243	0.0162364020133139	0.129891216106511	AMY	18mo	1	MEA-BST Gaba
AMY_18mo_1:TTGCTCTCACGGTACT	AMY_18mo_1	1178	840	0	0.509337860780985	AMY	18mo	1	Microglia NN
AMY_18mo_1:TTGCTCTCAGCAAATA	AMY_18mo_1	1929	1073	0	0.103680663556247	AMY	18mo	1	Pvalb Gaba
AMY_18mo_1:TTGCTCTCAGGATAAC	AMY_18mo_1	5126	1959	0	0.117050331642606	AMY	18mo	1	STR-PAL Chst9 Gaba
AMY_18mo_1:TTGCTCTCAGGGAGGA	AMY_18mo_1	1750	971	0.0571428571428571	0.114285714285714	AMY	18mo	1	NDB-SI-MA-STRv Lhx8 Gaba
AMY_18mo_1:TTGCTTAGTAGGTTAT	AMY_18mo_1	7417	2482	0.0134825401105568	0.134825401105568	AMY	18mo	1	MEA Slc17a7 Glut
AMY_18mo_1:TTGGAGGCACCAGGTT	AMY_18mo_1	651	436	0	0	AMY	18mo	1	Oligo NN
AMY_18mo_1:TTGGATATCAGAAACG	AMY_18mo_1	8055	2614	0.0124146492861577	0.16139044072005	AMY	18mo	1	COAa-PAA-MEA Barhl2 Glut
AMY_18mo_1:TTGGATCAGAGAGCCG	AMY_18mo_1	319	262	0	0.313479623824451	AMY	18mo	1	Microglia NN
AMY_18mo_1:TTGGATCAGCGCCTTT	AMY_18mo_1	2381	1140	0	0.125997480050399	AMY	18mo	1	LA-BLA-BMA-PA Glut
AMY_18mo_1:TTGGATCAGCGTGCAC	AMY_18mo_1	4353	1906	0.0229726625315874	0.206753962784287	AMY	18mo	1	MEA-BST Gaba
AMY_18mo_1:TTGGATCAGGCTGTCA	AMY_18mo_1	6403	2297	0.015617679212869	0.203029829767297	AMY	18mo	1	MEA Slc17a7 Glut
AMY_18mo_1:TTGGATTCAAGCGAGC	AMY_18mo_1	1071	682	0.0933706816059757	0.280112044817927	AMY	18mo	1	OPC NN
AMY_18mo_1:TTGGATTCAATCATGT	AMY_18mo_1	3855	1761	0.0259403372243839	0.311284046692607	AMY	18mo	1	CEA-BST Gaba
AMY_18mo_1:TTGGATTCACCACAAC	AMY_18mo_1	2395	1138	0	0.125260960334029	AMY	18mo	1	LA-BLA-BMA-PA Glut
AMY_18mo_1:TTGGATTCATGACTAT	AMY_18mo_1	5684	2195	0	0.158339197748065	AMY	18mo	1	CEA-BST Gaba
AMY_18mo_1:TTGGATTCATGTTGGC	AMY_18mo_1	12372	3255	0	0.129324280633689	AMY	18mo	1	LA-BLA-BMA-PA Glut
AMY_18mo_1:TTGGCGGGTACTAAAC	AMY_18mo_1	560	389	0	0	AMY	18mo	1	Oligo NN
AMY_18mo_1:TTGGCTACAACCTGGT	AMY_18mo_1	369	278	0	0	AMY	18mo	1	Oligo NN
AMY_18mo_1:TTGGCTACAATGAGGT	AMY_18mo_1	7816	2800	0.0383828045035824	0.15353121801433	AMY	18mo	1	NDB-SI-MA-STRv Lhx8 Gaba
AMY_18mo_1:TTGGCTACAGGCTTCG	AMY_18mo_1	4547	1842	0.0219925225423356	0.241917747965692	AMY	18mo	1	STR D12 Gaba
AMY_18mo_1:TTGGCTACATAATTGC	AMY_18mo_1	1068	628	0	0.187265917602996	AMY	18mo	1	Oligo NN
AMY_18mo_1:TTGGCTGAGGCAATAG	AMY_18mo_1	4845	2087	0	0.165118679050568	AMY	18mo	1	COA Glut
AMY_18mo_1:TTGGCTGAGGCCTTAG	AMY_18mo_1	5794	2319	0	0.172592336900242	AMY	18mo	1	COA Glut
AMY_18mo_1:TTGGCTGAGGTCGATT	AMY_18mo_1	3025	1597	0.0330578512396694	0.363636363636364	AMY	18mo	1	CEA-BST Gaba
AMY_18mo_1:TTGGGCCAGTTCCTGC	AMY_18mo_1	6280	2377	0	0.111464968152866	AMY	18mo	1	COA Glut
AMY_18mo_1:TTGGGCGGTTAAGCCA	AMY_18mo_1	4868	2152	0	0.123253903040263	AMY	18mo	1	COA Glut
AMY_18mo_1:TTGGTGAGTTGGTGAC	AMY_18mo_1	515	386	0	0	AMY	18mo	1	Oligo NN
AMY_18mo_1:TTGTCCATCGACCTGA	AMY_18mo_1	2613	1310	0	0.229621125143513	AMY	18mo	1	STR-PAL Chst9 Gaba
AMY_18mo_1:TTGTCCATCTCCTCAA	AMY_18mo_1	9148	2835	0	0.109313511149978	AMY	18mo	1	LA-BLA-BMA-PA Glut
AMY_18mo_1:TTGTCCCAGCTCAATA	AMY_18mo_1	7494	2641	0.0266880170803309	0.14678409394182	AMY	18mo	1	MEA-BST Gaba
AMY_18mo_1:TTGTCCCAGTTTGGTA	AMY_18mo_1	2101	1133	0.0475963826749167	0.0951927653498334	AMY	18mo	1	Astro-TE NN
AMY_18mo_1:TTGTGAGGTAACGGGA	AMY_18mo_1	2429	1217	0	0.16467682173734	AMY	18mo	1	STR Prox1 Lhx6 Gaba
AMY_18mo_1:TTGTGAGGTTTATGGG	AMY_18mo_1	633	444	0	0.157977883096367	AMY	18mo	1	Oligo NN
AMY_18mo_1:TTGTGCCTCCTCATGC	AMY_18mo_1	519	365	0	0.578034682080925	AMY	18mo	1	Oligo NN
AMY_18mo_1:TTGTGCGAGCTAAGTC	AMY_18mo_1	3780	1679	0.0264550264550265	0.105820105820106	AMY	18mo	1	COA Glut
AMY_18mo_1:TTGTTCCCATTGCGTA	AMY_18mo_1	2979	1470	0	0.268546492111447	AMY	18mo	1	COA Glut
AMY_18mo_1:TTGTTGCGTAACCACA	AMY_18mo_1	349	267	0	0	AMY	18mo	1	Astro-NT NN
AMY_18mo_1:TTGTTGCGTAGCTGCG	AMY_18mo_1	5722	2378	0.034952813701503	0.192240475358266	AMY	18mo	1	COA Glut
AMY_18mo_1:TTGTTGCGTTCACTGT	AMY_18mo_1	8297	2917	0.0120525491141376	0.20489333494034	AMY	18mo	1	CEA-BST Gaba
AMY_18mo_1:TTGTTGTTCACATTGA	AMY_18mo_1	954	560	0.10482180293501	0.419287211740042	AMY	18mo	1	Oligo NN
AMY_18mo_1:TTGTTTGGTTTCCACG	AMY_18mo_1	512	308	0	0.1953125	AMY	18mo	1	Oligo NN
AMY_18mo_1:TTTAACCTCCCTGGTT	AMY_18mo_1	7420	2620	0	0.148247978436658	AMY	18mo	1	COA Glut
AMY_18mo_1:TTTAACCTCCTGGTCT	AMY_18mo_1	3393	1572	0	0.206307102858827	AMY	18mo	1	LA-BLA-BMA-PA Glut
AMY_18mo_1:TTTAACGAGCGCATTG	AMY_18mo_1	438	311	0	0.228310502283105	AMY	18mo	1	Oligo NN
AMY_18mo_1:TTTAAGGTCACGCGGT	AMY_18mo_1	6755	2404	0	0.162842339008142	AMY	18mo	1	Sst Chodl Gaba
AMY_18mo_1:TTTACGAAGCACAGCC	AMY_18mo_1	13478	3448	0.0148389968838107	0.148389968838107	AMY	18mo	1	LA-BLA-BMA-PA Glut
AMY_18mo_1:TTTACGCGTCGCAAAC	AMY_18mo_1	4175	1876	0	0.0479041916167665	AMY	18mo	1	COA Glut
AMY_18mo_1:TTTACGCGTGGTTATG	AMY_18mo_1	4625	1918	0.0216216216216216	0.151351351351351	AMY	18mo	1	COAa-PAA-MEA Barhl2 Glut
AMY_18mo_1:TTTAGCTTCCGCACAA	AMY_18mo_1	3167	1502	0.0315756236185665	0.0631512472371329	AMY	18mo	1	COA Glut
AMY_18mo_1:TTTAGGATCATGCAAC	AMY_18mo_1	788	477	0.126903553299492	0.126903553299492	AMY	18mo	1	Oligo NN
AMY_18mo_1:TTTAGGATCGTTTCCA	AMY_18mo_1	3408	1608	0.0293427230046948	0.146713615023474	AMY	18mo	1	COA Glut
AMY_18mo_1:TTTAGGATCTGGCATG	AMY_18mo_1	653	434	0	0.459418070444104	AMY	18mo	1	Astro-TE NN
AMY_18mo_1:TTTATGGAGCTGCACA	AMY_18mo_1	355	266	0	0.28169014084507	AMY	18mo	1	Astro-NT NN
AMY_18mo_1:TTTCACCCAAATTGCT	AMY_18mo_1	545	447	0	0.36697247706422	AMY	18mo	1	Microglia NN
AMY_18mo_1:TTTCACCCAAGGTATA	AMY_18mo_1	3060	1475	0.0326797385620915	0.196078431372549	AMY	18mo	1	COAa-PAA-MEA Barhl2 Glut
AMY_18mo_1:TTTCACCCAGGAACAT	AMY_18mo_1	7430	2709	0.0134589502018843	0.134589502018843	AMY	18mo	1	CEA-BST Gaba
AMY_18mo_1:TTTCACCCATAAGTTC	AMY_18mo_1	1099	701	0	0.181983621474067	AMY	18mo	1	Astro-TE NN
AMY_18mo_1:TTTCACCCATACCCGG	AMY_18mo_1	962	583	0.103950103950104	0.207900207900208	AMY	18mo	1	Oligo NN
AMY_18mo_1:TTTCAGTTCAATGTCA	AMY_18mo_1	3578	1604	0.0279485746226942	0.111794298490777	AMY	18mo	1	STR-PAL Chst9 Gaba
AMY_18mo_1:TTTCATCAGCGCCTAA	AMY_18mo_1	5933	2191	0	0.168548794876117	AMY	18mo	1	STR D12 Gaba
AMY_18mo_1:TTTCATCAGGCATGAA	AMY_18mo_1	837	540	0.1194743130227	0.1194743130227	AMY	18mo	1	Oligo NN
AMY_18mo_1:TTTCCTGAGCGAGGTG	AMY_18mo_1	540	396	0	0	AMY	18mo	1	OPC NN
AMY_18mo_1:TTTCGTCCACTGACTA	AMY_18mo_1	1991	1066	0.0502260170768458	0.150678051230537	AMY	18mo	1	Astro-NT NN
AMY_18mo_1:TTTCTCACATTAGGCC	AMY_18mo_1	9831	3040	0.0101719051978436	0.152578577967653	AMY	18mo	1	MEA-BST Gaba
AMY_18mo_1:TTTCTTGCAACCCTAA	AMY_18mo_1	392	284	0	0.255102040816327	AMY	18mo	1	OPC NN
AMY_18mo_1:TTTCTTGCACGAATCC	AMY_18mo_1	4655	1883	0	0.214822771213749	AMY	18mo	1	RLP Neur
AMY_18mo_1:TTTCTTGCAGTCTAGC	AMY_18mo_1	5464	1979	0.0183016105417277	0.183016105417277	AMY	18mo	1	STR D12 Gaba
AMY_18mo_1:TTTGACTTCGGGACTC	AMY_18mo_1	937	627	0	0	AMY	18mo	1	OPC NN
AMY_18mo_1:TTTGACTTCTAGCTAA	AMY_18mo_1	902	639	0	0.554323725055432	AMY	18mo	1	Microglia NN
AMY_18mo_1:TTTGAGTCATCCAGGT	AMY_18mo_1	1665	868	0.0600600600600601	0.12012012012012	AMY	18mo	1	Astro-NT NN
AMY_18mo_1:TTTGCATTCATCCTCA	AMY_18mo_1	6804	2322	0	0.102880658436214	AMY	18mo	1	COAa-PAA-MEA Barhl2 Glut
AMY_18mo_1:TTTGCATTCTCGCCTG	AMY_18mo_1	748	473	0.267379679144385	0.401069518716578	AMY	18mo	1	Astro-TE NN
AMY_18mo_1:TTTGCGACAGCAACCT	AMY_18mo_1	5579	2301	0.0537730776124754	0.23301666965406	AMY	18mo	1	COA Glut
AMY_18mo_1:TTTGCGGAGCCACAAT	AMY_18mo_1	1568	881	0.127551020408163	0.0637755102040816	AMY	18mo	1	OPC NN
AMY_18mo_1:TTTGGCTGTACCCACC	AMY_18mo_1	859	605	0	0.116414435389988	AMY	18mo	1	Microglia NN
AMY_18mo_1:TTTGGTAAGGTTAGCT	AMY_18mo_1	6701	2631	0	0.253693478585286	AMY	18mo	1	COA Glut
AMY_18mo_1:TTTGGTGCAACTAGCC	AMY_18mo_1	3877	1723	0	0.180551973175135	AMY	18mo	1	MEA-BST Gaba
AMY_18mo_1:TTTGTCCCAACCCTCC	AMY_18mo_1	1488	888	0	0.0672043010752688	AMY	18mo	1	STR-PAL Chst9 Gaba
AMY_18mo_1:TTTGTCCCAGTAAGTA	AMY_18mo_1	7086	2224	0.0282246683601468	0.197572678521027	AMY	18mo	1	L5 IT CTX Glut
AMY_18mo_1:TTTGTCCCAGTCTAGC	AMY_18mo_1	4877	1878	0	0.102522042239081	AMY	18mo	1	MEA-BST Gaba
AMY_18mo_1:TTTGTCTAGCAATAGG	AMY_18mo_1	2402	1272	0.0416319733555371	0.166527893422148	AMY	18mo	1	COA Glut
AMY_18mo_1:TTTGTCTAGCGTGCGT	AMY_18mo_1	3467	1603	0	0.317277184886069	AMY	18mo	1	CEA-BST Six3 Cyp26b1 Gaba
AMY_18mo_1:TTTGTCTAGGCATTGT	AMY_18mo_1	314	258	0.636942675159236	0	AMY	18mo	1	Microglia NN
AMY_18mo_1:TTTGTGGCAAGGTATA	AMY_18mo_1	5372	1990	0	0.148920327624721	AMY	18mo	1	LA-BLA-BMA-PA Glut
AMY_18mo_1:TTTGTGGCAGGGAGGA	AMY_18mo_1	3987	1848	0	0.200652119388011	AMY	18mo	1	MEA-BST Gaba
AMY_18mo_1:TTTGTGGCATTGTCCT	AMY_18mo_1	9544	2948	0	0.125733445096396	AMY	18mo	1	CEA-BST Gaba
AMY_18mo_1:TTTGTTGGTCTATCGT	AMY_18mo_1	13576	3517	0	0.125220978196818	AMY	18mo	1	LA-BLA-BMA-PA Glut
AMY_18mo_1:TTTGTTGGTTTGAGCA	AMY_18mo_1	2880	1485	0	0.173611111111111	AMY	18mo	1	STR-PAL Chst9 Gaba
AMY_18mo_2:AAACAGCCACCCTCAC	AMY_18mo_2	2450	1245	0	0.0816326530612245	AMY	18mo	2	OPC NN
AMY_18mo_2:AAACAGCCACGTAAGG	AMY_18mo_2	6135	2326	0.0488997555012225	0.277098614506927	AMY	18mo	2	COAa-PAA-MEA Barhl2 Glut
AMY_18mo_2:AAACAGCCATGAAGTA	AMY_18mo_2	6483	2358	0	0.123399660650933	AMY	18mo	2	CEA-BST Gaba
AMY_18mo_2:AAACATGCAAAGCCTC	AMY_18mo_2	12352	3362	0	0.283354922279793	AMY	18mo	2	LA-BLA-BMA-PA Glut
AMY_18mo_2:AAACATGCAATATAGG	AMY_18mo_2	4625	1908	0.0216216216216216	0.281081081081081	AMY	18mo	2	NDB-SI-MA-STRv Lhx8 Gaba
AMY_18mo_2:AAACATGCAATATGGA	AMY_18mo_2	492	352	0	0.40650406504065	AMY	18mo	2	Oligo NN
AMY_18mo_2:AAACATGCACGAACAG	AMY_18mo_2	5938	2328	0	0.252610306500505	AMY	18mo	2	CEA-BST Gaba
AMY_18mo_2:AAACCAACAAACCTTG	AMY_18mo_2	4668	2026	0	0.235646958011997	AMY	18mo	2	COA Glut
AMY_18mo_2:AAACCAACAACCCTCC	AMY_18mo_2	3536	1578	0	0.141402714932127	AMY	18mo	2	STR D1 Sema5a Gaba
AMY_18mo_2:AAACCAACAACTGGGA	AMY_18mo_2	4217	1973	0.0237135404315864	0.118567702157932	AMY	18mo	2	STR Prox1 Lhx6 Gaba
AMY_18mo_2:AAACCAACAGGCCAAA	AMY_18mo_2	2755	1486	0	0.217785843920145	AMY	18mo	2	CEA-BST Six3 Cyp26b1 Gaba
AMY_18mo_2:AAACCAACAGGCCATT	AMY_18mo_2	2025	1220	0	0.0987654320987654	AMY	18mo	2	COAa-PAA-MEA Barhl2 Glut
AMY_18mo_2:AAACCAACATATAACC	AMY_18mo_2	14188	3528	0	0.126867775585001	AMY	18mo	2	LA-BLA-BMA-PA Glut
AMY_18mo_2:AAACCGAAGAATGACG	AMY_18mo_2	5097	2021	0	0.196193839513439	AMY	18mo	2	MEA-BST Gaba
AMY_18mo_2:AAACCGAAGCAAGGGT	AMY_18mo_2	455	389	1.31868131868132	1.0989010989011	AMY	18mo	2	Microglia NN
AMY_18mo_2:AAACCGAAGCCTGAGC	AMY_18mo_2	6860	2596	0.0145772594752187	0.21865889212828	AMY	18mo	2	COA Glut
AMY_18mo_2:AAACCGAAGGAGCAAC	AMY_18mo_2	1933	1161	0.103466114847387	0.569063631660631	AMY	18mo	2	STR D1 Sema5a Gaba
AMY_18mo_2:AAACCGCGTCATTGTC	AMY_18mo_2	2483	1293	0	0.201369311316955	AMY	18mo	2	STR-PAL Chst9 Gaba
AMY_18mo_2:AAACCGCGTTGAGCCG	AMY_18mo_2	3984	1779	0	0.251004016064257	AMY	18mo	2	COA Glut
AMY_18mo_2:AAACCGCGTTTCCGGC	AMY_18mo_2	5947	2436	0.0336304018833025	0.353119219774676	AMY	18mo	2	CEA-BST Gaba
AMY_18mo_2:AAACCGGCAAACTCAT	AMY_18mo_2	5147	2099	0	0.174859141247329	AMY	18mo	2	CEA-BST Gaba
AMY_18mo_2:AAACCGGCAAGGCCAA	AMY_18mo_2	3330	1639	0.03003003003003	0.3003003003003	AMY	18mo	2	STR-PAL Chst9 Gaba
AMY_18mo_2:AAACCGGCAGGAAGCC	AMY_18mo_2	1843	981	0	0.488334237655996	AMY	18mo	2	LA-BLA-BMA-PA Glut
AMY_18mo_2:AAACCGGCATCGCTTT	AMY_18mo_2	4113	1860	0	0.291757840991977	AMY	18mo	2	COA Glut
AMY_18mo_2:AAACCGGCATTAGCGC	AMY_18mo_2	408	350	0	1.7156862745098	AMY	18mo	2	Microglia NN
AMY_18mo_2:AAACGCGCAAGCCAGA	AMY_18mo_2	4974	2304	0.060313630880579	0.402090872537193	AMY	18mo	2	RLP Neur
AMY_18mo_2:AAACGCGCACCAAAGG	AMY_18mo_2	5560	2154	0	0.0899280575539568	AMY	18mo	2	COA Glut
AMY_18mo_2:AAACGCGCACCAACCG	AMY_18mo_2	3778	1756	0.0529380624669137	0.185283218634198	AMY	18mo	2	Sst Chodl Gaba
AMY_18mo_2:AAACGCGCACTCGCTC	AMY_18mo_2	7241	2734	0.0414307416102748	0.290015191271924	AMY	18mo	2	COAa-PAA-MEA Barhl2 Glut
AMY_18mo_2:AAACGCGCAGAAACGT	AMY_18mo_2	3550	1716	0	0.0845070422535211	AMY	18mo	2	NDB-SI-MA-STRv Lhx8 Gaba
AMY_18mo_2:AAACGCGCAGTTTGGC	AMY_18mo_2	509	385	0	0.392927308447937	AMY	18mo	2	Oligo NN
AMY_18mo_2:AAACGGATCATAGACC	AMY_18mo_2	4726	2051	0.0423190859077444	0.211595429538722	AMY	18mo	2	STR Prox1 Lhx6 Gaba
AMY_18mo_2:AAACGGATCTAAGGAG	AMY_18mo_2	6783	2648	0.0294854784018871	0.412796697626419	AMY	18mo	2	NLOT Rho Glut
AMY_18mo_2:AAACGTACAATAGCAA	AMY_18mo_2	5007	2119	0.0199720391451967	0.299580587177951	AMY	18mo	2	COA Glut
AMY_18mo_2:AAAGCAAGTACTTCAC	AMY_18mo_2	2516	1359	0.0397456279809221	0.158982511923688	AMY	18mo	2	STR-PAL Chst9 Gaba
AMY_18mo_2:AAAGCAAGTCATAGAT	AMY_18mo_2	8818	3051	0	0.170106600136085	AMY	18mo	2	LA-BLA-BMA-PA Glut
AMY_18mo_2:AAAGCAAGTGGATTGC	AMY_18mo_2	7361	2897	0	0.285287325091699	AMY	18mo	2	COAa-PAA-MEA Barhl2 Glut
AMY_18mo_2:AAAGCACCAATAATCC	AMY_18mo_2	584	414	0	1.02739726027397	AMY	18mo	2	Oligo NN
AMY_18mo_2:AAAGCACCACGCAACT	AMY_18mo_2	7343	2528	0	0.177039357210949	AMY	18mo	2	SI-MA-LPO-LHA Skor1 Glut
AMY_18mo_2:AAAGCACCACTTAGGC	AMY_18mo_2	6099	2322	0	0.213149696671586	AMY	18mo	2	COA Glut
AMY_18mo_2:AAAGCACCATGTCAAT	AMY_18mo_2	5817	2209	0.0515729757607014	0.206291903042806	AMY	18mo	2	LA-BLA-BMA-PA Glut
AMY_18mo_2:AAAGCCCGTACCTTAC	AMY_18mo_2	1271	855	0	0.2360346184107	AMY	18mo	2	CEA-BST Gaba
AMY_18mo_2:AAAGCCCGTTTAGCTC	AMY_18mo_2	4095	1807	0.0244200244200244	0.122100122100122	AMY	18mo	2	STR-PAL Chst9 Gaba
AMY_18mo_2:AAAGCCCGTTTGGCGG	AMY_18mo_2	4758	2103	0.0420344682639765	0.420344682639765	AMY	18mo	2	CEA-BST Gaba
AMY_18mo_2:AAAGCCGCAAGTGTTT	AMY_18mo_2	1156	745	0	0.605536332179931	AMY	18mo	2	OPC NN
AMY_18mo_2:AAAGCCGCACCCACAG	AMY_18mo_2	1370	923	0	0.218978102189781	AMY	18mo	2	MEA-BST Gaba
AMY_18mo_2:AAAGCCGCACCTACTT	AMY_18mo_2	5995	2479	0	0.150125104253545	AMY	18mo	2	COA Glut
AMY_18mo_2:AAAGCCGCAGAATGAC	AMY_18mo_2	3484	1664	0	0.200918484500574	AMY	18mo	2	STR-PAL Chst9 Gaba
AMY_18mo_2:AAAGCCGCAGGCGAGT	AMY_18mo_2	8932	3024	0.0111957008508733	0.347066726377071	AMY	18mo	2	NLOT Rho Glut
AMY_18mo_2:AAAGCCGCATAGGCGA	AMY_18mo_2	9678	3019	0.0516635668526555	0.196321554040091	AMY	18mo	2	LA-BLA-BMA-PA Glut
AMY_18mo_2:AAAGCGGGTAAAGCAA	AMY_18mo_2	2926	1524	0	0.37593984962406	AMY	18mo	2	CEA-BST Gaba
AMY_18mo_2:AAAGCGGGTAGCTAAT	AMY_18mo_2	1604	993	0	0.124688279301746	AMY	18mo	2	STR-PAL Chst9 Gaba
AMY_18mo_2:AAAGCGGGTCACCTAT	AMY_18mo_2	3742	1726	0.0267236771779797	0.133618385889898	AMY	18mo	2	CEA-BST Gaba
AMY_18mo_2:AAAGCGGGTCAGGCCA	AMY_18mo_2	4395	1921	0.0227531285551763	0.25028441410694	AMY	18mo	2	Sst Gaba
AMY_18mo_2:AAAGCGGGTGCAATGC	AMY_18mo_2	3397	1673	0	0.264939652634678	AMY	18mo	2	LA-BLA-BMA-PA Glut
AMY_18mo_2:AAAGCGGGTGTTCCCA	AMY_18mo_2	1834	1140	0.054525627044711	0.327153762268266	AMY	18mo	2	COA Glut
AMY_18mo_2:AAAGCGGGTTGTTGCT	AMY_18mo_2	2909	1392	0.0687521485046408	0.275008594018563	AMY	18mo	2	STR-PAL Chst9 Gaba
AMY_18mo_2:AAAGCTTGTACAATGT	AMY_18mo_2	6045	2363	0	0.21505376344086	AMY	18mo	2	COA Glut
AMY_18mo_2:AAAGCTTGTACCGTTT	AMY_18mo_2	7343	2831	0	0.108947296745199	AMY	18mo	2	CEA-BST Gaba
AMY_18mo_2:AAAGCTTGTCATGCCC	AMY_18mo_2	10058	3191	0.0497116723006562	0.278385364883675	AMY	18mo	2	STR Prox1 Lhx6 Gaba
AMY_18mo_2:AAAGCTTGTTAAGCCA	AMY_18mo_2	2633	1305	0.0379794910748196	0.379794910748196	AMY	18mo	2	NDB-SI-MA-STRv Lhx8 Gaba
AMY_18mo_2:AAAGCTTGTTGTGACA	AMY_18mo_2	3551	1656	0.0281610813855252	0.309771895240777	AMY	18mo	2	COA Glut
AMY_18mo_2:AAAGGACGTAGTAAGA	AMY_18mo_2	7829	2700	0.0127730233746328	0.293779537616554	AMY	18mo	2	MEA-BST Gaba
AMY_18mo_2:AAAGGACGTCATAACG	AMY_18mo_2	469	368	0	0.639658848614073	AMY	18mo	2	Oligo NN
AMY_18mo_2:AAAGGACGTTACCTGT	AMY_18mo_2	590	400	0	1.01694915254237	AMY	18mo	2	Oligo NN
AMY_18mo_2:AAAGGAGCAAGTGTCC	AMY_18mo_2	7079	2772	0.0423788670716203	0.324904647549089	AMY	18mo	2	COA Glut
AMY_18mo_2:AAAGGAGCACATGCTA	AMY_18mo_2	5503	2280	0.0545157186988915	0.218062874795566	AMY	18mo	2	CEA-BST Gaba
AMY_18mo_2:AAAGGAGCAGCCTTGG	AMY_18mo_2	401	313	0.498753117206983	0.498753117206983	AMY	18mo	2	Oligo NN
AMY_18mo_2:AAAGGAGCATTGTTGG	AMY_18mo_2	4988	2195	0	0.320769847634322	AMY	18mo	2	MEA-BST Gaba
AMY_18mo_2:AAAGGCTCATAATGAG	AMY_18mo_2	677	457	0	0.443131462333826	AMY	18mo	2	Oligo NN
AMY_18mo_2:AAAGGCTCATGAATCT	AMY_18mo_2	6664	2509	0	0.180072028811525	AMY	18mo	2	Pvalb Gaba
AMY_18mo_2:AAAGGTTAGCACAGGG	AMY_18mo_2	5165	2056	0	0.251694094869313	AMY	18mo	2	Lamp5 Gaba
AMY_18mo_2:AAAGGTTAGGCCTAAT	AMY_18mo_2	11500	3665	0.0347826086956522	0.11304347826087	AMY	18mo	2	COA Glut
AMY_18mo_2:AAAGGTTAGGGACTAA	AMY_18mo_2	4766	2005	0.0209819555182543	0.0419639110365086	AMY	18mo	2	Lamp5 Gaba
AMY_18mo_2:AAAGGTTAGTAATCCA	AMY_18mo_2	2684	1377	0.11177347242921	0.29806259314456	AMY	18mo	2	RLP Neur
AMY_18mo_2:AAAGGTTAGTCAGGCC	AMY_18mo_2	4195	2033	0.0476758045292014	0.381406436233611	AMY	18mo	2	CEA-BST Gaba
AMY_18mo_2:AAAGGTTAGTCCTTTG	AMY_18mo_2	3039	1505	0.0987166831194472	0.329055610398157	AMY	18mo	2	Pvalb Gaba
AMY_18mo_2:AAAGGTTAGTTAACCA	AMY_18mo_2	4840	2025	0.0206611570247934	0.206611570247934	AMY	18mo	2	MEA-BST Gaba
AMY_18mo_2:AAATCCGGTAATTAGC	AMY_18mo_2	4212	1781	0.0237416904083571	0.0949667616334283	AMY	18mo	2	MEA-BST Gaba
AMY_18mo_2:AAATCCGGTCAATACG	AMY_18mo_2	6695	2449	0	0.179238237490665	AMY	18mo	2	MEA-BST Gaba
AMY_18mo_2:AAATCCGGTCATTGTC	AMY_18mo_2	5385	2186	0.0185701021355617	0.241411327762303	AMY	18mo	2	COA Glut
AMY_18mo_2:AAATCCGGTCCTGATT	AMY_18mo_2	4109	1753	0.0243368216110976	0.0486736432221952	AMY	18mo	2	STR-PAL Chst9 Gaba
AMY_18mo_2:AAATCCGGTGTCACGG	AMY_18mo_2	1748	1030	0	0.05720823798627	AMY	18mo	2	LA-BLA-BMA-PA Glut
AMY_18mo_2:AAATCCGGTGTTGCAA	AMY_18mo_2	3464	1592	0.0288683602771363	0.173210161662818	AMY	18mo	2	Lamp5 Lhx6 Gaba
AMY_18mo_2:AAATGCCTCAAGCGCC	AMY_18mo_2	6015	2408	0.116375727348296	0.166251039068994	AMY	18mo	2	CEA-BST Gaba
AMY_18mo_2:AAATGCCTCAGCCAAT	AMY_18mo_2	1129	737	0	0.265721877767936	AMY	18mo	2	CEA-BST Gaba
AMY_18mo_2:AAATGCCTCGTAACGT	AMY_18mo_2	5969	2356	0	0.134025799966494	AMY	18mo	2	MEA-BST Gaba
AMY_18mo_2:AAATGCCTCTCAATAG	AMY_18mo_2	6275	2443	0.0796812749003984	0.302788844621514	AMY	18mo	2	MEA-BST Gaba
AMY_18mo_2:AAATGCCTCTGTGAGT	AMY_18mo_2	7470	2436	0.0133868808567604	0.187416331994645	AMY	18mo	2	COA Glut
AMY_18mo_2:AAATGGCCAAACCTTG	AMY_18mo_2	10803	3262	0.0277700638711469	0.203647135055077	AMY	18mo	2	CEA-BST Gaba
AMY_18mo_2:AAATGGCCAACACTTG	AMY_18mo_2	5589	2337	0	0.322061191626409	AMY	18mo	2	CEA-BST Gaba
AMY_18mo_2:AAATGGCCACTAAATC	AMY_18mo_2	5867	2252	0	0.187489347196182	AMY	18mo	2	CEA-BST Gaba
AMY_18mo_2:AAATGGCCAGCAAGGC	AMY_18mo_2	4497	2038	0	0.133422281521014	AMY	18mo	2	CEA-BST Gaba
AMY_18mo_2:AAATGGCCAGGATAAC	AMY_18mo_2	830	585	0.240963855421687	0.36144578313253	AMY	18mo	2	VLMC NN
AMY_18mo_2:AAATGGCCAGGTCCTG	AMY_18mo_2	4232	1897	0.0472589792060491	0.118147448015123	AMY	18mo	2	MEA-BST Gaba
AMY_18mo_2:AAATGGCCATGTCGCG	AMY_18mo_2	5533	2136	0.0542201337429966	0.0903668895716609	AMY	18mo	2	RLP Neur
AMY_18mo_2:AAATGGCCATTGTCAG	AMY_18mo_2	538	377	0	0.929368029739777	AMY	18mo	2	Oligo NN
AMY_18mo_2:AACAAAGGTTACTTCA	AMY_18mo_2	6062	2219	0	0.0824810293632465	AMY	18mo	2	COAa-PAA-MEA Barhl2 Glut
AMY_18mo_2:AACAAAGGTTTGTCTA	AMY_18mo_2	6620	2606	0.0151057401812689	0.181268882175227	AMY	18mo	2	COA Glut
AMY_18mo_2:AACAAGCCAACAACAA	AMY_18mo_2	5352	2183	0.0186846038863976	0.261584454409567	AMY	18mo	2	COA Glut
AMY_18mo_2:AACAAGCCAAGGACCA	AMY_18mo_2	3140	1492	0.0636942675159236	0.0955414012738854	AMY	18mo	2	STR-PAL Chst9 Gaba
AMY_18mo_2:AACAAGCCAATACTGT	AMY_18mo_2	1663	909	0	0.360793746241732	AMY	18mo	2	Oligo NN
AMY_18mo_2:AACAAGCCACAGACTC	AMY_18mo_2	6073	2261	0.0164663263625885	0.279927548164005	AMY	18mo	2	Lamp5 Lhx6 Gaba
AMY_18mo_2:AACAAGCCAGCCTAAC	AMY_18mo_2	1941	1041	0	0.154559505409583	AMY	18mo	2	Oligo NN
AMY_18mo_2:AACAAGCCAGGAACTG	AMY_18mo_2	5615	2331	0	0.160284951024043	AMY	18mo	2	COA Glut
AMY_18mo_2:AACAAGCCAGTAAGTA	AMY_18mo_2	4416	1854	0	0.294384057971015	AMY	18mo	2	COA Glut
AMY_18mo_2:AACAAGCCATAATGTC	AMY_18mo_2	5998	2387	0.0166722240746916	0.250083361120373	AMY	18mo	2	CEA-BST Gaba
AMY_18mo_2:AACAGATAGAGCCGGA	AMY_18mo_2	3797	1912	0	0.210692652093758	AMY	18mo	2	CEA-BST Gaba
AMY_18mo_2:AACAGATAGCAAGGAC	AMY_18mo_2	821	580	0	1.09622411693057	AMY	18mo	2	Oligo NN
AMY_18mo_2:AACAGATAGCGAGTAA	AMY_18mo_2	5904	2362	0.0508130081300813	0.254065040650406	AMY	18mo	2	MEA-BST Gaba
AMY_18mo_2:AACAGATAGGAACGGT	AMY_18mo_2	2778	1488	0.0359971202303816	0.359971202303816	AMY	18mo	2	COA Glut
AMY_18mo_2:AACAGCAAGCGATAAG	AMY_18mo_2	2472	1324	0.0809061488673139	0.202265372168285	AMY	18mo	2	COA Glut
AMY_18mo_2:AACAGCAAGCTGTAAC	AMY_18mo_2	7567	2450	0.0396458305801507	0.171798599180653	AMY	18mo	2	NDB-SI-MA-STRv Lhx8 Gaba
AMY_18mo_2:AACAGCAAGGTCGATT	AMY_18mo_2	2127	1118	0.0940291490362012	0.329102021626704	AMY	18mo	2	Vip Gaba
AMY_18mo_2:AACAGCAAGTCTGGGC	AMY_18mo_2	1009	655	0	0.396432111000991	AMY	18mo	2	Oligo NN
AMY_18mo_2:AACAGGATCAAGCTAC	AMY_18mo_2	9785	3027	0.0306591722023505	0.183955033214103	AMY	18mo	2	LA-BLA-BMA-PA Glut
AMY_18mo_2:AACAGGATCACAAGCT	AMY_18mo_2	4423	1968	0.0452181777074384	0.180872710829754	AMY	18mo	2	COA Glut
AMY_18mo_2:AACAGGATCAGCTAAC	AMY_18mo_2	3261	1598	0	0.306654400490647	AMY	18mo	2	STR-PAL Chst9 Gaba
AMY_18mo_2:AACAGGATCATGGCCA	AMY_18mo_2	5004	2113	0.0799360511590727	0.0799360511590727	AMY	18mo	2	STR-PAL Chst9 Gaba
AMY_18mo_2:AACAGGATCATGTGGT	AMY_18mo_2	3599	1834	0.0277854959711031	0.277854959711031	AMY	18mo	2	STR Prox1 Lhx6 Gaba
AMY_18mo_2:AACAGGATCCCTCTAA	AMY_18mo_2	13204	3419	0	0.121175401393517	AMY	18mo	2	NLOT Rho Glut
AMY_18mo_2:AACAGGATCCGTTATT	AMY_18mo_2	5245	2136	0.0190657769304099	0.209723546234509	AMY	18mo	2	MEA-BST Gaba
AMY_18mo_2:AACAGGATCTAATTGG	AMY_18mo_2	1664	1038	0	0.120192307692308	AMY	18mo	2	CEA-BST Gaba
AMY_18mo_2:AACAGGATCTAGCGTG	AMY_18mo_2	4195	1714	0.0238379022646007	0.190703218116806	AMY	18mo	2	LA-BLA-BMA-PA Glut
AMY_18mo_2:AACATAGCACAAAGAC	AMY_18mo_2	4199	1741	0	0.0714455822814956	AMY	18mo	2	MEA-BST Gaba
AMY_18mo_2:AACATAGCACGGTACT	AMY_18mo_2	7856	2570	0.0127291242362525	0.114562118126273	AMY	18mo	2	COAa-PAA-MEA Barhl2 Glut
AMY_18mo_2:AACATAGCAGCTCAAC	AMY_18mo_2	864	532	0	0.347222222222222	AMY	18mo	2	Oligo NN
AMY_18mo_2:AACATAGCATTGCGAC	AMY_18mo_2	9798	2934	0	0.275566442131047	AMY	18mo	2	COA Glut
AMY_18mo_2:AACATCATCATTACAG	AMY_18mo_2	6992	2448	0	0.157322654462243	AMY	18mo	2	LA-BLA-BMA-PA Glut
AMY_18mo_2:AACATCATCCTTCGTA	AMY_18mo_2	8300	2918	0	0.265060240963855	AMY	18mo	2	COA Glut
AMY_18mo_2:AACATCATCGAGCAAA	AMY_18mo_2	5802	2411	0.0344708721130645	0.344708721130645	AMY	18mo	2	CEA-BST Six3 Cyp26b1 Gaba
AMY_18mo_2:AACATTGTCATTACAG	AMY_18mo_2	4237	1868	0.0708048147274015	0.141609629454803	AMY	18mo	2	COAa-PAA-MEA Barhl2 Glut
AMY_18mo_2:AACATTGTCGCTATAA	AMY_18mo_2	5559	2150	0.0539665407447383	0.19787731606404	AMY	18mo	2	COA Glut
AMY_18mo_2:AACCCGCAGCATGACT	AMY_18mo_2	6259	2264	0	0.143792938169037	AMY	18mo	2	Pvalb Gaba
AMY_18mo_2:AACCCGCAGCCTGGTA	AMY_18mo_2	5294	1952	0.0188893086513034	0.245561012466944	AMY	18mo	2	STR-PAL Chst9 Gaba
AMY_18mo_2:AACCCGCAGCTATGAC	AMY_18mo_2	5842	2254	0	0.256761383087984	AMY	18mo	2	COA Glut
AMY_18mo_2:AACCCGCAGGAGCAAC	AMY_18mo_2	2371	1315	0	0.168705187684521	AMY	18mo	2	STR-PAL Chst9 Gaba
AMY_18mo_2:AACCCGCAGGGCTTTG	AMY_18mo_2	2859	1381	0	0.139909059111577	AMY	18mo	2	Lamp5 Lhx6 Gaba
AMY_18mo_2:AACCCGCAGTGAGAGC	AMY_18mo_2	9423	2771	0	0.233471293643213	AMY	18mo	2	LA-BLA-BMA-PA Glut
AMY_18mo_2:AACCCGCAGTTAGGCT	AMY_18mo_2	4948	2101	0.0404203718674212	0.181891673403395	AMY	18mo	2	COA Glut
AMY_18mo_2:AACCGCTCAACCGCCA	AMY_18mo_2	3460	1689	0	0.144508670520231	AMY	18mo	2	CEA-BST Gaba
AMY_18mo_2:AACCGCTCAATTGAGA	AMY_18mo_2	1254	736	0.0797448165869219	0.318979266347687	AMY	18mo	2	Oligo NN
AMY_18mo_2:AACCGCTCAGCAGGTA	AMY_18mo_2	4969	2017	0.0603743207888911	0.181122962366673	AMY	18mo	2	MEA-BST Gaba
AMY_18mo_2:AACCGCTCATAGGCGA	AMY_18mo_2	2997	1477	0	0.0667334000667334	AMY	18mo	2	Sst Chodl Gaba
AMY_18mo_2:AACCGCTCATTATGCG	AMY_18mo_2	6873	2498	0	0.276444056452786	AMY	18mo	2	MEA-BST Gaba
AMY_18mo_2:AACCGGCTCGGCTATG	AMY_18mo_2	783	613	0.255427841634738	0.383141762452107	AMY	18mo	2	BAM NN
AMY_18mo_2:AACCGGCTCTTAGCGG	AMY_18mo_2	501	356	0	0.598802395209581	AMY	18mo	2	Oligo NN
AMY_18mo_2:AACCGGCTCTTAGGAC	AMY_18mo_2	11975	3505	0.0334029227557411	0.200417536534447	AMY	18mo	2	MEA-BST Gaba
AMY_18mo_2:AACCGGCTCTTGGACG	AMY_18mo_2	495	369	0.202020202020202	0.202020202020202	AMY	18mo	2	Oligo NN
AMY_18mo_2:AACCTAATCAATAGCC	AMY_18mo_2	673	454	0	0.148588410104012	AMY	18mo	2	Oligo NN
AMY_18mo_2:AACCTAATCACATTGA	AMY_18mo_2	6195	2266	0	0.209846650524617	AMY	18mo	2	COA Glut
AMY_18mo_2:AACCTAATCCCTGGAA	AMY_18mo_2	807	472	0	0	AMY	18mo	2	Oligo NN
AMY_18mo_2:AACCTAATCGTTACTT	AMY_18mo_2	6659	2494	0.0300345397206788	0.225259047905091	AMY	18mo	2	COA Glut
AMY_18mo_2:AACCTCACAAGGTCCT	AMY_18mo_2	4618	2025	0	0.129926375054136	AMY	18mo	2	COA Glut
AMY_18mo_2:AACCTCACAGCATGGA	AMY_18mo_2	5695	2295	0.0175592625109745	0.263388937664618	AMY	18mo	2	COA Glut
AMY_18mo_2:AACCTCACATACTCCT	AMY_18mo_2	1522	885	0	0.591327201051248	AMY	18mo	2	Astro-TE NN
AMY_18mo_2:AACCTCACATATTGAC	AMY_18mo_2	16972	3962	0.0117841150129625	0.100164977610181	AMY	18mo	2	LA-BLA-BMA-PA Glut
AMY_18mo_2:AACCTCCTCACCAATA	AMY_18mo_2	2428	1213	0	0.453047775947282	AMY	18mo	2	OPC NN
AMY_18mo_2:AACCTCCTCCCTGGAA	AMY_18mo_2	10860	3028	0.0184162062615101	0.128913443830571	AMY	18mo	2	LA-BLA-BMA-PA Glut
AMY_18mo_2:AACCTCCTCTTAGGAC	AMY_18mo_2	8704	2917	0.0229779411764706	0.160845588235294	AMY	18mo	2	MEA-BST Gaba
AMY_18mo_2:AACCTTAAGGTCGAGG	AMY_18mo_2	418	344	0.478468899521531	0.717703349282297	AMY	18mo	2	VLMC NN
AMY_18mo_2:AACCTTAAGTTAGGCT	AMY_18mo_2	7862	2634	0	0.190791147290766	AMY	18mo	2	MEA Slc17a7 Glut
AMY_18mo_2:AACCTTAAGTTATCCT	AMY_18mo_2	5699	2307	0.0175469380593087	0.122828566415161	AMY	18mo	2	COA Glut
AMY_18mo_2:AACCTTGCAACATAAG	AMY_18mo_2	5221	2241	0	0.344761539934878	AMY	18mo	2	MEA-BST Gaba
AMY_18mo_2:AACCTTGCAACCCTCC	AMY_18mo_2	6268	2425	0.0159540523292916	0.207402680280791	AMY	18mo	2	COA Glut
AMY_18mo_2:AACCTTGCACTTCACT	AMY_18mo_2	4007	1701	0	0.349388570002496	AMY	18mo	2	STR-PAL Chst9 Gaba
AMY_18mo_2:AACCTTGCATAGCGGA	AMY_18mo_2	5679	2291	0	0.228913541116394	AMY	18mo	2	L2/3 IT PPP Glut
AMY_18mo_2:AACCTTGCATGAGTTT	AMY_18mo_2	5953	2382	0.0167982529816899	0.134386023853519	AMY	18mo	2	Sst Gaba
AMY_18mo_2:AACCTTGCATTGTGCA	AMY_18mo_2	789	510	0	0.506970849176172	AMY	18mo	2	Oligo NN
AMY_18mo_2:AACGACAAGCAAGACA	AMY_18mo_2	6922	2765	0	0.245593759029182	AMY	18mo	2	COA Glut
AMY_18mo_2:AACGACAAGGTCAAAG	AMY_18mo_2	9393	2956	0.0106462259129139	0.170339614606622	AMY	18mo	2	NLOT Rho Glut
AMY_18mo_2:AACGCCCAGCTTAGTA	AMY_18mo_2	4423	1816	0.0452181777074384	0.29391815509835	AMY	18mo	2	STR-PAL Chst9 Gaba
AMY_18mo_2:AACGCCCAGGCATGTT	AMY_18mo_2	7808	2781	0.0128073770491803	0.166495901639344	AMY	18mo	2	CEA-BST Gaba
AMY_18mo_2:AACGCCCAGGCATTAC	AMY_18mo_2	4226	2016	0.0709891150023663	0.236630383341221	AMY	18mo	2	MEA-BST Gaba
AMY_18mo_2:AACGCCCAGTGCACGC	AMY_18mo_2	5964	2392	0.0167672702883971	0.117370892018779	AMY	18mo	2	COA Glut
AMY_18mo_2:AACGCTAGTCATGAGC	AMY_18mo_2	6353	2466	0	0.173146544939399	AMY	18mo	2	COA Glut
AMY_18mo_2:AACGCTAGTCCGTGAG	AMY_18mo_2	4115	1899	0	0.291616038882139	AMY	18mo	2	CEA-BST Gaba
AMY_18mo_2:AACGCTAGTGTGAGGA	AMY_18mo_2	4081	1842	0.0490075961774075	0.147022788532223	AMY	18mo	2	MEA-BST Gaba
AMY_18mo_2:AACGCTAGTTAACACG	AMY_18mo_2	5742	2336	0.017415534656914	0.139324277255312	AMY	18mo	2	COA Glut
AMY_18mo_2:AACGCTAGTTACTTCA	AMY_18mo_2	2481	1263	0	0.241837968561064	AMY	18mo	2	STR-PAL Chst9 Gaba
AMY_18mo_2:AACGCTAGTTATTGCC	AMY_18mo_2	6700	2537	0.0149253731343284	0.0895522388059701	AMY	18mo	2	COA Glut
AMY_18mo_2:AACGGTAAGAAACTGG	AMY_18mo_2	2812	1463	0	0.568990042674253	AMY	18mo	2	MEA-BST Gaba
AMY_18mo_2:AACGGTAAGCACTTGG	AMY_18mo_2	485	350	0	0.206185567010309	AMY	18mo	2	Oligo NN
AMY_18mo_2:AACGGTAAGCTCCTTA	AMY_18mo_2	3942	1870	0.076103500761035	0.15220700152207	AMY	18mo	2	COAa-PAA-MEA Barhl2 Glut
AMY_18mo_2:AACGGTAAGGTGAAAT	AMY_18mo_2	4291	1969	0.0699137730132836	0.233045910044279	AMY	18mo	2	STR Prox1 Lhx6 Gaba
AMY_18mo_2:AACGGTAAGTAAGGGC	AMY_18mo_2	459	340	0	0.217864923747277	AMY	18mo	2	Oligo NN
AMY_18mo_2:AACTACTCACTATGGC	AMY_18mo_2	7769	2587	0	0.141588364010812	AMY	18mo	2	MEA-BST Gaba
AMY_18mo_2:AACTACTCATGAATAG	AMY_18mo_2	18023	4133	0.0055484658491927	0.110969316983854	AMY	18mo	2	LA-BLA-BMA-PA Glut
AMY_18mo_2:AACTAGCTCACAGCGC	AMY_18mo_2	9319	2888	0.0643845906213113	0.118038416139071	AMY	18mo	2	NDB-SI-MA-STRv Lhx8 Gaba
AMY_18mo_2:AACTAGCTCACCATTT	AMY_18mo_2	7315	2603	0.0273410799726589	0.164046479835954	AMY	18mo	2	CEA-BST Six3 Cyp26b1 Gaba
AMY_18mo_2:AACTAGCTCACTCGCT	AMY_18mo_2	5154	2081	0	0.27163368257664	AMY	18mo	2	STR Prox1 Lhx6 Gaba
AMY_18mo_2:AACTAGCTCATTCATC	AMY_18mo_2	8195	3038	0.012202562538133	0.207443563148261	AMY	18mo	2	CEA-BST Gaba
AMY_18mo_2:AACTAGCTCATTGTCT	AMY_18mo_2	5543	2209	0.0360815442900956	0.324733898610861	AMY	18mo	2	STR Prox1 Lhx6 Gaba
AMY_18mo_2:AACTAGCTCCCTCGCA	AMY_18mo_2	6232	2516	0.0320924261874198	0.256739409499358	AMY	18mo	2	COA Glut
AMY_18mo_2:AACTAGCTCTACCTAT	AMY_18mo_2	6426	2413	0.0466853408029879	0.186741363211951	AMY	18mo	2	COAa-PAA-MEA Barhl2 Glut
AMY_18mo_2:AACTAGTGTAATCGTG	AMY_18mo_2	8613	3079	0.0232207128758853	0.185765703007082	AMY	18mo	2	LA-BLA-BMA-PA Glut
AMY_18mo_2:AACTAGTGTTGTTGCT	AMY_18mo_2	4053	2018	0	0.271403898346904	AMY	18mo	2	COA Glut
AMY_18mo_2:AACTCACAGAACCTGT	AMY_18mo_2	3610	1679	0	0.138504155124654	AMY	18mo	2	STR-PAL Chst9 Gaba
AMY_18mo_2:AACTCACAGCAAGACA	AMY_18mo_2	4926	1975	0.0203004466098254	0.406008932196508	AMY	18mo	2	CEA-BST Gaba
AMY_18mo_2:AACTCACAGCCGCAAC	AMY_18mo_2	5789	2298	0.0172741406115046	0.19001554672655	AMY	18mo	2	MEA-BST Gaba
AMY_18mo_2:AACTCACAGCGGTTAT	AMY_18mo_2	5577	2290	0.0358615743231128	0.25103102026179	AMY	18mo	2	CEA-BST Gaba
AMY_18mo_2:AACTCACAGGATTGCT	AMY_18mo_2	5359	2150	0.0373203955961933	0.373203955961933	AMY	18mo	2	SI-MA-LPO-LHA Skor1 Glut
AMY_18mo_2:AACTCACAGGTTTACA	AMY_18mo_2	606	482	0.165016501650165	0.66006600660066	AMY	18mo	2	VLMC NN
AMY_18mo_2:AACTGTTCACAACAAA	AMY_18mo_2	5461	2187	0.0366233290606116	0.476103277787951	AMY	18mo	2	STR D12 Gaba
AMY_18mo_2:AACTGTTCAGGCTACT	AMY_18mo_2	11579	3540	0.00863632438034373	0.172726487606875	AMY	18mo	2	COA Glut
AMY_18mo_2:AACTGTTCAGTACCGT	AMY_18mo_2	11527	3321	0.00867528411555478	0.18218096642665	AMY	18mo	2	LA-BLA-BMA-PA Glut
AMY_18mo_2:AACTGTTCATAGTCAT	AMY_18mo_2	8276	2764	0.0120831319478009	0.181246979217013	AMY	18mo	2	MEA-BST Gaba
AMY_18mo_2:AACTTAGTCAACCAAC	AMY_18mo_2	6840	2526	0.087719298245614	0.33625730994152	AMY	18mo	2	STR-PAL Chst9 Gaba
AMY_18mo_2:AACTTAGTCAGGGCCT	AMY_18mo_2	5503	2007	0.0181719062329638	0.163547156096675	AMY	18mo	2	CEA-BST Gaba
AMY_18mo_2:AACTTAGTCATTGACA	AMY_18mo_2	851	541	0	0.470035252643948	AMY	18mo	2	Oligo NN
[truncated: 366,492 more rows]
