# Supplementary material for: Single-Cell Epigenomics Uncovers Heterochromatin Instability and Transcription Factor Dysfunction during Mouse Brain Aging
Source: bioRxiv. 2025 May 20:2025.04.21.649585. Preprint. [Version 2] doi: 10.1101/2025.04.21.649585 (PMC12139859; doi:10.1101/2025.04.21.649585)
Supplement: Supplement 5 [file media-5.zip › MERFISH_meta.csv]

	nCount_originalexp	nFeature_originalexp	fov_y	fov_x	fov	global_x	global_y	volume	n_genes_by_counts	log1p_n_genes_by_counts	total_counts	log1p_total_counts	blank_counts	misid_rate	counts_per_volume	batch	n_genes	leiden	cl	subclass_label	seurat_clusters	predicted.id	age	filter	nCount_SCT	nFeature_SCT	SCT_snn_res.2	predictions_cca	predictions_cca_max_score	predicted_cca_ext	sub_leiden	rep	umap_x	umap_y	celltype_final
10255-2moRep1	77	59	752.8039044	809.5536131	1	3933.036233	3939.132393	3432	59	4.094344562	77	4.356708827	1	0.12987013	0.022435897	2moRep1	59	9	5244	SMC NN	6	Peri NN	2mo	No	167	61	15	VLMC NN	0.30148229	Peri NN	6 10	Rep1	5.950721305	8.209535641	Peri NN
40211-2moRep1	46	24	1006.949271	1730.818147	4	4434.072269	3911.831621	44866	24	3.218875825	46	3.850147602	1	0.217391304	0.001025275	2moRep1	24	0	5230	Oligo NN	0	Oligo NN	2mo	No	170	35	16	Oligo NN	0.961698633	Oligo NN	0 12	Rep1	-0.001529846	9.166784328	Oligo NN
80005-2moRep1	45	27	1349.065815	1983.334679	8	5406.94647	3675.080821	12140	27	3.33220451	45	3.828641396	0	0	0.003706755	2moRep1	27	18	5260	VLMC NN	6	VLMC NN	2mo	No	159	36	15	VLMC NN	0.586305359	VLMC NN	6 4	Rep1	5.513286155	7.461441559	VLMC NN
80006-2moRep1	462	138	1408.85703	1805.931592	8	5426.003442	3668.657936	22746	138	4.934473933	462	6.137727054	6	0.12987013	0.020311264	2moRep1	138	18	5260	VLMC NN	6	VLMC NN	2mo	No	261	117	15	VLMC NN	0.982944024	VLMC NN	6 4	Rep1	5.564845126	8.249894184	VLMC NN
80007-2moRep1	346	107	1461.543687	1662.671319	8	5441.392729	3662.998237	12395	107	4.682131227	346	5.84932478	1	0.028901734	0.027914482	2moRep1	107	9	5244	SMC NN	6	VLMC NN	2mo	No	255	107	15	VLMC NN	0.792556264	VLMC NN	6 3	Rep1	5.897428554	7.842957062	VLMC NN
80016-2moRep1	219	73	1621.905796	1759.463332	8	5430.99515	3645.771838	11836	73	4.304065093	219	5.393627546	2	0.091324201	0.018502873	2moRep1	73	13	5283	Microglia NN	9	Microglia NN	2mo	No	220	73	8	Microglia NN	0.792006434	Microglia NN	9 0	Rep1	0.734749895	-3.148359495	Microglia NN
80017-2moRep1	274	95	1627.742744	1525.957559	8	5456.078778	3645.144822	14161	95	4.564348191	274	5.616771098	3	0.109489051	0.019348916	2moRep1	95	18	5260	VLMC NN	6	Astro-TE NN	2mo	No	248	95	15	Astro-TE NN	0.430634372	VLMC NN	6 3	Rep1	4.402987521	6.294370693	VLMC NN
80029-2moRep1	163	71	1799.637303	1581.228305	8	5450.141491	3626.679587	19071	71	4.276666119	163	5.099866428	2	0.122699387	0.008547009	2moRep1	71	3	5255	Endo NN	3	Endo NN	2mo	No	206	71	21	Endo NN	0.53117395	Endo NN	3 2	Rep1	7.475481074	3.603976053	Endo NN
80056-2moRep1	406	117	1978.431376	973.8339298	8	5515.388933	3607.473192	13468.5	117	4.770684624	406	6.008813185	1	0.024630542	0.030144411	2moRep1	117	18	5260	VLMC NN	6	VLMC NN	2mo	No	270	114	15	VLMC NN	0.898703502	VLMC NN	6 4	Rep1	5.612936061	8.618763966	VLMC NN
90001-2moRep1	218	76	838.7120814	1773.478008	9	5229.489667	3729.903976	15619	76	4.343805422	218	5.38907173	0	0	0.01395736	2moRep1	76	18	5260	VLMC NN	6	VLMC NN	2mo	No	220	76	15	VLMC NN	0.503070764	VLMC NN	6 3	Rep1	5.449329894	7.62049107	VLMC NN
90002-2moRep1	75	37	852.4336017	1976.458014	9	5207.685174	3728.429984	15279	37	3.63758616	75	4.33073334	1	0.133333333	0.004908698	2moRep1	37	18	5260	VLMC NN	6	Peri NN	2mo	No	174	45	15	RGL	0.352212321	VLMC NN	6 3	Rep1	5.209983867	7.263414902	VLMC NN
90006-2moRep1	154	64	866.4063348	1589.773441	9	5249.223556	3726.929007	10324	64	4.17438727	154	5.043425117	0	0	0.014916699	2moRep1	64	9	5244	SMC NN	6	VLMC NN	2mo	No	198	64	15	VLMC NN	0.478125261	VLMC NN	6 3	Rep1	5.470672172	7.218609375	VLMC NN
90008-2moRep1	402	103	970.6976918	1808.115451	9	5225.768848	3715.725834	25474	103	4.644390899	402	5.998936562	3	0.074626866	0.015780796	2moRep1	103	20	14947	Astro-TE NN	4	Astro-TE NN	2mo	No	255	100	7	Astro-TE NN	0.427142766	Astro-TE NN	4 1	Rep1	2.687925618	1.165955228	Astro-TE NN
90014-2moRep1	199	65	944.1038159	1340.922235	9	5275.955619	3718.582598	20729	65	4.189654742	199	5.298317367	0	0	0.009600077	2moRep1	65	18	5260	VLMC NN	6	Astro-TE NN	2mo	No	214	65	15	Astro-TE NN	0.665080923	VLMC NN	6 3	Rep1	3.692694943	5.224808735	VLMC NN
90026-2moRep1	303	108	1019.684594	766.0540218	9	5337.709041	3710.463569	16734	108	4.691347882	303	5.717027701	2	0.066006601	0.018106848	2moRep1	108	18	5260	VLMC NN	6	VLMC NN	2mo	No	252	108	15	VLMC NN	0.921702857	VLMC NN	6 3	Rep1	5.143101256	7.389810127	VLMC NN
90035-2moRep1	335	106	1144.400894	972.292741	9	5315.554491	3697.06631	23929	106	4.672828834	335	5.81711116	1	0.029850746	0.013999749	2moRep1	106	13	5283	Microglia NN	9	Microglia NN	2mo	No	253	106	57	Microglia NN	1	Microglia NN	9 2	Rep1	0.751684885	-3.157964188	Microglia NN
90036-2moRep1	166	70	1131.744388	603.8469284	9	5355.133631	3698.425896	10825	70	4.262679877	166	5.117993812	0	0	0.015334873	2moRep1	70	18	5260	VLMC NN	4	Peri NN	2mo	No	206	70	30	Astro-TE NN	0.449110738	Astro-TE NN	4 6	Rep1	3.464241784	4.956415218	Astro-TE NN
90037-2moRep1	316	88	1154.480497	462.3456265	9	5370.333966	3695.98354	18818	88	4.48863637	316	5.758901774	2	0.063291139	0.016792433	2moRep1	88	18	5260	VLMC NN	6	VLMC NN	2mo	No	249	88	15	Astro-TE NN	0.401616296	VLMC NN	6 3	Rep1	4.723839324	6.733008904	VLMC NN
90039-2moRep1	439	125	1204.130823	802.4565354	9	5333.798614	3690.650009	17451	125	4.836281907	439	6.086774727	2	0.045558087	0.025156152	2moRep1	125	5	1658	ZI Pax6 Gaba	5	CEA-BST Gaba	2mo	No	255	111	4	LDT-DTN Gata3 Nfix Gaba	0.330083768	LDT-DTN Gata3 Nfix Gaba	5 15	Rep1	-6.531052072	-0.35538699	RLP Neur
90043-2moRep1	298	90	1217.127088	1221.620998	9	5288.771182	3689.253926	19459	90	4.510859507	298	5.700443573	2	0.067114094	0.01531425	2moRep1	90	3	5255	Endo NN	3	Endo NN	2mo	No	246	90	21	Endo NN	0.829955303	Endo NN	3 0	Rep1	7.147376578	3.203067583	Endo NN
90044-2moRep1	425	122	1222.157565	1634.797081	9	5244.387032	3688.713543	23019	122	4.812184355	425	6.054439346	2	0.047058824	0.018463009	2moRep1	122	3	5255	Endo NN	3	Endo NN	2mo	No	262	113	21	Endo NN	0.794664548	Endo NN	3 2	Rep1	6.959121268	3.340486568	Endo NN
9610072-9moRep1	150	54	519.2506138	935.7689286	961	5319.477947	5164.221125	10183	54	4.007333185	150	5.017279837	0	0	0.014730433	9moRep1	54	1	177	L4/5 IT CTX Glut	1	L2/3 IT CTX Glut	9mo	No	206	54	0	L2/3 IT CTX Glut	0.882932439	L2/3 IT CTX Glut	1 1	Rep1	4.224598449	-6.04177137	L2/3 IT CTX Glut
9610073-9moRep1	223	75	545.9403521	464.5421572	961	5370.09801	5161.354064	17838	75	4.33073334	223	5.411646052	3	0.134529148	0.012501402	9moRep1	75	24	616	Vip Gaba	18	Vip Gaba	9mo	No	223	75	42	Vip Gaba	1	Vip Gaba	18 0	Rep1	6.05243687	-1.570968348	Vip Gaba
9610081-9moRep1	47	25	616.3492325	1864.719886	961	5219.688294	5153.79061	11531	25	3.258096538	47	3.871201011	0	0	0.004075969	9moRep1	25	3	5255	Endo NN	3	Oligo NN	9mo	No	175	35	5	Astro-TE NN	0.254175421	Endo NN	3 1	Rep1	7.195967238	2.652386946	Astro-TE NN
9610089-9moRep1	67	40	626.3519134	1977.600077	961	5207.562492	5152.716103	16346	40	3.713572067	67	4.219507705	0	0	0.004098862	9moRep1	40	10	14939	Astro-TE NN	6	Oligo NN	9mo	No	181	44	12	L2/3 IT CTX Glut	0.212334477	Peri NN	6 1	Rep1	10.12533621	7.496373695	Peri NN
9610091-9moRep1	163	66	618.380364	133.6069037	961	5405.647696	5153.572422	10603	66	4.204692619	163	5.099866428	0	0	0.015373008	9moRep1	66	1	177	L4/5 IT CTX Glut	1	L5 IT CTX Glut	9mo	No	208	66	0	L2/3 IT ENT Glut	0.678609624	L2/3 IT CTX Glut	1 1	Rep1	4.415979426	-6.301164585	L2/3 IT CTX Glut
9610116-9moRep1	166	74	736.5934113	953.4423914	961	5317.579431	5140.873755	23434	74	4.317488114	166	5.117993812	1	0.060240964	0.007083725	9moRep1	74	3	5255	Endo NN	3	Peri NN	9mo	No	209	74	5	L2/3 IT PIR-ENTl Glut	0.313039141	Endo NN	3 3	Rep1	8.275220435	2.628877443	Endo NN
9610118-9moRep1	326	99	720.9607608	1835.356151	961	5222.842601	5142.553043	11672	99	4.605170186	326	5.789960171	3	0.09202454	0.027930089	9moRep1	99	1	177	L4/5 IT CTX Glut	1	L5 IT CTX Glut	9mo	No	242	99	0	COAp Grxcr2 Glut	0.567798887	L5 IT CTX Glut	1 16	Rep1	2.957474273	-5.45551725	L5 IT CTX Glut
9610120-9moRep1	532	119	761.5697535	43.02262477	961	5415.378429	5138.190749	26341.5	119	4.787491743	532	6.278521424	7	0.131578947	0.020196268	9moRep1	119	8	132	L6 IT CTX Glut	1	L5 IT CTX Glut	9mo	No	230	73	0	L5/6 IT TPE-ENT Glut	0.639664058	L5 IT CTX Glut	1 16	Rep1	5.375011962	-6.894418674	L5 IT CTX Glut
9610121-9moRep1	383	110	759.343677	587.8391061	961	5356.853221	5138.429878	19690	110	4.709530201	383	5.950642553	4	0.104438642	0.019451498	9moRep1	110	1	177	L4/5 IT CTX Glut	1	L2/3 IT CTX Glut	9mo	No	255	109	0	L2/3 IT CTX Glut	0.534186377	L2/3 IT CTX Glut	1 1	Rep1	4.364131968	-7.02048822	L2/3 IT CTX Glut
9610123-9moRep1	191	69	789.3767777	1078.424317	961	5304.153638	5135.203666	14977	69	4.248495242	191	5.257495372	0	0	0.012752888	9moRep1	69	10	14939	Astro-TE NN	4	Astro-TE NN	9mo	No	213	69	7	Astro-TE NN	0.651987799	Astro-TE NN	4 2	Rep1	2.067844193	0.379846108	Astro-TE NN
9610130-9moRep1	79	36	842.4782239	1807.870913	961	5225.795117	5129.49941	15292	36	3.610917913	79	4.382026635	0	0	0.0051661	9moRep1	36	3	5255	Endo NN	3	Endo NN	9mo	No	183	41	5	RGL	0.45349331	Endo NN	3 0	Rep1	7.929964106	3.405893845	Endo NN
9610134-9moRep1	115	52	864.8120103	378.2112761	961	5379.371836	5127.100272	18251	52	3.970291914	115	4.753590191	0	0	0.006301025	9moRep1	52	3	5255	Endo NN	3	Endo NN	9mo	No	209	52	5	RGL	0.412595377	Endo NN	3 1	Rep1	6.533587497	2.187227053	Astro-TE NN
9610135-9moRep1	100	42	877.3883124	1463.582851	961	5262.779186	5125.749302	15709	42	3.761200116	100	4.615120517	1	0.1	0.006365778	9moRep1	42	3	5255	Endo NN	3	Endo NN	9mo	No	196	42	21	Endo NN	0.364798805	Endo NN	3 0	Rep1	8.472445052	3.13901524	Endo NN
9610144-9moRep1	196	77	903.0630966	876.2841391	961	5325.867915	5122.991269	19589	77	4.356708827	196	5.283203729	4	0.204081633	0.010005615	9moRep1	77	10	14939	Astro-TE NN	4	Astro-TE NN	9mo	No	214	77	20	Astro-TE NN	0.813663464	Astro-TE NN	4 2	Rep1	3.042674582	-0.692758161	Astro-TE NN
9610163-9moRep1	164	72	974.0581448	1875.826911	961	5218.495156	5115.364848	24525	72	4.290459441	164	5.105945474	0	0	0.006687054	9moRep1	72	3	5255	Endo NN	3	Endo NN	9mo	No	202	72	57	Endo NN	0.501737494	Endo NN	3 9	Rep1	7.572887938	3.976605219	Endo NN
9610165-9moRep1	95	46	987.9607925	1727.753867	961	5234.40144	5113.871399	16808	46	3.850147602	95	4.564348191	5	0.526315789	0.00565207	9moRep1	46	7	5231	Oligo NN	0	Oligo NN	9mo	No	196	46	47	Oligo NN	0.909335848	Oligo NN	0 9	Rep1	-0.335934121	6.049792332	Oligo NN
9610168-9moRep1	501	122	1009.403545	1540.460137	961	5254.520884	5111.567979	18112	122	4.812184355	501	6.21860012	4	0.079840319	0.027661219	9moRep1	122	1	177	L4/5 IT CTX Glut	1	L5 IT CTX Glut	9mo	No	239	95	0	L5 IT CTX Glut	0.772901548	L5 IT CTX Glut	1 0	Rep1	4.17658953	-6.187389332	L5 IT CTX Glut
9610171-9moRep1	64	31	981.3832507	992.9904617	961	5313.331103	5114.577971	5242	31	3.465735903	64	4.17438727	2	0.3125	0.012209081	9moRep1	31	13	5283	Microglia NN	9	Microglia NN	9mo	No	172	39	8	Microglia NN	1	Microglia NN	9 4	Rep1	0.061995801	-3.66309877	Microglia NN
9610172-9moRep1	101	54	1019.114484	912.3324799	961	5321.995534	5110.524811	8202	54	4.007333185	101	4.624972813	0	0	0.01231407	9moRep1	54	13	5283	Microglia NN	9	Microglia NN	9mo	No	201	54	8	L2/3 IT PIR-ENTl Glut	0.167965691	Microglia NN	9 6	Rep1	1.540876906	-3.246304232	Microglia NN
9610192-9moRep1	211	78	1118.769669	323.6258593	961	5385.235503	5099.819664	14401	78	4.369447852	211	5.356586275	0	0	0.01465176	9moRep1	78	7	5231	Oligo NN	0	Oligo NN	9mo	No	217	78	16	Astro-TE NN	0.738608543	Oligo NN	0 0	Rep1	0.847961646	6.981051487	Oligo NN
9610195-9moRep1	327	81	1138.029014	1829.015491	961	5223.523727	5097.75079	16268	81	4.406719247	327	5.793013608	3	0.091743119	0.020100811	9moRep1	81	1	177	L4/5 IT CTX Glut	1	L2/3 IT CTX Glut	9mo	No	243	80	0	L5 IT CTX Glut	0.614974027	L5 IT CTX Glut	1 0	Rep1	3.325757306	-6.373795467	L5 IT CTX Glut
9610200-9moRep1	428	94	1159.365625	1309.815846	961	5279.297126	5095.458771	19386	94	4.553876892	428	6.061456919	1	0.023364486	0.022077788	9moRep1	94	7	5231	Oligo NN	0	IOL	9mo	No	257	86	17	IOL	0.993722973	IOL	0 6	Rep1	0.499933641	9.744885487	IOL NN
9610201-9moRep1	215	76	1168.801457	1477.629899	961	5261.270226	5094.445156	19492	76	4.343805422	215	5.375278408	1	0.046511628	0.011030166	9moRep1	76	7	5231	Oligo NN	0	Oligo NN	9mo	No	220	76	16	Oligo NN	0.436611301	Oligo NN	0 0	Rep1	0.942980211	5.552087349	Oligo NN
9610210-9moRep1	302	92	1218.877563	682.3074413	961	5346.705255	5089.065887	24821	92	4.532599493	302	5.713732806	2	0.066225166	0.012167117	9moRep1	92	10	14939	Astro-TE NN	4	Astro-TE NN	9mo	No	247	92	20	Astro-TE NN	0.572027144	Astro-TE NN	4 4	Rep1	3.579416078	-1.877759891	Astro-TE NN
9610218-9moRep1	380	105	1303.887842	467.1868861	961	5369.813909	5079.933923	15068	105	4.663439094	380	5.942799375	0	0	0.025219007	9moRep1	105	1	177	L4/5 IT CTX Glut	1	L2/3 IT CTX Glut	9mo	No	253	104	0	L2/3 IT CTX Glut	0.703647929	L2/3 IT CTX Glut	1 1	Rep1	3.765488666	-6.733721214	L2/3 IT CTX Glut
9610219-9moRep1	183	77	1365.360695	1642.092928	961	5243.603299	5073.330394	28678	77	4.356708827	183	5.214935758	1	0.054644809	0.006381198	9moRep1	77	7	5231	Oligo NN	3	Astro-TE NN	9mo	No	209	77	5	Oligo NN	0.306204303	Oligo NN	3 5	Rep1	6.300021213	2.900151056	Oligo NN
9610220-9moRep1	88	43	1380.33251	979.3734747	961	5314.793865	5071.722094	13768	43	3.784189634	88	4.48863637	0	0	0.006391633	9moRep1	43	3	5255	Endo NN	3	Endo NN	9mo	No	187	45	21	RGL	0.533110419	Endo NN	3 1	Rep1	7.962940734	2.53422336	Astro-TE NN
9610222-9moRep1	367	94	1396.34957	1096.677157	961	5302.192883	5070.001511	18969	94	4.553876892	367	5.908082938	4	0.108991826	0.019347356	9moRep1	94	24	616	Vip Gaba	18	Lamp5 Gaba	9mo	No	261	90	63	Vip Gaba	0.964389202	Vip Gaba	18 9	Rep1	5.977876227	-1.6557581	Vip Gaba
9610223-9moRep1	242	78	1388.061242	1343.651392	961	5275.662448	5070.891859	11675	78	4.369447852	242	5.493061443	1	0.041322314	0.020728051	9moRep1	78	24	616	Vip Gaba	12	Lamp5 Gaba	9mo	No	235	78	71	Lamp5 Gaba	0.984148939	Lamp5 Gaba	12 10	Rep1	-2.418411452	-5.462455708	Lamp5 Gaba
9610225-9moRep1	171	81	1413.26652	447.6619321	961	5371.911316	5068.184261	11335	81	4.406719247	171	5.147494477	0	0	0.015086017	9moRep1	81	10	14939	Astro-TE NN	1	L2/3 IT PPP Glut	9mo	No	208	81	26	L2/3 IT CTX Glut	0.259749725	L5 IT CTX Glut	1 2	Rep1	4.191859763	-4.225199181	L5 IT CTX Glut
9610226-9moRep1	259	72	1471.884914	316.8450431	961	5385.963911	5061.887363	18560	72	4.290459441	259	5.560681631	4	0.154440154	0.013954741	9moRep1	72	1	177	L4/5 IT CTX Glut	1	L2/3 IT CTX Glut	9mo	No	238	72	0	L2/3 IT CTX Glut	0.436125951	L2/3 IT CTX Glut	1 4	Rep1	4.685637992	-7.65959211	L2/3 IT CTX Glut
9610227-9moRep1	420	99	1480.69947	1823.707361	961	5224.093936	5060.940487	25851	99	4.605170186	420	6.042632834	2	0.047619048	0.016246954	9moRep1	99	1	177	L4/5 IT CTX Glut	1	L5 IT CTX Glut	9mo	No	252	96	0	L5 IT CTX Glut	0.745914036	L5 IT CTX Glut	1 0	Rep1	3.278641026	-6.857822376	L5 IT CTX Glut
9610228-9moRep1	366	106	1480.035781	859.2466086	961	5327.698118	5061.011781	16070	106	4.672828834	366	5.905361848	1	0.027322404	0.022775358	9moRep1	106	1	177	L4/5 IT CTX Glut	1	L5 IT CTX Glut	9mo	No	250	106	0	L2/3 IT ENT Glut	0.76456455	L2/3 IT CTX Glut	1 1	Rep1	4.706389468	-6.682897049	L2/3 IT CTX Glut
9610229-9moRep1	53	27	1512.224091	1637.60246	961	5244.085673	5057.554053	5529	27	3.33220451	53	3.988984047	0	0	0.00958582	9moRep1	27	11	5273	Lymphoid NN	1	Oligo NN	9mo	No	180	35	26	L2/3 IT PIR-ENTl Glut	0.273086492	L5 IT CTX Glut	1 2	Rep1	4.102270644	-3.740535694	L5 IT CTX Glut
9610231-9moRep1	247	74	1566.087323	761.477673	961	5338.200641	5051.767963	16124	74	4.317488114	247	5.513428746	1	0.04048583	0.015318779	9moRep1	74	7	5231	Oligo NN	0	IOL	9mo	No	237	74	17	IOL	1	IOL	0 6	Rep1	0.793707769	10.00910572	IOL NN
9610234-9moRep1	142	66	1589.719056	299.1522342	961	5387.864506	5049.229398	14793	66	4.204692619	142	4.96284463	1	0.070422535	0.009599135	9moRep1	66	1	177	L4/5 IT CTX Glut	3	L2/3 IT CTX Glut	9mo	No	202	66	5	L2/3 IT ENT Glut	0.272539458	Endo NN	3 1	Rep1	4.849037211	-6.77680965	Astro-TE NN
9610254-9moRep1	566	126	1680.12958	365.2904971	961	5380.75981	5039.51733	17742	126	4.844187086	566	6.340359304	7	0.123674912	0.031901702	9moRep1	126	1	177	L4/5 IT CTX Glut	1	L5 IT CTX Glut	9mo	No	218	63	0	L2/3 IT CTX Glut	0.902000916	L5 IT CTX Glut	1 16	Rep1	3.753428739	-7.324138123	L5 IT CTX Glut
9610261-9moRep1	113	52	1732.159507	517.7112676	961	5364.386485	5033.928178	17040	52	3.970291914	113	4.736198448	0	0	0.006631455	9moRep1	52	9	5244	SMC NN	6	Astro-TE NN	9mo	No	206	52	12	Peri NN	0.675895225	Peri NN	6 1	Rep1	8.444391768	6.701098007	Peri NN
9610262-9moRep1	354	93	1768.497407	1603.909028	961	5247.705085	5030.024693	21787	93	4.543294782	354	5.872117789	0	0	0.016248221	9moRep1	93	1	177	L4/5 IT CTX Glut	1	L5 IT CTX Glut	9mo	No	245	93	0	L5 IT CTX Glut	0.722525016	L5 IT CTX Glut	1 0	Rep1	4.403647941	-6.102647263	L5 IT CTX Glut
9610266-9moRep1	145	73	1851.116542	1724.462277	961	5234.755029	5021.14959	21574.5	73	4.304065093	145	4.983606622	1	0.068965517	0.006720897	9moRep1	73	3	5255	Endo NN	3	Astro-TE NN	9mo	No	204	73	5	Astro-TE NN	0.927903028	Endo NN	3 1	Rep1	8.224538367	2.884653133	Astro-TE NN
9610268-9moRep1	97	45	1880.681147	1334.789286	961	5276.614432	5017.973705	14019	45	3.828641396	97	4.584967479	0	0	0.006919181	9moRep1	45	1	177	L4/5 IT CTX Glut	1	Astro-NT NN	9mo	No	199	45	26	RGL	0.339573279	L5 IT CTX Glut	1 2	Rep1	4.042834323	-3.66219421	L5 IT CTX Glut
9620001-9moRep1	99	49	18.96946054	172.0628622	962	5201.516685	5217.962265	9711	49	3.912023005	99	4.605170186	0	0	0.010194625	9moRep1	49	1	177	L4/5 IT CTX Glut	1	L5 IT CTX Glut	9mo	No	195	49	0	L5 IT CTX Glut	0.264834796	L5 IT CTX Glut	1 0	Rep1	3.881886523	-5.572136837	L5 IT CTX Glut
9620010-9moRep1	72	39	29.89828626	686.515868	962	5146.253178	5216.78827	11605	39	3.688879454	72	4.290459441	2	0.277777778	0.006204222	9moRep1	39	11	5273	Lymphoid NN	1	L5 IT CTX Glut	9mo	No	180	43	40	L5 NP CTX Glut	0.175053178	L5 IT CTX Glut	1 2	Rep1	3.884174149	-5.813708263	L5 IT CTX Glut
9620024-9moRep1	67	38	93.2024282	2015.236049	962	5003.519565	5209.98802	9369.25	38	3.663561646	67	4.219507705	0	0	0.007151053	9moRep1	38	1	177	L4/5 IT CTX Glut	1	L2/3 IT CTX Glut	9mo	No	182	41	0	L2/3 IT CTX Glut	0.283314064	L2/3 IT CTX Glut	1 1	Rep1	4.505096476	-7.123044926	L2/3 IT CTX Glut
9620030-9moRep1	122	69	221.5641411	577.6756255	962	5157.945001	5196.199165	11311	69	4.248495242	122	4.812184355	0	0	0.010785961	9moRep1	69	15	5203	OPC NN	0	OPC NN	9mo	No	210	69	11	OPC NN	0.903583953	OPC NN	0 1	Rep1	-0.726249952	0.142531094	OPC NN
9620031-9moRep1	225	87	197.8855864	1370.815276	962	5072.744453	5198.742759	6258	87	4.477336814	225	5.420534999	1	0.044444444	0.035953979	9moRep1	87	17	527	Sst Gaba	14	Sst Gaba	9mo	No	225	87	28	Sst Gaba	0.928456514	Sst Gaba	14 7	Rep1	-3.07609864	-3.19251247	Sst Gaba
9620032-9moRep1	178	76	234.9281719	2022.48484	962	5002.740886	5194.763575	26587	76	4.343805422	178	5.187385806	2	0.112359551	0.006695001	9moRep1	76	1	177	L4/5 IT CTX Glut	1	L2/3 IT CTX Glut	9mo	No	208	76	40	L2/3 IT CTX Glut	0.444077797	L5 IT CTX Glut	1 2	Rep1	4.180033248	-6.41828199	L5 IT CTX Glut
9620034-9moRep1	107	65	228.786888	700.251672	962	5144.777652	5195.423284	12111	65	4.189654742	107	4.682131227	0	0	0.008834943	9moRep1	65	7	5231	Oligo NN	0	Oligo NN	9mo	No	208	65	16	L5 IT CTX Glut	0.352431717	Oligo NN	0 0	Rep1	0.953845065	5.274924797	Oligo NN
9620035-9moRep1	239	88	260.8641148	801.1398869	962	5133.940051	5191.977488	11495	88	4.48863637	239	5.480638923	2	0.083682008	0.020791649	9moRep1	88	1	177	L4/5 IT CTX Glut	1	L5 IT CTX Glut	9mo	No	233	88	0	L5 IT CTX Glut	0.552401432	L5 IT CTX Glut	1 0	Rep1	3.333901923	-6.633214909	L5 IT CTX Glut
9620036-9moRep1	201	68	257.7725118	1042.946052	962	5107.96478	5192.309593	9917	68	4.234106505	201	5.308267697	0	0	0.020268226	9moRep1	68	8	132	L6 IT CTX Glut	1	L6 CT CTX Glut	9mo	No	215	68	3	L6 IT CTX Glut	0.197724193	L6 IT CTX Glut	1 3	Rep1	6.924383204	-6.224905449	L6 IT CTX Glut
9620047-9moRep1	64	39	386.6372452	571.7968237	962	5158.576513	5178.466702	13097	39	3.688879454	64	4.17438727	0	0	0.004886615	9moRep1	39	10	14939	Astro-TE NN	4	Astro-TE NN	9mo	No	183	43	20	COA Glut	0.251691963	Astro-TE NN	4 2	Rep1	3.691461842	-0.928633886	Astro-TE NN
9620048-9moRep1	224	91	385.9202745	462.0586505	962	5170.364793	5178.543721	12242	91	4.521788577	224	5.416100402	0	0	0.018297664	9moRep1	91	1	177	L4/5 IT CTX Glut	1	L5 IT CTX Glut	9mo	No	224	91	64	NP SUB Glut	0.275699772	L5 IT CTX Glut	1 0	Rep1	3.063113492	-6.526833969	L5 IT CTX Glut
9620050-9moRep1	98	47	395.5353906	1189.090938	962	5092.265622	5177.510847	12800	47	3.871201011	98	4.59511985	0	0	0.00765625	9moRep1	47	3	5255	Endo NN	3	Endo NN	9mo	No	194	47	12	Astro-TE NN	0.464975143	Endo NN	3 16	Rep1	7.624625724	4.330707592	Endo NN
9620051-9moRep1	416	111	400.5455185	939.111779	962	5119.118852	5176.972649	18465	111	4.718498871	416	6.033086222	3	0.072115385	0.022529109	9moRep1	111	8	132	L6 IT CTX Glut	1	L5 IT CTX Glut	9mo	No	256	108	0	L5/6 IT TPE-ENT Glut	0.710099507	L5 IT CTX Glut	1 12	Rep1	4.46314339	-6.12377401	L5 IT CTX Glut
9620062-9moRep1	288	87	491.732567	1020.330115	962	5110.394226	5167.177166	13050	87	4.477336814	288	5.666426688	3	0.104166667	0.022068966	9moRep1	87	1	177	L4/5 IT CTX Glut	1	L5 IT CTX Glut	9mo	No	239	87	0	L5 IT CTX Glut	0.381139869	L5 IT CTX Glut	1 0	Rep1	3.554468196	-7.395063358	L5 IT CTX Glut
9620064-9moRep1	103	59	556.1153258	431.4300712	962	5173.654973	5160.261049	18955	59	4.094344562	103	4.644390899	1	0.097087379	0.005433922	9moRep1	59	10	14939	Astro-TE NN	4	Astro-TE NN	9mo	No	205	59	20	OB-STR-CTX Inh IMN	0.220103954	Astro-TE NN	4 12	Rep1	3.551865857	0.488955421	Astro-TE NN
9620066-9moRep1	79	44	572.8450662	1066.843075	962	5105.397717	5158.463909	10043	44	3.80666249	79	4.382026635	0	0	0.007866175	9moRep1	44	3	5255	Endo NN	3	Endo NN	9mo	No	185	45	21	Endo NN	0.786333732	Endo NN	3 0	Rep1	8.052734893	3.753237051	Endo NN
9620068-9moRep1	245	93	609.6391167	1142.991394	962	5097.217721	5154.511423	12317	93	4.543294782	245	5.505331536	2	0.081632653	0.019891207	9moRep1	93	1	177	L4/5 IT CTX Glut	1	L5 IT CTX Glut	9mo	No	238	93	0	L5 IT CTX Glut	0.414675547	L5 IT CTX Glut	1 0	Rep1	3.3488429	-5.849531132	L5 IT CTX Glut
9620073-9moRep1	74	31	621.6067627	1231.646659	962	5087.694207	5153.225836	11179	31	3.465735903	74	4.317488114	1	0.135135135	0.006619555	9moRep1	31	6	5231	Oligo NN	0	Oligo NN	9mo	No	189	36	14	IOL	0.537714412	Oligo NN	0 3	Rep1	-1.428599078	6.920100254	Oligo NN
9620074-9moRep1	236	95	621.7851335	105.3643756	962	5208.681561	5153.206675	14313.5	95	4.564348191	236	5.468060141	1	0.042372881	0.016487931	9moRep1	95	10	14939	Astro-TE NN	4	Astro-TE NN	9mo	No	234	95	20	Astro-TE NN	0.850749668	Astro-TE NN	4 21	Rep1	3.241802972	0.522018236	Astro-TE NN
9620075-9moRep1	232	84	635.0942044	781.9995034	962	5135.996147	5151.77699	14097	84	4.442651256	232	5.451038454	3	0.129310345	0.016457402	9moRep1	84	1	177	L4/5 IT CTX Glut	1	L5 IT CTX Glut	9mo	No	231	84	0	NP SUB Glut	0.201768309	L5 IT CTX Glut	1 0	Rep1	2.970166486	-6.445577103	L5 IT CTX Glut
9620076-9moRep1	147	67	645.6751557	524.197325	962	5163.68974	5150.640364	10916	67	4.219507705	147	4.997212274	2	0.136054422	0.013466471	9moRep1	67	1	177	L4/5 IT CTX Glut	1	L5 IT CTX Glut	9mo	No	204	67	0	L5 IT CTX Glut	0.360873792	L5 IT CTX Glut	1 0	Rep1	3.498593848	-5.821494061	L5 IT CTX Glut
9620077-9moRep1	66	43	727.4806685	1407.944909	962	5068.755918	5141.852663	14122	43	3.784189634	66	4.204692619	0	0	0.004673559	9moRep1	43	3	5255	Endo NN	3	Microglia NN	9mo	No	181	48	5	Astro-NT NN	0.443879326	Endo NN	3 9	Rep1	5.404864352	2.637225193	Endo NN
9620080-9moRep1	196	61	768.249559	1201.836023	962	5090.896521	5137.473192	15307	61	4.127134385	196	5.283203729	1	0.051020408	0.012804599	9moRep1	61	7	5231	Oligo NN	0	Oligo NN	9mo	No	216	61	9	Oligo NN	0.978027439	Oligo NN	0 0	Rep1	-0.029840201	6.629370731	Oligo NN
9620081-9moRep1	61	29	807.4009009	140.6634699	962	5204.889666	5133.267481	13764	29	3.401197382	61	4.127134385	1	0.163934426	0.004431851	9moRep1	29	24	616	Vip Gaba	18	Oligo NN	9mo	No	162	37	42	Vip Gaba	1	Vip Gaba	18 1	Rep1	6.125084441	-1.680032569	Vip Gaba
9620086-9moRep1	370	108	892.1292388	1055.093273	962	5106.659902	5124.165804	12651	108	4.691347882	370	5.916202063	4	0.108108108	0.0292467	9moRep1	108	8	132	L6 IT CTX Glut	1	L5 IT CTX Glut	9mo	No	253	108	0	LA-BLA-BMA-PA Glut	0.422314843	L5 IT CTX Glut	1 12	Rep1	4.769422572	-7.424572426	L5 IT CTX Glut
9620088-9moRep1	49	33	889.4078416	474.9982485	962	5168.974798	5124.458142	7422	33	3.526360525	49	3.912023005	2	0.408163265	0.006601994	9moRep1	33	11	5273	Lymphoid NN	0	Oligo NN	9mo	No	170	42	26	MEA Slc17a7 Glut	0.168810787	Oligo NN	0 0	Rep1	3.776640456	-3.295428473	Oligo NN
9620096-9moRep1	244	80	926.0638628	781.3996189	962	5136.060588	5120.520483	14171	80	4.394449155	244	5.501258211	0	0	0.017218263	9moRep1	80	1	177	L4/5 IT CTX Glut	1	L5 IT CTX Glut	9mo	No	237	80	0	L5 IT CTX Glut	0.656864371	L5 IT CTX Glut	1 12	Rep1	3.527147096	-6.842802483	L5 IT CTX Glut
9620097-9moRep1	206	96	938.1596683	1155.713367	962	5095.851103	5119.221129	15075	96	4.574710979	206	5.332718793	1	0.048543689	0.013665008	9moRep1	96	8	132	L6 IT CTX Glut	1	Pvalb Gaba	9mo	No	213	96	0	COAp Grxcr2 Glut	0.168320276	L5 IT CTX Glut	1 12	Rep1	3.633780997	-7.243673759	L5 IT CTX Glut
9620101-9moRep1	233	86	990.1205715	407.1196154	962	5176.266448	5113.639392	18827	86	4.465908119	233	5.455321115	2	0.08583691	0.012375843	9moRep1	86	1	177	L4/5 IT CTX Glut	1	L2/3 IT CTX Glut	9mo	No	232	86	0	L5 IT CTX Glut	0.639543622	L5 IT CTX Glut	1 2	Rep1	3.519461196	-5.911998707	L5 IT CTX Glut
9620102-9moRep1	242	89	946.5849907	919.3477736	962	5121.241938	5118.316065	12419	89	4.49980967	242	5.493061443	3	0.123966942	0.019486271	9moRep1	89	1	177	L4/5 IT CTX Glut	1	L5 IT CTX Glut	9mo	No	235	89	0	COAp Grxcr2 Glut	0.593349597	L5 IT CTX Glut	1 0	Rep1	3.482635301	-7.050263363	L5 IT CTX Glut
9620107-9moRep1	41	24	965.4875078	195.2846202	962	5199.02216	5116.285522	7965	24	3.218875825	41	3.737669618	0	0	0.00514752	9moRep1	24	3	5255	Endo NN	3	Oligo NN	9mo	No	161	39	21	Astro-TE NN	0.348079423	Endo NN	3 0	Rep1	8.571705382	3.630025906	Endo NN
9620111-9moRep1	116	58	988.2873592	543.1430121	962	5161.654559	5113.836319	11985	58	4.077537444	116	4.762173935	0	0	0.009678765	9moRep1	58	7	5231	Oligo NN	0	Oligo NN	9mo	No	211	58	16	Oligo NN	0.522075602	Oligo NN	0 0	Rep1	0.441024821	5.450079483	Oligo NN
9620112-9moRep1	105	50	1003.373049	1929.676083	962	5012.710577	5112.215786	14797	50	3.931825633	105	4.663439094	2	0.19047619	0.007096033	9moRep1	50	10	14939	Astro-TE NN	4	Astro-TE NN	9mo	No	202	50	20	Astro-TE NN	0.607256262	Astro-TE NN	4 2	Rep1	2.732407372	-0.064371652	Astro-TE NN
9620118-9moRep1	187	67	1104.099906	1977.544189	962	5007.568495	5101.395518	20707	67	4.219507705	187	5.236441963	2	0.106951872	0.009030763	9moRep1	67	17	527	Sst Gaba	12	Pvalb Gaba	9mo	No	212	67	29	Pvalb Gaba	0.644851012	Pvalb Gaba	12 6	Rep1	-5.049697358	-4.319271999	Pvalb Gaba
9620126-9moRep1	153	64	1121.006297	1702.702326	962	5037.092524	5099.579402	13498	64	4.17438727	153	5.036952602	0	0	0.011335013	9moRep1	64	7	5231	Oligo NN	3	Oligo NN	9mo	No	201	64	36	Astro-TE NN	0.763618673	Oligo NN	3 5	Rep1	1.411031168	5.990865749	Oligo NN
9620132-9moRep1	271	94	1206.509632	1921.723583	962	5013.564849	5090.394473	22361.5	94	4.553876892	271	5.605802066	0	0	0.012119044	9moRep1	94	10	14939	Astro-TE NN	4	L5 IT CTX Glut	9mo	No	243	94	20	Astro-TE NN	0.472510797	Astro-TE NN	4 21	Rep1	3.903785985	-2.075832325	Astro-TE NN
9620133-9moRep1	80	48	1149.48467	858.2673797	962	5127.803309	5096.520201	5610	48	3.891820298	80	4.394449155	1	0.125	0.01426025	9moRep1	48	17	527	Sst Gaba	14	Sst Gaba	9mo	No	183	50	28	Sst Gaba	0.89389351	Sst Gaba	14 2	Rep1	-2.751204211	-2.988967854	Sst Gaba
9620136-9moRep1	204	74	1233.95291	187.0426609	962	5199.907527	5087.446465	11064	74	4.317488114	204	5.323009979	3	0.147058824	0.018438178	9moRep1	74	1	177	L4/5 IT CTX Glut	1	L5 IT CTX Glut	9mo	No	215	74	0	L6b/CT ENT Glut	0.252209058	L5 IT CTX Glut	1 0	Rep1	4.917139571	-6.03559919	L5 IT CTX Glut
9620137-9moRep1	148	69	1307.801758	484.0745894	962	5167.9998	5079.513483	19118	69	4.248495242	148	5.003946306	2	0.135135135	0.007741396	9moRep1	69	3	5255	Endo NN	3	Pvalb Gaba	9mo	No	202	69	5	Pvalb Gaba	0.45560638	Endo NN	3 18	Rep1	5.527464431	3.025625748	Endo NN
9620144-9moRep1	139	50	1338.18547	1187.477981	962	5092.438889	5076.249608	20936	50	3.931825633	139	4.941642423	0	0	0.006639282	9moRep1	50	7	5231	Oligo NN	0	Oligo NN	9mo	No	208	50	16	Oligo NN	0.69494337	Oligo NN	0 0	Rep1	-0.312030602	6.077310127	Oligo NN
9620146-9moRep1	500	120	1328.534674	1934.152141	962	5012.22975	5077.286314	15660	120	4.795790546	500	6.216606101	3	0.06	0.03192848	9moRep1	120	8	132	L6 IT CTX Glut	1	L5 IT CTX Glut	9mo	No	232	83	3	L5/6 IT TPE-ENT Glut	0.605407935	L5 IT CTX Glut	1 6	Rep1	7.578667682	-5.507344681	L5 IT CTX Glut
9620149-9moRep1	300	99	1369.445206	742.005858	962	5140.292339	5072.891628	13998	99	4.605170186	300	5.707110265	3	0.1	0.021431633	9moRep1	99	1	177	L4/5 IT CTX Glut	1	L5 IT CTX Glut	9mo	No	250	99	64	L5 IT CTX Glut	0.532671	L5 IT CTX Glut	1 0	Rep1	3.582676213	-7.031414944	L5 IT CTX Glut
9620150-9moRep1	110	56	1377.187265	319.2946429	962	5185.700771	5072.059962	12768	56	4.043051268	110	4.709530201	0	0	0.008615288	9moRep1	56	7	5231	Oligo NN	0	L5 IT CTX Glut	9mo	No	209	56	16	L2/3 IT CTX Glut	0.299025797	Oligo NN	0 16	Rep1	3.671475213	-5.316049534	Oligo NN
9620152-9moRep1	161	71	1408.216576	1061.396162	962	5105.982834	5068.726735	15842	71	4.276666119	161	5.087596335	2	0.124223602	0.010162858	9moRep1	71	17	527	Sst Gaba	12	Pvalb Gaba	9mo	No	202	71	29	STR Prox1 Lhx6 Gaba	0.602805083	Pvalb Gaba	12 6	Rep1	-4.748144109	-3.955203968	Pvalb Gaba
9620154-9moRep1	141	58	1408.770737	575.6041667	962	5158.167521	5068.667206	10416	58	4.077537444	141	4.955827058	1	0.070921986	0.013536866	9moRep1	58	8	132	L6 IT CTX Glut	1	L5 IT CTX Glut	9mo	No	204	58	26	L2/3 IT PPP Glut	0.264168195	L5 IT CTX Glut	1 14	Rep1	4.76313452	-7.889481503	L5 IT CTX Glut
9620159-9moRep1	127	55	1462.015275	936.1567813	962	5119.436283	5062.947578	15646	55	4.025351691	127	4.852030264	0	0	0.008117091	9moRep1	55	3	5255	Endo NN	3	Astro-TE NN	9mo	No	214	55	5	RGL	0.572448856	Astro-TE NN	3 4	Rep1	5.146493953	0.948327762	Astro-TE NN
9620163-9moRep1	102	55	1526.328017	1245.049642	962	5086.254433	5056.038983	17304	55	4.025351691	102	4.634728988	0	0	0.005894591	9moRep1	55	3	5255	Endo NN	3	Peri NN	9mo	No	205	55	5	Astro-NT NN	0.401490628	Endo NN	3 1	Rep1	6.818689864	2.085710806	Astro-TE NN
9620164-9moRep1	248	88	1541.21885	555.8668994	962	5160.287735	5054.439381	13178	88	4.48863637	248	5.517452896	3	0.120967742	0.018819244	9moRep1	88	8	132	L6 IT CTX Glut	1	L5 IT CTX Glut	9mo	No	237	88	0	L2/3 IT PPP Glut	0.337336376	L5 IT CTX Glut	1 0	Rep1	3.918037694	-6.238969284	L5 IT CTX Glut
9620165-9moRep1	91	48	1619.817131	266.6908188	962	5191.351572	5045.996207	15913	48	3.891820298	91	4.521788577	1	0.10989011	0.005718595	9moRep1	48	3	5255	Endo NN	3	Endo NN	9mo	No	186	48	21	Endo NN	0.353882722	Endo NN	3 0	Rep1	8.18116812	3.328368706	Endo NN
9620167-9moRep1	414	116	1592.115165	849.8719003	962	5128.705167	5048.972004	16776	116	4.762173935	414	6.02827852	2	0.048309179	0.024678112	9moRep1	116	8	132	L6 IT CTX Glut	1	L5 IT CTX Glut	9mo	No	251	112	0	L5 IT CTX Glut	0.303269312	L5 IT CTX Glut	1 12	Rep1	4.322263759	-6.91266914	L5 IT CTX Glut
9620168-9moRep1	466	111	1574.859643	1613.1329	962	5046.714239	5050.825624	16629	111	4.718498871	466	6.146329258	3	0.064377682	0.028023333	9moRep1	111	8	132	L6 IT CTX Glut	1	L5 IT CTX Glut	9mo	No	250	93	3	L5 IT CTX Glut	0.477096994	L5 IT CTX Glut	1 6	Rep1	6.78953461	-6.408978897	L5 IT CTX Glut
9620170-9moRep1	127	59	1654.710655	1014.212909	962	5111.051348	5042.247879	20854	59	4.094344562	127	4.852030264	0	0	0.006089959	9moRep1	59	3	5255	Endo NN	3	Endo NN	9mo	No	212	59	5	L2/3 IT PIR-ENTl Glut	0.236267285	Endo NN	3 1	Rep1	7.01156811	1.489983124	Astro-TE NN
9620172-9moRep1	272	96	1670.262003	1657.709707	962	5041.925715	5040.577324	14351	96	4.574710979	272	5.609471795	3	0.110294118	0.018953383	9moRep1	96	7	5231	Oligo NN	0	L5 IT CTX Glut	9mo	No	245	96	16	L6 IT CTX Glut	0.414159608	Oligo NN	0 16	Rep1	1.910010617	5.250741047	Oligo NN
9620173-9moRep1	209	65	1729.358155	613.9503838	962	5154.048299	5034.229104	12637	65	4.189654742	209	5.347107531	2	0.09569378	0.016538735	9moRep1	65	17	527	Sst Gaba	12	Pvalb Gaba	9mo	No	217	65	29	Pvalb Gaba	0.692232868	Pvalb Gaba	12 0	Rep1	-5.347431619	-4.135312515	Pvalb Gaba
9620176-9moRep1	214	69	1740.962858	1867.186476	962	5019.423328	5032.982506	9154	69	4.248495242	214	5.370638028	0	0	0.023377758	9moRep1	69	8	132	L6 IT CTX Glut	1	L5 IT CTX Glut	9mo	No	219	69	3	L6 CT CTX Glut	0.229673569	L5 IT CTX Glut	1 6	Rep1	7.378035109	-5.42480846	L5 IT CTX Glut
9620177-9moRep1	69	38	1793.924407	902.3788491	962	5123.064772	5027.293277	7924	38	3.663561646	69	4.248495242	0	0	0.008707723	9moRep1	38	15	5203	OPC NN	0	OPC NN	9mo	No	176	45	11	OPC NN	0.845526307	OPC NN	0 1	Rep1	-0.652418811	1.021297974	OPC NN
9620178-9moRep1	55	33	1808.885012	815.0643735	962	5132.444257	5025.68618	14245	33	3.526360525	55	4.025351691	1	0.181818182	0.003861004	9moRep1	33	3	5255	Endo NN	3	Oligo NN	9mo	No	181	39	5	Astro-TE NN	0.730585086	Endo NN	3 1	Rep1	8.264677566	3.135084909	Astro-TE NN
9620180-9moRep1	110	48	1864.2368	1829.093042	962	5023.515396	5019.740187	16326	48	3.891820298	110	4.709530201	0	0	0.006737719	9moRep1	48	3	5255	Endo NN	3	Astro-TE NN	9mo	No	206	48	5	RGL	0.225949405	Endo NN	3 3	Rep1	5.782399695	2.543145699	Endo NN
9620184-9moRep1	69	41	1991.080823	2001.970586	962	5004.944566	5006.114365	8366.666667	41	3.737669618	69	4.248495242	1	0.144927536	0.008247012	9moRep1	41	1	177	L4/5 IT CTX Glut	1	L5 IT CTX Glut	9mo	No	186	43	26	L2/3 IT ENT Glut	0.248483178	L5 IT CTX Glut	1 16	Rep1	5.232584517	-6.134373623	L5 IT CTX Glut
9620194-9moRep1	69	38	2016.999718	165.0845806	962	5202.266305	5003.330108	11488	38	3.663561646	69	4.248495242	0	0	0.006006267	9moRep1	38	3	5255	Endo NN	3	Endo NN	9mo	No	183	43	5	Astro-TE NN	0.604768419	Endo NN	3 1	Rep1	7.054810088	2.546326918	Astro-TE NN
9630025-9moRep1	104	58	138.6837517	395.2869382	963	4977.537536	5205.102331	13129	58	4.077537444	104	4.65396035	0	0	0.007921395	9moRep1	58	7	5231	Oligo NN	0	Oligo NN	9mo	No	205	59	16	Oligo NN	0.755682458	Oligo NN	0 13	Rep1	0.034399193	5.133659405	Oligo NN
9630071-9moRep1	153	68	248.8510475	829.5216163	963	4930.891233	5193.267954	24773	68	4.234106505	153	5.036952602	3	0.196078431	0.006176079	9moRep1	68	13	5283	Microglia NN	9	Microglia NN	9mo	No	197	68	8	Microglia NN	0.69105228	Microglia NN	9 0	Rep1	0.881890815	-3.982967812	Microglia NN
9630086-9moRep1	305	85	259.0584876	1780.869761	963	4828.695631	5192.171452	10857	85	4.454347296	305	5.723585102	1	0.032786885	0.028092475	9moRep1	85	29	78	L5 NP CTX Glut	8	L5 NP CTX Glut	9mo	No	244	85	50	L5 NP CTX Glut	0.933528655	L5 NP CTX Glut	8 11	Rep1	7.356416266	-2.327769714	L5 NP CTX Glut
9630088-9moRep1	86	42	278.0681702	571.8796509	963	4958.567616	5190.129396	15696	42	3.761200116	86	4.465908119	1	0.11627907	0.005479103	9moRep1	42	3	5255	Endo NN	3	Endo NN	9mo	No	189	45	5	Endo NN	0.385923896	Endo NN	3 0	Rep1	6.755724948	3.103457016	Endo NN
9630093-9moRep1	205	89	315.5503398	1128.569068	963	4898.766995	5186.102991	20451	89	4.49980967	205	5.327876169	1	0.048780488	0.01002396	9moRep1	89	10	14939	Astro-TE NN	4	Astro-TE NN	9mo	No	214	89	20	Astro-NT NN	0.572496335	Astro-TE NN	4 2	Rep1	3.166215222	-0.839469331	Astro-TE NN
9630099-9moRep1	148	70	373.2621582	1726.37065	963	4834.550028	5179.903479	22269	70	4.262679877	148	5.003946306	1	0.067567568	0.00664601	9moRep1	70	3	5255	Endo NN	3	Endo NN	9mo	No	200	70	21	Endo NN	0.822299509	Endo NN	3 9	Rep1	8.023668807	3.213070911	Endo NN
9630102-9moRep1	80	44	338.2618279	1921.470869	963	4813.591996	5183.66328	14246	44	3.80666249	80	4.394449155	1	0.125	0.005615611	9moRep1	44	3	5255	Endo NN	3	Endo NN	9mo	No	179	46	21	Endo NN	0.861759811	Endo NN	3 0	Rep1	8.567017119	3.396994394	Endo NN
9630109-9moRep1	133	48	403.0211296	1444.804286	963	4864.796415	5176.706715	19830	48	3.891820298	133	4.8978398	0	0	0.00670701	9moRep1	48	3	5255	Endo NN	3	Endo NN	9mo	No	215	48	21	Endo NN	0.438988311	Endo NN	3 0	Rep1	8.033303779	3.54591803	Endo NN
9630112-9moRep1	434	112	420.6823402	1128.153795	963	4898.811604	5174.809514	12016	112	4.727387819	434	6.075346031	1	0.023041475	0.036118509	9moRep1	112	27	402	L5 ET CTX Glut	1	L5 ET CTX Glut	9mo	No	259	105	31	L6 IT CTX Glut	0.303757955	L5 ET CTX Glut	1 7	Rep1	6.179625552	-4.503642994	L5 ET CTX Glut
9630124-9moRep1	167	74	545.0351886	1782.937661	963	4828.473493	5161.451298	21399	74	4.317488114	167	5.123963979	2	0.119760479	0.007804103	9moRep1	74	13	5283	Microglia NN	9	Microglia NN	9mo	No	202	74	57	Microglia NN	0.707923397	Microglia NN	9 2	Rep1	0.944774907	-3.05499931	Microglia NN
9630128-9moRep1	160	70	577.3459982	767.7699208	963	4937.524716	5157.98041	11370	70	4.262679877	160	5.081404365	0	0	0.01407212	9moRep1	70	29	78	L5 NP CTX Glut	8	L6 CT CTX Glut	9mo	No	205	70	50	L5 NP CTX Glut	0.598309736	L5 NP CTX Glut	8 11	Rep1	7.362496417	-2.339958387	L5 NP CTX Glut
9630137-9moRep1	132	69	666.5907705	713.0162156	963	4943.406461	5148.39357	16404	69	4.248495242	132	4.890349128	0	0	0.008046818	9moRep1	69	9	5244	SMC NN	6	Peri NN	9mo	No	206	69	12	Peri NN	0.734988766	Peri NN	6 1	Rep1	9.401233237	7.211885494	Peri NN
9630144-9moRep1	499	116	725.917601	283.5717109	963	4989.538195	5142.02057	24794	116	4.762173935	499	6.214608098	1	0.02004008	0.020125837	9moRep1	116	8	132	L6 IT CTX Glut	1	L5 IT CTX Glut	9mo	No	237	87	3	L5/6 IT TPE-ENT Glut	0.462548856	L5 IT CTX Glut	1 6	Rep1	7.449672263	-5.517846542	L5 IT CTX Glut
9630149-9moRep1	219	80	736.7615296	941.227317	963	4918.891597	5140.855695	22594	80	4.394449155	219	5.393627546	3	0.136986301	0.009692839	9moRep1	80	3	5255	Endo NN	3	Endo NN	9mo	No	220	80	21	Astro-TE NN	0.616999332	Endo NN	3 0	Rep1	7.931749862	2.883676094	Endo NN
9630153-9moRep1	40	26	712.4367612	815.0020686	963	4932.45095	5143.468707	3384	26	3.295836866	40	3.713572067	0	0	0.011820331	9moRep1	26	20	14947	Astro-TE NN	4	Astro-TE NN	9mo	No	162	43	20	OB-STR-CTX Inh IMN	0.382222351	Astro-TE NN	4 19	Rep1	1.712191742	-0.503356981	Astro-TE NN
9630179-9moRep1	75	48	953.017306	1673.362985	963	4840.244211	5117.625094	9072	48	3.891820298	75	4.33073334	0	0	0.008267196	9moRep1	48	3	5255	Endo NN	3	Endo NN	9mo	No	181	54	57	Endo NN	0.126361783	Endo NN	3 9	Rep1	7.03953461	2.698217911	Endo NN
9630181-9moRep1	336	102	1006.122312	1208.308552	963	4890.20123	5111.920455	32646	102	4.634728988	336	5.82008293	1	0.029761905	0.010292226	9moRep1	102	7	5231	Oligo NN	0	Oligo NN	9mo	No	247	102	47	Oligo NN	0.957685316	Oligo NN	0 0	Rep1	-0.342503179	6.22850613	Oligo NN
9630182-9moRep1	155	76	989.4424634	1555.224459	963	4852.934873	5113.712235	18284	76	4.343805422	155	5.049856007	0	0	0.008477357	9moRep1	76	13	5283	Microglia NN	9	Microglia NN	9mo	No	199	76	8	Microglia NN	0.36081976	Microglia NN	9 17	Rep1	0.694432359	-3.758350569	Microglia NN
9630185-9moRep1	185	74	1101.166068	131.5564582	963	5005.867959	5101.710676	19972	74	4.317488114	185	5.225746674	1	0.054054054	0.009262968	9moRep1	74	13	5283	Microglia NN	9	Microglia NN	9mo	No	209	74	8	L5 IT CTX Glut	0.123297912	Microglia NN	9 10	Rep1	2.132329743	-3.807307678	Microglia NN
9630188-9moRep1	217	63	1104.073843	748.1344389	963	4939.633996	5101.398318	20381	63	4.158883083	217	5.384495063	1	0.046082949	0.010647171	9moRep1	63	7	5231	Oligo NN	0	Oligo NN	9mo	No	219	63	16	Oligo NN	0.538175958	Oligo NN	0 0	Rep1	0.504994851	6.902479214	Oligo NN
9630194-9moRep1	95	64	1204.467518	84.82294459	963	5010.88816	5090.613841	20519	64	4.17438727	95	4.564348191	0	0	0.004629855	9moRep1	64	10	14939	Astro-TE NN	9	L5 IT CTX Glut	9mo	No	195	64	8	OB-STR-CTX Inh IMN	0.664036616	Microglia NN	9 6	Rep1	1.875497978	-1.944432217	Microglia NN
9630203-9moRep1	159	65	1326.969036	872.3887073	963	4926.286369	5077.454498	21412	65	4.189654742	159	5.075173815	0	0	0.007425743	9moRep1	65	15	5203	OPC NN	0	OPC NN	9mo	No	206	65	11	OPC NN	0.965352321	OPC NN	0 1	Rep1	-1.567483265	-0.343461919	OPC NN
9630204-9moRep1	57	28	1318.387542	646.7155316	963	4950.528605	5078.376338	12040	28	3.36729583	57	4.060443011	0	0	0.004734219	9moRep1	28	11	5273	Lymphoid NN	1	Oligo NN	9mo	No	183	35	26	RGL	0.293911194	L5 IT CTX Glut	1 2	Rep1	3.769289058	-2.969714123	L5 IT CTX Glut
9630206-9moRep1	120	56	1314.223326	93.39576239	963	5009.967252	5078.823666	10572	56	4.043051268	120	4.795790546	0	0	0.011350738	9moRep1	56	8	132	L6 IT CTX Glut	1	L2/3 IT PPP Glut	9mo	No	214	56	3	L5/6 IT TPE-ENT Glut	0.237975332	L5 IT CTX Glut	1 6	Rep1	6.696281474	-6.357780891	L5 IT CTX Glut
9630207-9moRep1	144	60	1308.478486	232.2798291	963	4995.048065	5079.440788	6554	60	4.110873864	144	4.976733742	0	0	0.021971315	9moRep1	60	8	132	L6 IT CTX Glut	1	L5 IT CTX Glut	9mo	No	205	60	0	LA-BLA-BMA-PA Glut	0.265421285	L5 IT CTX Glut	1 12	Rep1	4.48636679	-5.605514008	L5 IT CTX Glut
9630209-9moRep1	460	113	1409.686159	487.0571719	963	4967.679405	5068.56887	20692	113	4.736198448	460	6.133398043	5	0.108695652	0.022230814	9moRep1	113	8	132	L6 IT CTX Glut	1	L5 IT CTX Glut	9mo	No	249	92	3	L5 IT CTX Glut	0.485492401	L5 IT CTX Glut	1 6	Rep1	7.268146079	-5.46450563	L5 IT CTX Glut
9630214-9moRep1	120	55	1482.526761	791.5870679	963	4934.966233	5060.744196	23430	55	4.025351691	120	4.795790546	0	0	0.005121639	9moRep1	55	7	5231	Oligo NN	0	Oligo NN	9mo	No	218	55	16	Astro-NT NN	0.306706986	Oligo NN	0 0	Rep1	0.390030425	5.200629276	Oligo NN
9630216-9moRep1	147	69	1537.405852	374.8897864	963	4979.728636	5054.848981	27855	69	4.248495242	147	4.997212274	0	0	0.005277329	9moRep1	69	13	5283	Microglia NN	0	Microglia NN	9mo	No	201	69	47	Oligo NN	0.427349042	Oligo NN	0 9	Rep1	0.520581763	-2.462211328	Oligo NN
9630217-9moRep1	63	29	1545.994293	929.5479938	963	4920.146212	5053.926394	11564	29	3.401197382	63	4.158883083	0	0	0.005447942	9moRep1	29	11	5273	Lymphoid NN	0	Oligo NN	9mo	No	190	36	16	Astro-NT NN	0.372358783	Oligo NN	0 0	Rep1	4.703871768	-3.391636568	Oligo NN
9630218-9moRep1	96	46	1566.390134	1554.752165	963	4852.985607	5051.735435	11778	46	3.850147602	96	4.574710979	0	0	0.00815079	9moRep1	46	10	14939	Astro-TE NN	4	Astro-TE NN	9mo	No	193	46	7	Astro-NT NN	0.352889083	Astro-TE NN	4 2	Rep1	2.242468875	0.526037139	Astro-TE NN
9630219-9moRep1	62	34	1578.839907	1460.916971	963	4863.06556	5050.398057	6034	34	3.555348061	62	4.143134726	2	0.322580645	0.010275108	9moRep1	34	20	14947	Astro-TE NN	4	Astro-TE NN	9mo	No	181	43	7	Astro-NT NN	0.591318587	Astro-TE NN	4 10	Rep1	1.743983071	1.260206503	Astro-TE NN
9630220-9moRep1	688	113	1603.446336	1872.856758	963	4818.814215	5047.754788	21914	113	4.736198448	688	6.535241271	3	0.043604651	0.031395455	9moRep1	113	17	527	Sst Gaba	12	Pvalb Gaba	9mo	No	240	67	29	Pvalb Gaba	0.950986299	Pvalb Gaba	12 4	Rep1	-4.183844525	-4.184969383	Pvalb Gaba
9630222-9moRep1	115	50	1657.902886	1721.951603	963	4835.02473	5041.904963	15662	50	3.931825633	115	4.753590191	0	0	0.007342613	9moRep1	50	11	5273	Lymphoid NN	1	Astro-TE NN	9mo	No	213	50	26	L2/3 IT PIR-ENTl Glut	0.358173793	L5 IT CTX Glut	1 2	Rep1	4.52484278	-3.453270155	L5 IT CTX Glut
9630223-9moRep1	333	93	1665.273524	789.8399528	963	4935.153911	5041.113196	13571	93	4.543294782	333	5.811140993	1	0.03003003	0.024537617	9moRep1	93	27	402	L5 ET CTX Glut	1	L5 ET CTX Glut	9mo	No	249	93	31	L5/6 IT TPE-ENT Glut	0.467343591	L5 ET CTX Glut	1 7	Rep1	6.522221129	-4.783721882	L5 ET CTX Glut
9630225-9moRep1	397	107	1685.008361	375.5638513	963	4979.656227	5038.993242	18778	107	4.682131227	397	5.986452005	0	0	0.021141762	9moRep1	107	8	132	L6 IT CTX Glut	1	L5 IT CTX Glut	9mo	No	256	107	3	L6 IT CTX Glut	0.397487812	L5 IT CTX Glut	1 6	Rep1	7.658247989	-5.304514366	L5 IT CTX Glut
9630229-9moRep1	144	58	1720.327424	2018.014064	963	4803.221146	5035.199203	14683.5	58	4.077537444	144	4.976733742	2	0.138888889	0.009806926	9moRep1	58	1	177	L4/5 IT CTX Glut	1	L5 IT CTX Glut	9mo	No	208	58	0	L6b/CT ENT Glut	0.27023433	L5 IT CTX Glut	1 0	Rep1	3.699973147	-5.774723011	L5 IT CTX Glut
9630236-9moRep1	389	97	1748.165278	1915.68132	963	4814.213921	5032.208808	18357	97	4.584967479	389	5.966146739	1	0.025706941	0.021190826	9moRep1	97	27	402	L5 ET CTX Glut	1	L5 ET CTX Glut	9mo	No	251	96	3	L5/6 IT TPE-ENT Glut	0.704553712	L5 ET CTX Glut	1 7	Rep1	7.727458041	-5.470496136	L5 ET CTX Glut
9630238-9moRep1	125	60	1782.309814	1074.679932	963	4904.555867	5028.540938	23017	60	4.110873864	125	4.836281907	0	0	0.005430769	9moRep1	60	10	14939	Astro-TE NN	4	Astro-TE NN	9mo	No	213	60	20	Astro-TE NN	0.900361598	Astro-TE NN	4 2	Rep1	3.384978335	-0.60845192	Astro-TE NN
9630240-9moRep1	305	89	1742.125678	1651.351639	963	4842.608711	5032.857593	4607	89	4.49980967	305	5.723585102	2	0.06557377	0.066203603	9moRep1	89	8	132	L6 IT CTX Glut	1	L5 IT CTX Glut	9mo	No	246	89	3	L5 IT CTX Glut	0.571078531	L5 IT CTX Glut	1 6	Rep1	7.6033688	-5.628793674	L5 IT CTX Glut
9630273-9moRep1	157	75	1962.73588	1714.97321	963	4835.774362	5009.159232	16051.5	75	4.33073334	157	5.062595033	0	0	0.009781017	9moRep1	75	9	5244	SMC NN	6	Sst Gaba	9mo	No	209	75	12	Peri NN	0.707227999	Peri NN	6 22	Rep1	9.843040984	7.604314846	Peri NN
9640041-9moRep1	61	33	268.3674699	185.7112541	964	4800.050549	5191.171463	11451	33	3.526360525	61	4.127134385	0	0	0.005327046	9moRep1	33	11	5273	Lymphoid NN	1	Oligo NN	9mo	No	185	39	26	OB-STR-CTX Inh IMN	0.309865206	L5 IT CTX Glut	1 2	Rep1	3.660199922	-2.686151224	L5 IT CTX Glut
9640044-9moRep1	289	100	335.2850036	49.27555876	964	4814.706727	5183.983056	30663.5	100	4.615120517	289	5.669880923	5	0.173010381	0.009424886	9moRep1	100	17	527	Sst Gaba	14	Sst Gaba	9mo	No	242	100	28	Sst Gaba	0.983362296	Sst Gaba	14 6	Rep1	-2.995333392	-2.575854736	Sst Gaba
9640046-9moRep1	139	65	331.6430749	789.8466734	964	4735.153189	5184.374279	16729	65	4.189654742	139	4.941642423	0	0	0.008308925	9moRep1	65	3	5255	Endo NN	3	Peri NN	9mo	No	211	65	5	Astro-TE NN	0.554329711	Endo NN	3 9	Rep1	7.93963198	2.617524666	Endo NN
9640047-9moRep1	106	53	377.4657933	937.0168147	964	4719.343897	5179.451917	19923	53	3.988984047	106	4.672828834	0	0	0.005320484	9moRep1	53	3	5255	Endo NN	3	Endo NN	9mo	No	204	53	5	Astro-TE NN	0.766270563	Endo NN	3 0	Rep1	6.781365436	2.955896896	Endo NN
9640049-9moRep1	35	17	346.7162277	382.869523	964	4778.871438	5182.755093	8239	17	2.890371758	35	3.583518938	0	0	0.004248088	9moRep1	17	11	5273	Lymphoid NN	8	Oligo NN	9mo	No	169	34	26	L2/3 IT PIR-ENTl Glut	0.252656824	L6 CT CTX Glut	8 2	Rep1	6.332357924	-3.561001259	L6 CT CTX Glut
9640050-9moRep1	463	119	370.6625265	1521.47079	964	4656.560755	5180.182736	16022	119	4.787491743	463	6.139884552	0	0	0.028897766	9moRep1	119	8	132	L6 IT CTX Glut	1	IT AON-TT-DP Glut	9mo	No	248	93	3	L6 IT CTX Glut	0.694684701	L6 IT CTX Glut	1 10	Rep1	8.391517203	-6.159501034	L6 IT CTX Glut
9640057-9moRep1	214	88	414.947007	611.6271525	964	4754.297864	5175.425614	19512	88	4.48863637	214	5.370638028	0	0	0.01096761	9moRep1	88	7	5231	Oligo NN	0	Oligo NN	9mo	No	215	88	47	Oligo NN	0.973783006	Oligo NN	0 0	Rep1	0.222640615	6.007486862	Oligo NN
9640058-9moRep1	471	104	426.5412892	234.2826301	964	4794.832921	5174.180135	19315	104	4.65396035	471	6.156978986	3	0.063694268	0.024385193	9moRep1	104	8	132	L6 IT CTX Glut	1	L6 CT CTX Glut	9mo	No	250	91	3	L5 IT CTX Glut	0.665048847	L6 IT CTX Glut	1 3	Rep1	7.14804415	-5.625887352	L6 IT CTX Glut
9640061-9moRep1	38	19	496.6669352	1946.168989	964	4610.938878	5166.647107	12415	19	2.995732274	38	3.663561646	1	0.263157895	0.003060814	9moRep1	19	3	5255	Endo NN	3	Oligo NN	9mo	No	166	37	5	Astro-TE NN	0.50976197	Endo NN	3 7	Rep1	6.270501655	4.529618782	Endo NN
9640062-9moRep1	89	49	506.6230509	358.7366699	964	4781.463834	5165.577602	9171	49	3.912023005	89	4.49980967	0	0	0.009704503	9moRep1	49	7	5231	Oligo NN	0	Oligo NN	9mo	No	194	50	16	L2/3 IT PIR-ENTl Glut	0.160347681	Oligo NN	0 0	Rep1	1.591700356	6.667786163	Oligo NN
9640063-9moRep1	90	49	551.6797555	512.6295308	964	4764.932375	5160.737526	14236	49	3.912023005	90	4.510859507	0	0	0.006322001	9moRep1	49	3	5255	Endo NN	3	Endo NN	9mo	No	187	49	5	Endo NN	0.936970619	Endo NN	3 0	Rep1	6.426418822	3.44146232	Endo NN
9640064-9moRep1	206	83	625.2781379	220.4103782	964	4796.323104	5152.83145	35966	83	4.430816799	206	5.332718793	4	0.194174757	0.005727632	9moRep1	83	9	5244	SMC NN	6	Peri NN	9mo	No	213	83	12	Endo NN	0.483196849	Endo NN	6 2	Rep1	9.167674582	6.468812031	Endo NN
9640067-9moRep1	85	35	625.7075022	1702.285113	964	4637.137341	5152.785327	14489	35	3.583518938	85	4.454347296	0	0	0.005866519	9moRep1	35	12	64	L6 CT CTX Glut	8	L6 CT CTX Glut	9mo	No	193	36	6	L6 CT CTX Glut	0.418126384	L6 CT CTX Glut	8 2	Rep1	7.420520347	-4.161714035	L6 CT CTX Glut
9640078-9moRep1	47	29	684.5174983	762.8283091	964	4738.055553	5146.467847	5772	29	3.401197382	47	3.871201011	1	0.212765957	0.008142758	9moRep1	29	17	527	Sst Gaba	14	Oligo NN	9mo	No	161	40	28	Sst Chodl Gaba	0.599228872	Sst Gaba	14 3	Rep1	-3.413258273	-1.659544545	Sst Gaba
9640079-9moRep1	133	65	746.0319127	1712.948785	964	4635.99183	5139.859853	19428	65	4.189654742	133	4.8978398	1	0.07518797	0.00684579	9moRep1	65	3	5255	Endo NN	3	Endo NN	9mo	No	216	65	5	L2/3 IT PIR-ENTl Glut	0.389968939	Endo NN	3 3	Rep1	7.597773593	1.881781262	Endo NN
9640083-9moRep1	448	119	840.6452051	1463.685864	964	4662.76812	5129.696316	11043	119	4.787491743	448	6.107022888	0	0	0.040568686	9moRep1	119	8	132	L6 IT CTX Glut	1	L5 IT CTX Glut	9mo	No	249	100	3	L5 IT CTX Glut	0.586607946	L5 IT CTX Glut	1 15	Rep1	7.041189712	-6.997721153	L5 IT CTX Glut
9640092-9moRep1	133	65	888.7907447	1571.543173	964	4651.181886	5124.524432	14824	65	4.189654742	133	4.8978398	0	0	0.008971937	9moRep1	65	13	5283	Microglia NN	9	L5 IT CTX Glut	9mo	No	215	65	8	CA3 Glut	0.180389719	Microglia NN	9 1	Rep1	2.418523353	-3.704879719	Microglia NN
9640093-9moRep1	298	105	935.9685508	1943.146874	964	4611.263519	5119.456503	18894	105	4.663439094	298	5.700443573	0	0	0.015772203	9moRep1	105	8	132	L6 IT CTX Glut	1	L5 IT CTX Glut	9mo	No	251	105	3	L6 IT CTX Glut	0.295076435	L6 IT CTX Glut	1 3	Rep1	7.352860492	-6.475641209	L6 IT CTX Glut
9640094-9moRep1	266	92	934.8795608	1738.351789	964	4633.262991	5119.573485	17212	92	4.532599493	266	5.587248658	0	0	0.015454334	9moRep1	92	7	5231	Oligo NN	0	Oligo NN	9mo	No	243	92	16	Oligo NN	0.770994824	Oligo NN	0 0	Rep1	1.110828798	6.280027908	Oligo NN
9640095-9moRep1	637	124	950.6422535	1168.042103	964	4694.526727	5117.880227	19880	124	4.828313737	637	6.458338283	3	0.047095761	0.032042254	9moRep1	124	8	132	L6 IT CTX Glut	1	L5 IT CTX Glut	9mo	No	232	71	3	L6 IT CTX Glut	0.406392393	L6 IT CTX Glut	1 3	Rep1	7.555531543	-5.979869801	L6 IT CTX Glut
9640096-9moRep1	231	88	983.222336	1324.174374	964	4677.754706	5114.380413	27355	88	4.48863637	231	5.446737372	0	0	0.008444526	9moRep1	88	9	5244	SMC NN	6	Peri NN	9mo	No	230	88	12	Peri NN	0.610674644	Peri NN	6 1	Rep1	9.388629477	6.971063656	Peri NN
9640102-9moRep1	427	116	1086.834632	935.5512687	964	4719.501329	5103.250186	23094	116	4.762173935	427	6.059123196	2	0.046838407	0.018489651	9moRep1	116	8	132	L6 IT CTX Glut	1	L5 IT CTX Glut	9mo	No	257	109	3	L6 IT CTX Glut	0.585016843	L6 IT CTX Glut	1 3	Rep1	7.650049251	-5.554289299	L6 IT CTX Glut
9640104-9moRep1	377	101	1126.893234	1411.74871	964	4668.347307	5098.947016	21505	101	4.624972813	377	5.934894196	0	0	0.017530807	9moRep1	101	12	64	L6 CT CTX Glut	8	L5 IT CTX Glut	9mo	No	249	101	6	L6 CT CTX Glut	0.734657057	L6 CT CTX Glut	8 2	Rep1	7.742794555	-4.627617317	L6 CT CTX Glut
9640105-9moRep1	402	100	1175.561051	1588.325315	964	4649.379117	5093.719028	29639	100	4.615120517	402	5.998936562	0	0	0.013563211	9moRep1	100	8	132	L6 IT CTX Glut	1	IT AON-TT-DP Glut	9mo	No	255	99	3	L6 IT CTX Glut	0.466802956	L6 IT CTX Glut	1 3	Rep1	7.737152617	-5.844995934	L6 IT CTX Glut
9640107-9moRep1	389	85	1188.830326	409.1022085	964	4776.053474	5092.293617	14852	85	4.454347296	389	5.966146739	2	0.051413882	0.026191759	9moRep1	85	17	527	Sst Gaba	12	Pvalb Gaba	9mo	No	253	83	29	Pvalb Gaba	0.959411361	Pvalb Gaba	12 1	Rep1	-5.415770013	-4.490419346	Pvalb Gaba
9640113-9moRep1	162	62	1305.202702	1299.299491	964	4680.426813	5079.792678	22575	62	4.143134726	162	5.093750201	0	0	0.00717608	9moRep1	62	7	5231	Oligo NN	0	Oligo NN	9mo	No	208	62	16	L2/3 IT PIR-ENTl Glut	0.367810761	Oligo NN	0 0	Rep1	0.677246612	6.039745373	Oligo NN
9640118-9moRep1	110	62	1329.712202	415.1698705	964	4775.401674	5077.159822	7335	62	4.143134726	110	4.709530201	0	0	0.014996592	9moRep1	62	7	5231	Oligo NN	0	Oligo NN	9mo	No	204	62	11	CA3 Glut	0.232060428	Oligo NN	0 13	Rep1	0.636270743	8.236749691	Oligo NN
9640119-9moRep1	369	102	1389.535611	1390.904259	964	4670.586457	5070.733479	16273	102	4.634728988	369	5.913503006	2	0.054200542	0.022675598	9moRep1	102	12	64	L6 CT CTX Glut	8	L6 CT CTX Glut	9mo	No	250	102	6	L6b/CT ENT Glut	0.560440062	L6 CT CTX Glut	8 0	Rep1	8.920759719	-5.071880775	L6 CT CTX Glut
9640121-9moRep1	674	119	1459.723524	1560.172249	964	4652.403372	5063.193762	23257	119	4.787491743	674	6.514712691	1	0.014836795	0.028980522	9moRep1	119	8	132	L6 IT CTX Glut	1	L5 IT CTX Glut	9mo	No	230	70	3	L6 IT CTX Glut	0.530190085	L6 IT CTX Glut	1 3	Rep1	7.579283278	-6.590043503	L6 IT CTX Glut
9640122-9moRep1	234	75	1524.137116	450.2254631	964	4771.635937	5056.274333	21325	75	4.33073334	234	5.459585514	3	0.128205128	0.010973036	9moRep1	75	9	5244	SMC NN	6	VLMC NN	9mo	No	231	75	37	Astro-TE NN	0.348601505	VLMC NN	6 11	Rep1	6.672137301	8.167408985	VLMC NN
9640123-9moRep1	98	46	1508.158693	565.8320153	964	4759.217264	5057.990765	15174	46	3.850147602	98	4.59511985	0	0	0.006458416	9moRep1	46	9	5244	SMC NN	6	Peri NN	9mo	No	185	47	37	SMC NN	0.315517256	VLMC NN	6 0	Rep1	7.633365195	9.013553661	VLMC NN
9640124-9moRep1	55	28	1515.816395	1965.056204	964	4608.909978	5057.168161	22543	28	3.36729583	55	4.025351691	0	0	0.002439782	9moRep1	28	11	5273	Lymphoid NN	1	Oligo NN	9mo	No	179	35	26	L2/3 IT PIR-ENTl Glut	0.170030571	L5 IT CTX Glut	1 2	Rep1	4.243235629	-3.120825249	L5 IT CTX Glut
9640132-9moRep1	165	60	1642.799718	665.6213521	964	4748.497706	5043.527374	17750	60	4.110873864	165	5.111987788	0	0	0.009295775	9moRep1	60	9	5244	SMC NN	6	Peri NN	9mo	No	205	60	37	Astro-TE NN	0.322703797	VLMC NN	6 0	Rep1	7.322879355	9.5559874	VLMC NN
9640136-9moRep1	133	52	1634.302665	1580.337007	964	4650.237236	5044.440143	15608	52	3.970291914	133	4.8978398	0	0	0.008521271	9moRep1	52	8	132	L6 IT CTX Glut	1	L6b/CT ENT Glut	9mo	No	219	52	26	L2/3 IT PIR-ENTl Glut	0.416159217	L5 IT CTX Glut	1 2	Rep1	5.465329211	-4.71593042	L5 IT CTX Glut
9640137-9moRep1	146	54	1630.062424	1937.552687	964	4611.864457	5044.895638	17974	54	4.007333185	146	4.990432587	0	0	0.008122844	9moRep1	54	12	64	L6 CT CTX Glut	8	L6 CT CTX Glut	9mo	No	210	54	6	CA3 Glut	0.604649245	L6 CT CTX Glut	8 6	Rep1	7.7968903	-5.065373379	L6 CT CTX Glut
9640149-9moRep1	215	67	1758.715043	1357.967703	964	4674.124563	5031.075532	26783	67	4.219507705	215	5.375278408	0	0	0.00802748	9moRep1	67	11	5273	Lymphoid NN	8	L6 CT CTX Glut	9mo	No	220	67	26	Astro-TE NN	0.285805736	L6 CT CTX Glut	8 2	Rep1	6.142347377	-3.964311558	L6 CT CTX Glut
9640151-9moRep1	547	116	1760.414639	1719.960629	964	4635.238604	5030.892959	23799	116	4.762173935	547	6.306275287	6	0.109689214	0.022984159	9moRep1	116	8	132	L6 IT CTX Glut	1	L6 IT CTX Glut	9mo	No	232	78	3	L2 IT PPP-APr Glut	0.239257108	L6 IT CTX Glut	1 10	Rep1	8.279027503	-6.458476978	L6 IT CTX Glut
9640176-9moRep1	429	117	1915.251445	787.9419225	964	4735.357801	5014.260099	24566	117	4.770684624	429	6.063785209	2	0.046620047	0.01746316	9moRep1	117	8	132	L6 IT CTX Glut	1	L5 IT CTX Glut	9mo	No	251	107	3	L6 IT CTX Glut	0.480426572	L6 IT CTX Glut	1 3	Rep1	7.556920093	-5.739941078	L6 IT CTX Glut
9640177-9moRep1	486	114	1926.554602	1226.525923	964	4688.244286	5013.045892	25845.5	114	4.744932128	486	6.188264123	5	0.102880658	0.018804047	9moRep1	114	12	64	L6 CT CTX Glut	8	L6 CT CTX Glut	9mo	No	237	87	6	L6b/CT ENT Glut	0.473810699	L6 CT CTX Glut	8 0	Rep1	8.186897796	-4.831490952	L6 CT CTX Glut
9640179-9moRep1	256	87	1955.063567	438.0983242	964	4772.938657	5009.983406	37698	87	4.477336814	256	5.549076085	3	0.1171875	0.006790811	9moRep1	87	10	14939	Astro-TE NN	4	Astro-TE NN	9mo	No	241	87	20	Astro-TE NN	0.84073207	Astro-TE NN	4 2	Rep1	3.749880355	-0.841867107	Astro-TE NN
9640182-9moRep1	73	37	2008.061049	211.4331988	964	4797.287449	5004.290317	15098.75	37	3.63758616	73	4.304065093	0	0	0.004834837	9moRep1	37	3	5255	Endo NN	3	Endo NN	9mo	No	187	44	27	Endo NN	0.62913959	Endo NN	3 18	Rep1	6.743123095	4.126434845	Endo NN
9650009-9moRep1	234	79	90.08871573	221.1667532	965	4596.241853	5210.322501	16582.5	79	4.382026635	234	5.459585514	2	0.085470085	0.014111262	9moRep1	79	12	64	L6 CT CTX Glut	8	L6 CT CTX Glut	9mo	No	233	79	6	L6b/CT ENT Glut	0.98511521	L6 CT CTX Glut	8 0	Rep1	7.944359343	-4.865430313	L6 CT CTX Glut
9650010-9moRep1	86	39	74.54015922	507.3788918	965	4565.496408	5211.992756	13367.5	39	3.688879454	86	4.465908119	0	0	0.006433514	9moRep1	39	3	5255	Endo NN	3	Peri NN	9mo	No	190	40	5	RGL	0.286957127	Endo NN	3 3	Rep1	7.725062411	2.244149727	Endo NN
9650017-9moRep1	36	21	227.9376552	64.17590134	965	4613.106104	5195.51451	11677	21	3.091042453	36	3.610917913	0	0	0.003082984	9moRep1	21	8	132	L6 IT CTX Glut	8	Oligo NN	9mo	No	166	35	26	L6 IT CTX Glut	0.378587522	L6 CT CTX Glut	8 0	Rep1	6.474695723	-5.44077726	L6 CT CTX Glut
9650018-9moRep1	54	40	237.6593029	694.4635582	965	4545.399422	5194.470192	11045	40	3.713572067	54	4.007333185	1	0.185185185	0.00488909	9moRep1	40	3	5255	Endo NN	3	Endo NN	9mo	No	172	48	5	DG-PIR Ex IMN	0.29414122	Endo NN	3 3	Rep1	7.66792063	2.780681652	Endo NN
9650023-9moRep1	110	51	413.1919342	1438.97778	965	4465.422309	5175.614148	11431	51	3.951243719	110	4.709530201	2	0.181818182	0.009622955	9moRep1	51	7	5231	Oligo NN	0	L6 CT CTX Glut	9mo	No	208	51	16	L6 IT CTX Glut	0.161092014	Oligo NN	0 16	Rep1	1.721454184	5.433264298	Oligo NN
9650028-9moRep1	193	73	524.2695184	611.9802766	965	4554.259931	5163.681985	19520	73	4.304065093	193	5.267858159	2	0.103626943	0.009887295	9moRep1	73	12	64	L6 CT CTX Glut	8	L6 CT CTX Glut	9mo	No	212	73	6	L6b/CT ENT Glut	0.989772576	L6 CT CTX Glut	8 0	Rep1	8.082871955	-4.715122181	L6 CT CTX Glut
9650032-9moRep1	172	74	558.4025837	1712.855862	965	4436.001812	5160.015347	25545	74	4.317488114	172	5.153291594	0	0	0.006733216	9moRep1	74	3	5255	Endo NN	3	Astro-TE NN	9mo	No	209	74	5	Astro-TE NN	0.428285318	Endo NN	3 3	Rep1	6.146667521	1.907511753	Endo NN
9650033-9moRep1	180	77	592.0025509	327.8575767	965	4584.780924	5156.405976	16465	77	4.356708827	180	5.198497031	1	0.055555556	0.010932281	9moRep1	77	7	5231	Oligo NN	3	Oligo NN	9mo	No	209	77	36	Oligo NN	0.993033591	Oligo NN	3 5	Rep1	0.436141532	5.956585926	Oligo NN
9650035-9moRep1	429	107	650.5998756	1519.990943	965	4456.719723	5150.111341	25727	107	4.682131227	429	6.063785209	0	0	0.016675088	9moRep1	107	12	64	L6 CT CTX Glut	8	L6 CT CTX Glut	9mo	No	257	99	6	L6 CT CTX Glut	0.669231784	L6 CT CTX Glut	8 0	Rep1	8.587160628	-4.991100269	L6 CT CTX Glut
9650039-9moRep1	53	31	712.361358	893.3232435	965	4524.037542	5143.476807	14404	31	3.465735903	53	3.988984047	0	0	0.003679533	9moRep1	31	3	5255	Endo NN	3	Endo NN	9mo	No	167	38	21	Endo NN	0.967490603	Endo NN	3 0	Rep1	7.995857757	3.798055691	Endo NN
9650040-9moRep1	366	111	742.4667987	1714.548108	965	4435.820027	5140.242824	28779	111	4.718498871	366	5.905361848	4	0.109289617	0.012717607	9moRep1	111	12	64	L6 CT CTX Glut	8	L6 CT CTX Glut	9mo	No	255	110	6	L6 CT CTX Glut	0.390944338	L6 CT CTX Glut	8 0	Rep1	8.335462134	-4.935866791	L6 CT CTX Glut
9650046-9moRep1	377	104	815.7445431	1899.057215	965	4415.999713	5132.371192	22861	104	4.65396035	377	5.934894196	0	0	0.016490967	9moRep1	104	12	64	L6 CT CTX Glut	8	L6 CT CTX Glut	9mo	No	255	103	6	L6 CT CTX Glut	0.989157792	L6 CT CTX Glut	8 6	Rep1	8.851915877	-3.723011213	L6 CT CTX Glut
9650052-9moRep1	169	77	845.2646298	1130.600094	965	4498.548818	5129.200089	21275	77	4.356708827	169	5.135798437	0	0	0.007943596	9moRep1	77	7	5231	Oligo NN	0	Oligo NN	9mo	No	207	77	16	Oligo NN	0.919384837	Oligo NN	0 8	Rep1	-0.716629583	6.061857742	Oligo NN
9650059-9moRep1	408	120	922.3595247	798.5010969	965	4534.223515	5120.91841	27350	120	4.795790546	408	6.013715156	2	0.049019608	0.014917733	9moRep1	120	12	64	L6 CT CTX Glut	8	L6 CT CTX Glut	9mo	No	259	115	6	L6 CT CTX Glut	0.547355872	L6 CT CTX Glut	8 9	Rep1	8.130837005	-4.84324165	L6 CT CTX Glut
9650061-9moRep1	334	86	958.3928282	228.6644303	965	4595.436438	5117.047645	17290	86	4.465908119	334	5.814130532	2	0.05988024	0.019317525	9moRep1	86	8	132	L6 IT CTX Glut	1	L6 CT CTX Glut	9mo	No	246	86	3	L6 IT CTX Glut	0.269221759	L6 IT CTX Glut	1 3	Rep1	7.720511954	-6.352049309	L6 IT CTX Glut
9650062-9moRep1	73	42	984.2553954	326.1897342	965	4584.960087	5114.26944	12001	42	3.761200116	73	4.304065093	1	0.136986301	0.006082826	9moRep1	42	3	5255	Endo NN	3	Endo NN	9mo	No	177	47	5	Astro-TE NN	0.45561912	Endo NN	3 0	Rep1	6.484872859	3.531062883	Endo NN
9650066-9moRep1	163	70	1058.570918	888.4750149	965	4524.558348	5106.286327	15109	70	4.262679877	163	5.099866428	1	0.061349693	0.010788272	9moRep1	70	3	5255	Endo NN	3	Endo NN	9mo	No	205	70	5	Astro-TE NN	0.52531418	Endo NN	3 3	Rep1	7.21988539	2.515856308	Endo NN
9650075-9moRep1	37	26	1084.806402	1849.987043	965	4421.270923	5103.468062	3936	26	3.295836866	37	3.63758616	0	0	0.009400407	9moRep1	26	7	5231	Oligo NN	0	Oligo NN	9mo	No	168	41	16	L5 NP CTX Glut	0.370468652	Oligo NN	0 8	Rep1	0.573450606	6.155236763	Oligo NN
9650078-9moRep1	330	98	1211.367925	1434.343733	965	4465.920107	5089.872586	14840	98	4.59511985	330	5.802118375	4	0.121212121	0.022237197	9moRep1	98	12	64	L6 CT CTX Glut	8	L6 CT CTX Glut	9mo	No	245	98	6	L6 CT CTX Glut	0.838979685	L6 CT CTX Glut	8 0	Rep1	8.562704604	-4.938091713	L6 CT CTX Glut
9650079-9moRep1	145	61	1218.2752	1907.538076	965	4415.088683	5089.130594	11766	61	4.127134385	145	4.983606622	0	0	0.012323644	9moRep1	61	12	64	L6 CT CTX Glut	8	L6 CT CTX Glut	9mo	No	207	61	6	L6 CT CTX Glut	0.270956395	L6b/CT ENT Glut	8 13	Rep1	8.085769217	-4.672718006	L6 CT CTX Glut
9650082-9moRep1	402	101	1279.934838	370.2778705	965	4580.224057	5082.507	20963	101	4.624972813	402	5.998936562	3	0.074626866	0.019176645	9moRep1	101	12	64	L6 CT CTX Glut	8	L6 CT CTX Glut	9mo	No	251	97	6	L6b/CT ENT Glut	0.58343072	L6 CT CTX Glut	8 6	Rep1	8.645890754	-4.138855892	L6 CT CTX Glut
9650085-9moRep1	340	88	1289.390642	712.6697829	965	4543.443676	5081.49124	21928	88	4.48863637	340	5.831882477	1	0.029411765	0.01550529	9moRep1	88	12	64	L6 CT CTX Glut	8	L6 CT CTX Glut	9mo	No	246	88	6	L6b/CT ENT Glut	0.490569644	L6 CT CTX Glut	8 0	Rep1	8.246734183	-4.856878239	L6 CT CTX Glut
9650086-9moRep1	299	97	1304.838065	959.312593	965	4516.948843	5079.831848	17470	97	4.584967479	299	5.703782475	2	0.066889632	0.017115054	9moRep1	97	12	64	L6 CT CTX Glut	8	L6 CT CTX Glut	9mo	No	248	97	6	L6 CT CTX Glut	0.583950748	L6 CT CTX Glut	8 0	Rep1	8.469401877	-4.189826447	L6 CT CTX Glut
9650089-9moRep1	122	66	1338.371724	1325.916203	965	4477.567595	5076.2296	19762	66	4.204692619	122	4.812184355	0	0	0.006173464	9moRep1	66	3	5255	Endo NN	3	Endo NN	9mo	No	208	66	5	Astro-TE NN	0.385741643	Endo NN	3 0	Rep1	7.708473247	3.075278324	Endo NN
9650095-9moRep1	336	97	1408.175394	281.0707083	965	4589.806858	5068.731159	24693	97	4.584967479	336	5.82008293	1	0.029761905	0.013607095	9moRep1	97	12	64	L6 CT CTX Glut	8	L6 CT CTX Glut	9mo	No	244	97	6	L6 CT CTX Glut	0.948599797	L6 CT CTX Glut	8 6	Rep1	9.2172275	-3.924417692	L6 CT CTX Glut
9650101-9moRep1	356	101	1422.929616	963.846905	965	4516.461758	5067.146233	18740	101	4.624972813	356	5.877735782	2	0.056179775	0.018996798	9moRep1	101	12	64	L6 CT CTX Glut	8	L6b/CT ENT Glut	9mo	No	250	101	6	L6 CT CTX Glut	0.865012836	L6 CT CTX Glut	8 2	Rep1	8.735237639	-4.417020756	L6 CT CTX Glut
9650103-9moRep1	414	92	1443.094435	625.6370184	965	4552.792898	5064.98009	19855	92	4.532599493	414	6.02827852	2	0.048309179	0.020851171	9moRep1	92	8	132	L6 IT CTX Glut	1	L6 CT CTX Glut	9mo	No	256	92	3	L6 IT CTX Glut	0.615223026	L6 IT CTX Glut	1 3	Rep1	8.02091841	-6.531978088	L6 IT CTX Glut
9650104-9moRep1	425	119	1448.297641	1768.020625	965	4430.075909	5064.421152	25309	119	4.787491743	425	6.054439346	4	0.094117647	0.016792445	9moRep1	119	8	132	L6 IT CTX Glut	1	L5 IT CTX Glut	9mo	No	265	114	3	L5 IT CTX Glut	0.35882928	L5 IT CTX Glut	1 15	Rep1	6.980912249	-6.693357426	L5 IT CTX Glut
9650122-9moRep1	213	75	1508.780339	1186.94522	965	4492.496119	5057.923987	22125	75	4.33073334	213	5.365976015	4	0.187793427	0.009627119	9moRep1	75	7	5231	Oligo NN	0	Oligo NN	9mo	No	219	75	9	Oligo NN	0.913372821	Oligo NN	0 0	Rep1	0.025482852	6.095834774	Oligo NN
9650123-9moRep1	165	83	1515.845126	126.1109185	965	4606.452929	5057.165074	27777	83	4.430816799	165	5.111987788	0	0	0.005940166	9moRep1	83	3	5255	Endo NN	4	Astro-TE NN	9mo	No	207	83	39	OB-STR-CTX Inh IMN	0.561204609	Astro-TE NN	4 20	Rep1	5.251921695	0.051054564	Astro-TE NN
9650124-9moRep1	223	83	1528.215592	1642.667025	965	4443.541628	5055.836216	15803	83	4.430816799	223	5.411646052	1	0.044843049	0.014111245	9moRep1	83	12	64	L6 CT CTX Glut	8	L6 CT CTX Glut	9mo	No	223	83	6	L6 CT CTX Glut	0.442898116	L6 CT CTX Glut	8 0	Rep1	7.864251178	-4.499880272	L6 CT CTX Glut
9650125-9moRep1	327	95	1542.825865	732.7239274	965	4541.289422	5054.266753	17854	95	4.564348191	327	5.793013608	1	0.03058104	0.018315223	9moRep1	95	12	64	L6 CT CTX Glut	8	L6 CT CTX Glut	9mo	No	240	95	6	L6 CT CTX Glut	0.732147047	L6 CT CTX Glut	8 6	Rep1	8.690095466	-4.72972961	L6 CT CTX Glut
9650126-9moRep1	229	81	1541.928027	986.8939199	965	4513.986005	5054.3632	18618	81	4.406719247	229	5.438079309	1	0.043668122	0.012299925	9moRep1	81	12	64	L6 CT CTX Glut	8	L6 CT CTX Glut	9mo	No	229	81	6	L6b/CT ENT Glut	0.906246631	L6 CT CTX Glut	8 0	Rep1	8.090757888	-4.472603756	L6 CT CTX Glut
9650127-9moRep1	174	56	1616.996177	536.7490552	965	4562.34141	5046.299239	23021	56	4.043051268	174	5.164785974	0	0	0.007558316	9moRep1	56	7	5231	Oligo NN	0	Oligo NN	9mo	No	210	56	16	Oligo NN	0.45573033	Oligo NN	0 0	Rep1	0.302870881	5.839993996	Oligo NN
9650128-9moRep1	169	65	1621.519623	93.78843389	965	4609.925071	5045.813322	17386	65	4.189654742	169	5.135798437	1	0.059171598	0.009720465	9moRep1	65	12	64	L6 CT CTX Glut	8	L6 CT CTX Glut	9mo	No	209	65	6	CA3 Glut	0.435157055	L6 CT CTX Glut	8 6	Rep1	8.089614432	-4.293573814	L6 CT CTX Glut
9650129-9moRep1	345	94	1635.558578	1467.943626	965	4462.310743	5044.305231	23823	94	4.553876892	345	5.846438775	1	0.028985507	0.014481803	9moRep1	94	7	5231	Oligo NN	0	Oligo NN	9mo	No	245	94	16	Oligo NN	0.859115379	Oligo NN	0 0	Rep1	1.219467085	5.626893562	Oligo NN
9650131-9moRep1	87	37	1680.808872	704.1520177	965	4544.35867	5039.444359	14472	37	3.63758616	87	4.477336814	0	0	0.006011609	9moRep1	37	7	5231	Oligo NN	0	Oligo NN	9mo	No	194	39	9	Astro-TE NN	0.655003472	Oligo NN	0 0	Rep1	0.168251928	5.462782902	Oligo NN
9650142-9moRep1	206	71	1755.405174	1720.131704	965	4435.220227	5031.431085	21761	71	4.276666119	206	5.332718793	1	0.048543689	0.009466477	9moRep1	71	12	64	L6 CT CTX Glut	8	L6 CT CTX Glut	9mo	No	216	71	6	L6 CT CTX Glut	0.719817162	L6 CT CTX Glut	8 1	Rep1	7.868182223	-4.553555447	L6 CT CTX Glut
9650143-9moRep1	417	115	1753.317643	878.6462778	965	4525.614169	5031.655331	18376	115	4.753590191	417	6.035481433	1	0.023980815	0.022692643	9moRep1	115	8	132	L6 IT CTX Glut	1	L6 CT CTX Glut	9mo	No	259	107	3	L6 CT CTX Glut	0.465706914	L6 IT CTX Glut	1 3	Rep1	8.083762687	-6.502263981	L6 IT CTX Glut
9650144-9moRep1	139	59	1739.321485	578.5741169	965	4557.848484	5033.158825	13391	59	4.094344562	139	4.941642423	0	0	0.010380106	9moRep1	59	7	5231	Oligo NN	0	Oligo NN	9mo	No	206	59	9	Oligo NN	0.989364582	Oligo NN	0 0	Rep1	0.095191773	6.522131962	Oligo NN
9650154-9moRep1	183	74	1774.494797	1468.044859	965	4462.299869	5029.380442	17009	74	4.317488114	183	5.214935758	5	0.273224044	0.01075901	9moRep1	74	7	5231	Oligo NN	0	Oligo NN	9mo	No	211	74	16	Oligo NN	0.825602242	Oligo NN	0 8	Rep1	0.276188504	5.13299374	Oligo NN
9650161-9moRep1	104	49	1803.441321	757.4111143	965	4538.637478	5026.270952	13838	49	3.912023005	104	4.65396035	0	0	0.007515537	9moRep1	49	10	14939	Astro-TE NN	4	Astro-NT NN	9mo	No	204	49	20	Astro-TE NN	0.617102012	Astro-TE NN	4 2	Rep1	2.795057815	-0.516547578	Astro-TE NN
9650172-9moRep1	74	34	1827.069467	83.41456486	965	4611.039451	5023.732772	11617	34	3.555348061	74	4.317488114	0	0	0.006369975	9moRep1	34	8	132	L6 IT CTX Glut	1	Oligo NN	9mo	No	186	37	3	L5 IT CTX Glut	0.292511299	L6 IT CTX Glut	1 3	Rep1	7.247039836	-6.738804298	L6 IT CTX Glut
9650178-9moRep1	50	34	1854.749326	682.7851704	965	4546.653937	5020.75935	9670	34	3.555348061	50	3.931825633	0	0	0.005170631	9moRep1	34	3	5255	Endo NN	3	Peri NN	9mo	No	170	43	5	Endo NN	0.712916654	Endo NN	3 3	Rep1	7.707612555	2.876390261	Endo NN
9650184-9moRep1	143	59	1938.230221	802.809279	965	4533.760722	5011.791675	20872.5	59	4.094344562	143	4.9698133	0	0	0.00685112	9moRep1	59	3	5255	Endo NN	3	Endo NN	9mo	No	204	59	5	Astro-TE NN	0.740565745	Astro-TE NN	3 4	Rep1	6.955648463	2.490711254	Astro-TE NN
9650194-9moRep1	200	76	2019.519122	230.9262277	965	4595.193472	5003.059469	24768.25	76	4.343805422	200	5.303304908	1	0.05	0.008074854	9moRep1	76	10	14939	Astro-TE NN	4	Astro-TE NN	9mo	No	213	76	20	Astro-NT NN	0.585997162	Astro-TE NN	4 2	Rep1	3.442153972	-0.002561871	Astro-TE NN
9660002-9moRep1	169	69	48.28154664	138.2309201	966	4405.150975	5214.813506	13292	69	4.248495242	169	5.135798437	1	0.059171598	0.012714415	9moRep1	69	12	64	L6 CT CTX Glut	8	L6 CT CTX Glut	9mo	No	208	69	6	L6 CT CTX Glut	0.780514895	L6 CT CTX Glut	8 17	Rep1	8.203959029	-4.154327351	L6 CT CTX Glut
9660004-9moRep1	112	52	24.83066473	595.2316836	966	4356.059096	5217.332643	21278	52	3.970291914	112	4.727387819	1	0.089285714	0.005263653	9moRep1	52	7	5231	Oligo NN	0	Oligo NN	9mo	No	213	52	16	L2/3 IT PIR-ENTl Glut	0.252947473	Oligo NN	0 16	Rep1	1.85256521	6.368603748	Oligo NN
9660008-9moRep1	331	81	33.34765763	1311.285899	966	4279.13921	5216.417732	15399.5	81	4.406719247	331	5.805134969	4	0.120845921	0.021494204	9moRep1	81	12	64	L6 CT CTX Glut	8	L6 CT CTX Glut	9mo	No	238	81	6	L6 CT CTX Glut	0.939215574	L6 CT CTX Glut	8 1	Rep1	8.472912352	-4.160595852	L6 CT CTX Glut
9660027-9moRep1	40	25	116.0209399	405.7375213	966	4376.414915	5207.536813	4107	25	3.258096538	40	3.713572067	0	0	0.009739469	9moRep1	25	11	5273	Lymphoid NN	8	Oligo NN	9mo	No	169	39	6	L6 CT CTX Glut	0.218058445	L6 CT CTX Glut	8 9	Rep1	7.119951289	-3.612743336	L6 CT CTX Glut
9660037-9moRep1	371	99	260.7669137	1631.257302	966	4244.767282	5191.987929	18624	99	4.605170186	371	5.918893854	4	0.107816712	0.019920533	9moRep1	99	12	64	L6 CT CTX Glut	8	L6 CT CTX Glut	9mo	No	254	99	6	L6 CT CTX Glut	0.864033725	L6 CT CTX Glut	8 1	Rep1	8.84810118	-4.530691582	L6 CT CTX Glut
9660040-9moRep1	133	59	265.6035073	469.9906509	966	4369.512723	5191.468373	17221	59	4.094344562	133	4.8978398	2	0.15037594	0.007723129	9moRep1	59	7	5231	Oligo NN	0	Oligo NN	9mo	No	218	59	16	Oligo NN	0.918826285	Oligo NN	0 0	Rep1	-0.100475252	5.995984596	Oligo NN
9660061-9moRep1	289	76	323.1044766	1289.25888	966	4281.505394	5185.291511	14922	76	4.343805422	289	5.669880923	1	0.034602076	0.019367377	9moRep1	76	8	132	L6 IT CTX Glut	1	L6 CT CTX Glut	9mo	No	242	76	3	L6 IT CTX Glut	0.561557872	L6 IT CTX Glut	1 3	Rep1	7.371308844	-6.699649769	L6 IT CTX Glut
9660063-9moRep1	372	92	343.5482097	175.591763	966	4401.137604	5183.095407	24912	92	4.532599493	372	5.92157842	0	0	0.014932563	9moRep1	92	12	64	L6 CT CTX Glut	8	L6 CT CTX Glut	9mo	No	251	92	6	L6b/CT ENT Glut	0.963371673	L6 CT CTX Glut	8 0	Rep1	8.202748816	-4.697808224	L6 CT CTX Glut
9660066-9moRep1	257	87	344.8682842	1520.359792	966	4256.6801	5182.953602	17310	87	4.477336814	257	5.552959585	4	0.155642023	0.014846909	9moRep1	87	7	5231	Oligo NN	0	Oligo NN	9mo	No	241	87	16	IOL	0.342448665	Oligo NN	0 16	Rep1	1.693183821	5.577984852	Oligo NN
9660080-9moRep1	341	106	389.002924	1413.874659	966	4268.118933	5178.212577	20520	106	4.672828834	341	5.834810737	2	0.058651026	0.016617934	9moRep1	106	8	132	L6 IT CTX Glut	1	L5 IT CTX Glut	9mo	No	249	106	3	L5 IT CTX Glut	0.644743256	L5 IT CTX Glut	1 15	Rep1	6.215701144	-7.085205036	L5 IT CTX Glut
9660096-9moRep1	99	56	396.0833333	572.9034687	966	4358.457635	5177.451986	11820	56	4.043051268	99	4.605170186	1	0.101010101	0.008375635	9moRep1	56	3	5255	Endo NN	3	Endo NN	9mo	No	200	56	5	L6 CT CTX Glut	0.449581301	Endo NN	3 3	Rep1	7.482880633	1.889924568	Endo NN
9660115-9moRep1	388	100	461.6931091	453.7383785	966	4371.258573	5170.404061	18909	100	4.615120517	388	5.963579344	0	0	0.020519329	9moRep1	100	12	64	L6 CT CTX Glut	8	L6 CT CTX Glut	9mo	No	252	99	6	L6 CT CTX Glut	0.628382105	L6 CT CTX Glut	8 6	Rep1	8.45232157	-4.598151165	L6 CT CTX Glut
9660119-9moRep1	468	106	544.1010672	1000.928057	966	4312.478431	5161.551643	15554	106	4.672828834	468	6.150602768	2	0.042735043	0.030088723	9moRep1	106	12	64	L6 CT CTX Glut	8	L6 CT CTX Glut	9mo	No	244	84	6	L6 CT CTX Glut	0.928299404	L6 CT CTX Glut	8 1	Rep1	9.157521766	-3.547766882	L6 CT CTX Glut
9660123-9moRep1	357	110	611.8786338	926.4177033	966	4320.482473	5154.27085	14551	110	4.709530201	357	5.880532986	4	0.112044818	0.024534396	9moRep1	110	12	64	L6 CT CTX Glut	8	L6 CT CTX Glut	9mo	No	254	110	6	L6 CT CTX Glut	0.672008858	L6 CT CTX Glut	8 1	Rep1	8.901084464	-4.939664799	L6 CT CTX Glut
9660124-9moRep1	67	39	604.8544406	338.7333775	966	4383.612625	5155.025402	10573	39	3.688879454	67	4.219507705	0	0	0.006336896	9moRep1	39	11	5273	Lymphoid NN	1	L6 CT CTX Glut	9mo	No	193	44	26	L2/3 IT PIR-ENTl Glut	0.255034711	L5 IT CTX Glut	1 2	Rep1	7.319182437	-4.140421825	L5 IT CTX Glut
9660129-9moRep1	170	65	742.0793029	1997.395705	966	4205.436008	5140.28445	28250.5	65	4.189654742	170	5.141663557	0	0	0.006017593	9moRep1	65	9	5244	SMC NN	6	Endo NN	9mo	No	205	65	12	Peri NN	0.651983509	Endo NN	6 2	Rep1	9.192853492	6.748342079	Endo NN
9660146-9moRep1	136	61	757.5459392	1245.968266	966	4286.155753	5138.622995	15945	61	4.127134385	136	4.919980926	0	0	0.00852932	9moRep1	61	3	5255	Endo NN	4	Astro-TE NN	9mo	No	211	61	7	NP SUB Glut	0.346018818	Astro-TE NN	4 12	Rep1	2.647356551	-1.088026243	Astro-TE NN
9660150-9moRep1	70	38	767.1704075	370.7336502	966	4380.175096	5137.589116	11361	38	3.663561646	70	4.262679877	0	0	0.006161429	9moRep1	38	10	14939	Astro-TE NN	4	Astro-TE NN	9mo	No	181	46	7	Astro-TE NN	0.485056666	Astro-TE NN	4 1	Rep1	2.878472608	0.294784349	Astro-TE NN
9660152-9moRep1	185	79	802.4643158	1903.134489	966	4215.561725	5133.797779	17803.5	79	4.382026635	185	5.225746674	1	0.054054054	0.010391215	9moRep1	79	7	5231	Oligo NN	0	L5 IT CTX Glut	9mo	No	210	79	16	L6 IT CTX Glut	0.312478294	Oligo NN	0 16	Rep1	1.776878398	5.834158463	Oligo NN
9660153-9moRep1	564	121	840.5004067	1594.769452	966	4248.686875	5129.71187	18443	121	4.804021045	564	6.336825731	0	0	0.030580708	9moRep1	121	8	132	L6 IT CTX Glut	1	L5 IT CTX Glut	9mo	No	230	70	3	L6 IT CTX Glut	0.761714117	L6 IT CTX Glut	1 3	Rep1	7.571516555	-7.395923096	L6 IT CTX Glut
9660155-9moRep1	486	110	852.5444201	839.0136905	966	4329.871576	5128.41808	16873	110	4.709530201	486	6.188264123	2	0.041152263	0.028803414	9moRep1	110	12	64	L6 CT CTX Glut	8	L6 CT CTX Glut	9mo	No	240	78	6	L6 CT CTX Glut	0.926680713	L6 CT CTX Glut	8 1	Rep1	9.190963309	-4.099222141	L6 CT CTX Glut
9660156-9moRep1	439	114	864.9238014	1793.323731	966	4227.357802	5127.088264	19961	114	4.744932128	439	6.086774727	2	0.045558087	0.021992886	9moRep1	114	8	132	L6 IT CTX Glut	1	L5 IT CTX Glut	9mo	No	256	99	3	L6 IT CTX Glut	0.477289699	L6 IT CTX Glut	1 10	Rep1	7.622481864	-7.198947388	L6 IT CTX Glut
9660157-9moRep1	104	53	867.1800507	1367.300554	966	4273.122011	5126.845893	10647	53	3.988984047	104	4.65396035	0	0	0.00976801	9moRep1	53	0	5230	Oligo NN	3	Oligo NN	9mo	No	204	54	36	Astro-TE NN	0.393515303	Oligo NN	3 5	Rep1	2.189202588	6.837308926	Oligo NN
9660158-9moRep1	348	107	1008.268617	1018.619709	966	4310.577961	5111.689895	17363	107	4.682131227	348	5.855071922	4	0.114942529	0.020042619	9moRep1	107	12	64	L6 CT CTX Glut	8	L6 CT CTX Glut	9mo	No	245	107	6	L6 CT CTX Glut	0.933371252	L6 CT CTX Glut	8 2	Rep1	8.771144431	-3.90689035	L6 CT CTX Glut
9660159-9moRep1	123	53	1036.018661	1808.252103	966	4225.754169	5108.708933	24490	53	3.988984047	123	4.820281566	0	0	0.005022458	9moRep1	53	3	5255	Endo NN	3	Endo NN	9mo	No	216	53	5	L2/3 IT PIR-ENTl Glut	0.399871757	Endo NN	3 14	Rep1	7.674778026	2.110074562	Endo NN
9660160-9moRep1	107	51	1018.409083	1364.025819	966	4273.473789	5110.600587	10922	51	3.951243719	107	4.682131227	1	0.093457944	0.009796741	9moRep1	51	12	64	L6 CT CTX Glut	9	CA3 Glut	9mo	No	207	51	8	CT SUB Glut	0.278933704	Microglia NN	9 10	Rep1	7.235627692	-4.221237141	Microglia NN
9660161-9moRep1	479	110	1058.053728	2003.918311	966	4204.735338	5106.341885	19906.5	110	4.709530201	479	6.173786104	2	0.041753653	0.024062492	9moRep1	110	8	132	L6 IT CTX Glut	1	L5 IT CTX Glut	9mo	No	244	87	3	L6 IT CTX Glut	0.531807611	L6 IT CTX Glut	1 3	Rep1	7.457588237	-6.107148605	L6 IT CTX Glut
9660162-9moRep1	167	68	1069.255405	319.9843356	966	4385.626683	5105.13858	18641	68	4.234106505	167	5.123963979	1	0.05988024	0.008958747	9moRep1	68	7	5231	Oligo NN	0	Oligo NN	9mo	No	208	68	16	Oligo NN	0.781115236	Oligo NN	0 0	Rep1	-0.521450151	6.202611965	Oligo NN
9660163-9moRep1	244	88	1122.86868	432.1292644	966	4373.579864	5099.379341	20431	88	4.48863637	244	5.501258211	1	0.040983607	0.011942636	9moRep1	88	8	132	L6 IT CTX Glut	1	L5 IT CTX Glut	9mo	No	236	88	19	L2/3 IT CTX Glut	0.365872242	L6 IT CTX Glut	1 3	Rep1	6.331290286	-8.956285435	L6 IT CTX Glut
9660170-9moRep1	356	94	1187.863491	1107.349835	966	4301.046404	5092.397477	18746	94	4.553876892	356	5.877735782	0	0	0.018990718	9moRep1	94	12	64	L6 CT CTX Glut	8	L6 CT CTX Glut	9mo	No	247	94	6	L6 CT CTX Glut	0.811790878	L6 CT CTX Glut	8 1	Rep1	8.733718436	-3.935296255	L6 CT CTX Glut
9660171-9moRep1	89	44	1188.615492	539.8782429	966	4362.005267	5092.316695	13568	44	3.80666249	89	4.49980967	1	0.112359551	0.006559552	9moRep1	44	7	5231	Oligo NN	0	Oligo NN	9mo	No	190	45	16	Oligo NN	0.278065383	Oligo NN	0 0	Rep1	-1.359537203	7.168877167	Oligo NN
9660174-9moRep1	427	112	1212.613561	1517.56664	966	4256.980146	5089.738778	18435	112	4.727387819	427	6.059123196	6	0.140515222	0.023162463	9moRep1	112	12	64	L6 CT CTX Glut	8	L6 CT CTX Glut	9mo	No	258	104	6	L6 CT CTX Glut	0.753431437	L6 CT CTX Glut	8 1	Rep1	8.831248801	-4.16379686	L6 CT CTX Glut
9660175-9moRep1	157	55	1223.942997	240.1166186	966	4394.206223	5088.521748	22192	55	4.025351691	157	5.062595033	1	0.063694268	0.007074621	9moRep1	55	7	5231	Oligo NN	0	Oligo NN	9mo	No	208	55	9	Oligo NN	0.92230027	Oligo NN	0 0	Rep1	0.17142586	5.689428371	Oligo NN
9660180-9moRep1	260	84	1262.665802	1781.011626	966	4228.680392	5084.362072	11182	84	4.442651256	260	5.564520407	0	0	0.023251654	9moRep1	84	8	132	L6 IT CTX Glut	1	L6 IT CTX Glut	9mo	No	241	84	3	L5 IT CTX Glut	0.337581238	L6 IT CTX Glut	1 3	Rep1	7.142307322	-7.180474716	L6 IT CTX Glut
9660181-9moRep1	121	59	1281.404041	653.4272158	966	4349.807623	5082.349175	15491	59	4.094344562	121	4.804021045	1	0.082644628	0.007810987	9moRep1	59	10	14939	Astro-TE NN	4	Astro-TE NN	9mo	No	215	59	20	Astro-TE NN	0.512843401	Astro-TE NN	4 2	Rep1	3.251699727	-0.835860985	Astro-TE NN
9660182-9moRep1	402	106	1330.578405	422.6368113	966	4374.599561	5077.066773	21727	106	4.672828834	402	5.998936562	2	0.049751244	0.018502324	9moRep1	106	12	64	L6 CT CTX Glut	8	L6 CT CTX Glut	9mo	No	253	104	6	L6 CT CTX Glut	0.847988645	L6 CT CTX Glut	8 0	Rep1	8.679136794	-4.583083588	L6 CT CTX Glut
9660185-9moRep1	151	67	1417.302672	747.8940363	966	4339.65982	5067.750689	19384	67	4.219507705	151	5.023880521	1	0.066225166	0.00778993	9moRep1	67	9	5244	SMC NN	6	VLMC NN	9mo	No	197	67	15	VLMC NN	0.704202072	Astro-TE NN	6 14	Rep1	6.86459307	7.682075066	Astro-TE NN
9660186-9moRep1	317	87	1426.394105	1150.981459	966	4296.359414	5066.774071	17744	87	4.477336814	317	5.762051383	6	0.189274448	0.017865194	9moRep1	87	12	64	L6 CT CTX Glut	8	L6 CT CTX Glut	9mo	No	241	86	6	L6 CT CTX Glut	0.764373481	L6 CT CTX Glut	8 1	Rep1	8.953773063	-4.438669163	L6 CT CTX Glut
9660187-9moRep1	352	108	1469.823842	1282.960187	966	4282.182011	5062.108767	22003	108	4.691347882	352	5.866468057	5	0.142045455	0.015997818	9moRep1	108	8	132	L6 IT CTX Glut	4	L5 IT CTX Glut	9mo	No	246	108	20	L6 CT CTX Glut	0.370136975	Astro-TE NN	4 21	Rep1	6.006255191	-4.135516125	Astro-TE NN
9660190-9moRep1	278	79	1451.550046	593.0940214	966	4356.288728	5064.071772	11859	79	4.382026635	278	5.631211782	0	0	0.023442111	9moRep1	79	12	64	L6 CT CTX Glut	8	L6 CT CTX Glut	9mo	No	242	79	6	L6 CT CTX Glut	0.97237256	L6 CT CTX Glut	8 1	Rep1	8.027670424	-4.405626255	L6 CT CTX Glut
9660194-9moRep1	218	76	1494.477931	1718.473766	966	4235.398326	5059.460378	17287	76	4.343805422	218	5.38907173	1	0.04587156	0.012610632	9moRep1	76	7	5231	Oligo NN	0	Oligo NN	9mo	No	219	76	14	Oligo NN	0.827758342	Oligo NN	0 0	Rep1	-2.532878358	8.212211651	Oligo NN
9660198-9moRep1	44	24	1485.241462	1649.715099	966	4242.784511	5060.452577	3338	24	3.218875825	44	3.80666249	0	0	0.013181546	9moRep1	24	0	5230	Oligo NN	0	Oligo NN	9mo	No	164	34	14	Oligo NN	0.675049841	Oligo NN	0 11	Rep1	-2.209958512	7.906196636	Oligo NN
9660215-9moRep1	294	87	1550.189208	821.2834626	966	4331.776191	5053.475769	15734	87	4.477336814	294	5.686975356	3	0.102040816	0.018685649	9moRep1	87	8	132	L6 IT CTX Glut	1	L5 IT CTX Glut	9mo	No	244	87	3	L6 IT CTX Glut	0.438211024	L6 IT CTX Glut	1 3	Rep1	7.189783137	-7.396687942	L6 IT CTX Glut
9660226-9moRep1	81	40	1606.309595	1059.73342	966	4306.161449	5047.447212	16134	40	3.713572067	81	4.406719247	0	0	0.005020454	9moRep1	40	3	5255	Endo NN	3	Endo NN	9mo	No	184	41	5	Endo NN	0.285355268	Endo NN	3 0	Rep1	5.270525496	3.7653027	Endo NN
9660233-9moRep1	389	105	1715.762424	885.3641442	966	4324.892524	5035.689583	22557	105	4.663439094	389	5.966146739	4	0.102827763	0.017245201	9moRep1	105	12	64	L6 CT CTX Glut	8	L6 CT CTX Glut	9mo	No	257	105	6	L6 CT CTX Glut	0.633794262	L6 CT CTX Glut	8 1	Rep1	8.461873572	-4.261981922	L6 CT CTX Glut
9660234-9moRep1	343	96	1711.867729	1756.165299	966	4231.349431	5036.107959	18893	96	4.574710979	343	5.840641657	3	0.087463557	0.018154872	9moRep1	96	12	64	L6 CT CTX Glut	8	L6b/CT ENT Glut	9mo	No	249	96	39	L5 NP CTX Glut	0.271968138	L6b/CT ENT Glut	8 10	Rep1	10.29664377	0.075613101	L6b/CT ENT Glut
9660235-9moRep1	44	23	1701.010256	1629.835657	966	4244.919998	5037.274289	12480	23	3.17805383	44	3.80666249	0	0	0.003525641	9moRep1	23	3	5255	Endo NN	3	Oligo NN	9mo	No	159	34	5	L2/3 IT PIR-ENTl Glut	0.316479166	Endo NN	3 1	Rep1	8.500462096	2.699671549	Astro-TE NN
9660236-9moRep1	112	48	1740.90535	545.5716051	966	4361.393675	5032.988683	18616	48	3.891820298	112	4.727387819	0	0	0.00601633	9moRep1	48	3	5255	Endo NN	3	CT SUB Glut	9mo	No	208	48	5	NP SUB Glut	0.619784954	Endo NN	3 3	Rep1	6.346431773	1.945718688	Endo NN
9660237-9moRep1	388	106	1750.917601	1065.366519	966	4305.556331	5031.913148	16493	106	4.672828834	388	5.963579344	0	0	0.023525132	9moRep1	106	8	132	L6 IT CTX Glut	1	L6 CT CTX Glut	9mo	No	257	104	3	L6 IT CTX Glut	0.580479113	L6 IT CTX Glut	1 3	Rep1	7.644498866	-6.833849865	L6 IT CTX Glut
9660244-9moRep1	68	35	1794.622511	1651.871289	966	4242.552889	5027.218285	11452	35	3.583518938	68	4.234106505	1	0.147058824	0.005937827	9moRep1	35	9	5244	SMC NN	6	Peri NN	9mo	No	174	44	12	Peri NN	0.974042461	Peri NN	6 5	Rep1	9.879978698	8.160032314	Peri NN
9660245-9moRep1	221	76	1800.527735	131.8626161	966	4405.835071	5026.583935	33582	76	4.343805422	221	5.402677382	1	0.045248869	0.006580906	9moRep1	76	7	5231	Oligo NN	0	Oligo NN	9mo	No	221	76	16	L6 CT CTX Glut	0.936609654	Oligo NN	0 0	Rep1	1.440382522	5.241337818	Oligo NN
9660256-9moRep1	110	36	1899.614695	353.3819179	966	4382.039052	5015.939828	22731	36	3.610917913	110	4.709530201	0	0	0.004839206	9moRep1	36	10	14939	Astro-TE NN	4	Astro-TE NN	9mo	No	203	36	7	Astro-TE NN	0.716085065	Astro-TE NN	4 1	Rep1	2.679549497	0.563796622	Astro-TE NN
9660258-9moRep1	68	43	1897.658172	1786.363721	966	4228.10546	5016.150001	14139	43	3.784189634	68	4.234106505	1	0.147058824	0.004809392	9moRep1	43	3	5255	Endo NN	3	Endo NN	9mo	No	181	47	5	NP SUB Glut	0.467843209	Astro-TE NN	3 11	Rep1	5.85635237	3.183349175	Astro-TE NN
9660270-9moRep1	41	27	1936.508946	706.7083145	966	4344.084068	5011.976578	6651	27	3.33220451	41	3.737669618	0	0	0.006164487	9moRep1	27	12	64	L6 CT CTX Glut	8	Oligo NN	9mo	No	172	40	26	L6 CT CTX Glut	0.446832089	L6 CT CTX Glut	8 2	Rep1	7.141211551	-3.412347752	L6 CT CTX Glut
9670001-9moRep1	201	91	51.26938239	531.0874888	967	4162.949586	5214.492547	21393.5	91	4.521788577	201	5.308267697	3	0.149253731	0.009395377	9moRep1	91	3	5255	Endo NN	3	IT AON-TT-DP Glut	9mo	No	210	91	5	L6 IT CTX Glut	0.209461508	Endo NN	3 3	Rep1	7.514855903	1.247746033	Endo NN
9670002-9moRep1	168	73	32.29004098	925.4655265	967	4120.584758	5216.531343	11288	73	4.304065093	168	5.129898715	1	0.05952381	0.014883062	9moRep1	73	12	64	L6 CT CTX Glut	8	L6 CT CTX Glut	9mo	No	205	73	6	L6b/CT ENT Glut	0.391833118	L6 CT CTX Glut	8 1	Rep1	8.067587417	-4.403722244	L6 CT CTX Glut
9670023-9moRep1	151	67	125.2872838	634.2022547	967	4151.872805	5206.541405	18027	67	4.219507705	151	5.023880521	0	0	0.008376324	9moRep1	67	15	5203	OPC NN	0	OPC NN	9mo	No	203	67	11	OPC NN	0.982788573	OPC NN	0 1	Rep1	-1.602489788	-0.404093462	OPC NN
9670036-9moRep1	277	83	221.7641091	1652.773576	967	4042.455964	5196.177684	21764.5	83	4.430816799	277	5.627621114	1	0.036101083	0.012727147	9moRep1	83	17	527	Sst Gaba	14	Sst Chodl Gaba	9mo	No	247	83	28	Sst Chodl Gaba	0.764973072	Sst Chodl Gaba	14 13	Rep1	-2.335353095	-2.875325876	Sst Chodl Gaba
9670060-9moRep1	94	45	208.647671	1307.215808	967	4079.576427	5197.586676	4036	45	3.828641396	94	4.553876892	2	0.212765957	0.023290387	9moRep1	45	12	64	L6 CT CTX Glut	8	Oligo NN	9mo	No	190	46	39	L5 NP CTX Glut	0.291971994	L6b/CT ENT Glut	8 10	Rep1	10.36713747	0.265380723	L6b/CT ENT Glut
9670080-9moRep1	445	110	276.273838	347.2457885	967	4182.698206	5190.322146	24635	110	4.709530201	445	6.100318952	4	0.08988764	0.01806373	9moRep1	110	12	64	L6 CT CTX Glut	8	L6b/CT ENT Glut	9mo	No	257	99	6	L6b/CT ENT Glut	0.722150561	L6 CT CTX Glut	8 6	Rep1	8.645741027	-2.770875889	L6 CT CTX Glut
9670112-9moRep1	106	50	267.3388339	1083.642024	967	4103.593142	5191.281961	4545	50	3.931825633	106	4.672828834	0	0	0.023322332	9moRep1	50	12	64	L6 CT CTX Glut	8	L6b/CT ENT Glut	9mo	No	202	50	39	L6b/CT ENT Glut	0.29141249	L6b/CT ENT Glut	8 4	Rep1	9.413193267	-1.656384903	L6b/CT ENT Glut
9670115-9moRep1	133	52	332.9273327	1542.847677	967	4054.26441	5184.236322	15454	52	3.970291914	133	4.8978398	1	0.07518797	0.008606186	9moRep1	52	0	5230	Oligo NN	0	Oligo NN	9mo	No	205	53	28	Oligo NN	0.829768772	Oligo NN	0 20	Rep1	-2.598963935	-2.290792662	Oligo NN
9670120-9moRep1	62	26	422.7480683	1884.654823	967	4017.546845	5174.58761	14574.5	26	3.295836866	62	4.143134726	0	0	0.004254005	9moRep1	26	0	5230	Oligo NN	0	Oligo NN	9mo	No	181	36	9	Oligo NN	0.467824515	Oligo NN	0 5	Rep1	-0.30543283	5.34982304	Oligo NN
9670121-9moRep1	140	64	452.3137211	1484.540994	967	4060.527823	5171.411612	22418	64	4.17438727	140	4.94875989	1	0.071428571	0.006244982	9moRep1	64	0	5230	Oligo NN	0	Oligo NN	9mo	No	206	64	23	Oligo NN	0.804093335	Oligo NN	0 18	Rep1	-0.429307956	5.823424381	Oligo NN
9670122-9moRep1	162	69	443.8219178	997.3745142	967	4112.86016	5172.323817	15695	69	4.248495242	162	5.093750201	0	0	0.010321759	9moRep1	69	10	14939	Astro-TE NN	4	Astro-TE NN	9mo	No	205	69	39	Astro-TE NN	0.75753661	Astro-TE NN	4 20	Rep1	3.209087413	0.425618184	Astro-TE NN
9670123-9moRep1	230	68	440.9727263	595.2904375	967	4156.052785	5172.629883	8983	68	4.234106505	230	5.442417711	3	0.130434783	0.025603919	9moRep1	68	12	64	L6 CT CTX Glut	8	L6b/CT ENT Glut	9mo	No	229	68	39	L6b/CT ENT Glut	0.641095048	L6b/CT ENT Glut	8 4	Rep1	9.519064467	-1.563433486	L6b/CT ENT Glut
9670125-9moRep1	340	101	491.4441696	907.404384	967	4122.52492	5167.208146	14553	101	4.624972813	340	5.831882477	5	0.147058824	0.023362881	9moRep1	101	12	64	L6 CT CTX Glut	8	L6 CT CTX Glut	9mo	No	246	101	50	L6 CT CTX Glut	0.96995615	L6 CT CTX Glut	8 1	Rep1	9.300723594	-2.505958515	L6 CT CTX Glut
9670126-9moRep1	113	48	523.7155505	1358.429196	967	4074.074989	5163.741494	19427	48	3.891820298	113	4.736198448	0	0	0.005816647	9moRep1	48	0	5230	Oligo NN	0	Oligo NN	9mo	No	206	48	9	Oligo NN	1	Oligo NN	0 10	Rep1	-0.68814059	5.60814957	Oligo NN
9670128-9moRep1	60	39	540.8450318	511.0235149	967	4165.104896	5161.901413	11312	39	3.688879454	60	4.110873864	0	0	0.005304102	9moRep1	39	7	5231	Oligo NN	0	Oligo NN	9mo	No	176	44	16	L5 IT CTX Glut	0.130512555	Oligo NN	0 0	Rep1	-1.214136917	5.776081604	Oligo NN
9670130-9moRep1	344	94	562.563981	1937.403791	967	4011.880452	5159.568322	21174	94	4.553876892	344	5.843544417	0	0	0.01624634	9moRep1	94	12	64	L6 CT CTX Glut	8	L6 CT CTX Glut	9mo	No	242	94	6	L6 CT CTX Glut	0.951589361	L6 CT CTX Glut	8 1	Rep1	8.849046271	-4.562091785	L6 CT CTX Glut
9670131-9moRep1	71	39	521.260961	284.1933934	967	4189.471413	5164.00517	3330	39	3.688879454	71	4.276666119	0	0	0.021321321	9moRep1	39	8	132	L6 IT CTX Glut	1	L5 ET CTX Glut	9mo	No	185	44	3	L5/6 IT TPE-ENT Glut	0.365698646	L6 IT CTX Glut	1 3	Rep1	7.193493884	-7.278943497	L6 IT CTX Glut
9670140-9moRep1	253	71	562.5658036	858.271025	967	4127.802917	5159.568127	9346	71	4.276666119	253	5.537334267	0	0	0.027070404	9moRep1	71	12	64	L6 CT CTX Glut	8	L6b/CT ENT Glut	9mo	No	240	71	39	CA3 Glut	0.354052639	L6b/CT ENT Glut	8 10	Rep1	10.34397845	0.145339456	L6b/CT ENT Glut
9670141-9moRep1	81	34	561.8710437	280.7946639	967	4189.836511	5159.642759	3823	34	3.555348061	81	4.406719247	0	0	0.021187549	9moRep1	34	8	132	L6 IT CTX Glut	1	L6 IT CTX Glut	9mo	No	192	37	3	L5/6 IT TPE-ENT Glut	0.200685842	L6 IT CTX Glut	1 3	Rep1	7.366700213	-6.726768929	L6 IT CTX Glut
9670142-9moRep1	34	21	601.2425163	1801.643215	967	4026.464108	5155.413402	13162	21	3.091042453	34	3.555348061	0	0	0.002583194	9moRep1	21	0	5230	Oligo NN	0	Oligo NN	9mo	No	163	38	14	Oligo NN	0.766290918	OPC NN	0 1	Rep1	-0.734038193	8.099570316	OPC NN
9670143-9moRep1	148	42	661.2948322	1237.160689	967	4087.101879	5148.962469	19099	42	3.761200116	148	5.003946306	0	0	0.007749097	9moRep1	42	7	5231	Oligo NN	0	Oligo NN	9mo	No	208	42	17	Oligo NN	0.934334094	Oligo NN	0 10	Rep1	0.086053994	8.028307003	Oligo NN
9670153-9moRep1	65	36	698.094729	1063.849826	967	4105.719257	5145.009355	8044	36	3.610917913	65	4.189654742	0	0	0.008080557	9moRep1	36	0	5230	Oligo NN	0	Oligo NN	9mo	No	188	42	23	Oligo NN	0.948359707	Oligo NN	0 0	Rep1	0.321442764	6.515789551	Oligo NN
9670154-9moRep1	55	28	691.1718585	797.1312038	967	4134.370671	5145.753023	7576	28	3.36729583	55	4.025351691	0	0	0.007259768	9moRep1	28	13	5283	Microglia NN	9	Microglia NN	9mo	No	166	36	8	Microglia NN	0.820549281	Microglia NN	9 0	Rep1	0.409315657	-4.309659916	Microglia NN
9670159-9moRep1	144	71	785.8873716	591.386893	967	4156.472111	5135.578505	31342	71	4.276666119	144	4.976733742	1	0.069444444	0.004594474	9moRep1	71	9	5244	SMC NN	6	Astro-TE NN	9mo	No	199	71	12	L2/3 IT PIR-ENTl Glut	0.268388535	Peri NN	6 1	Rep1	7.669709723	7.197941345	Peri NN
9670160-9moRep1	87	42	768.8354537	844.9428145	967	4129.234659	5137.410254	15406	42	3.761200116	87	4.477336814	2	0.229885057	0.00564715	9moRep1	42	13	5283	Microglia NN	0	Microglia NN	9mo	No	190	44	47	Microglia NN	0.75392095	Oligo NN	0 14	Rep1	0.353613477	-2.059179741	Oligo NN
9670169-9moRep1	132	59	878.7768595	2011.748603	967	4003.894193	5125.600142	22984	59	4.094344562	132	4.890349128	1	0.075757576	0.005743126	9moRep1	59	13	5283	Microglia NN	9	Microglia NN	9mo	No	206	59	8	Microglia NN	0.953720002	Microglia NN	9 6	Rep1	0.697000306	-3.085423904	Microglia NN
9670173-9moRep1	155	66	912.4135619	463.8327895	967	4170.174212	5121.986824	27887	66	4.204692619	155	5.049856007	2	0.129032258	0.005558145	9moRep1	66	7	5231	Oligo NN	0	Oligo NN	9mo	No	202	66	16	L2/3 IT PIR-ENTl Glut	0.597377366	Oligo NN	0 21	Rep1	1.523066323	5.985127014	Oligo NN
9670174-9moRep1	52	30	866.7497128	1550.811423	967	4053.408929	5126.892121	12186	30	3.433987204	52	3.970291914	0	0	0.004267192	9moRep1	30	0	5230	Oligo NN	0	Oligo NN	9mo	No	169	38	9	Oligo NN	0.930345246	Oligo NN	0 3	Rep1	-0.986060757	6.221533817	Oligo NN
9670178-9moRep1	40	18	865.2620525	1250.885601	967	4085.627523	5127.051928	6285	18	2.944438979	40	3.713572067	0	0	0.00636436	9moRep1	18	0	5230	Oligo NN	0	Oligo NN	9mo	No	168	33	9	Oligo NN	0.635327132	Oligo NN	0 3	Rep1	0.186378133	7.060318035	Oligo NN
9670179-9moRep1	125	42	926.7950803	1465.269843	967	4062.597966	5120.441935	14879	42	3.761200116	125	4.836281907	0	0	0.008401102	9moRep1	42	0	5230	Oligo NN	0	Oligo NN	9mo	No	210	44	9	Oligo NN	1	Oligo NN	0 10	Rep1	-0.315804604	5.697307629	Oligo NN
9670180-9moRep1	256	91	938.792667	321.5587625	967	4185.457555	5119.153131	18328	91	4.521788577	256	5.549076085	6	0.234375	0.0139677	9moRep1	91	8	132	L6 IT CTX Glut	1	L5 IT CTX Glut	9mo	No	240	91	19	L6 IT CTX Glut	0.302818364	L6 IT CTX Glut	1 3	Rep1	5.858274024	-9.103336292	L6 IT CTX Glut
9670181-9moRep1	36	24	978.4045478	245.1735401	967	4193.662999	5114.897949	9675	24	3.218875825	36	3.610917913	0	0	0.00372093	9moRep1	24	3	5255	Endo NN	3	Oligo NN	9mo	No	156	43	21	Endo NN	0.905054091	Endo NN	3 0	Rep1	8.577847045	3.423989576	Endo NN
9670193-9moRep1	121	49	1042.814057	955.5262102	967	4117.355583	5107.978959	21442	49	3.912023005	121	4.804021045	0	0	0.00564313	9moRep1	49	7	5231	Oligo NN	0	Oligo NN	9mo	No	212	49	14	Oligo NN	0.759276179	Oligo NN	0 0	Rep1	-0.843416829	6.898351234	Oligo NN
9670194-9moRep1	71	35	1057.82688	138.6655444	967	4205.104287	5106.366253	14851	35	3.583518938	71	4.276666119	0	0	0.004780823	9moRep1	35	9	5244	SMC NN	6	Peri NN	9mo	No	171	41	12	Peri NN	0.9786178	Peri NN	6 5	Rep1	9.589954894	8.235549015	Peri NN
9670195-9moRep1	84	33	1057.776313	1483.085242	967	4060.684203	5106.371685	8646	33	3.526360525	84	4.442651256	1	0.119047619	0.009715475	9moRep1	33	0	5230	Oligo NN	0	Oligo NN	9mo	No	188	36	9	Oligo NN	0.969876992	Oligo NN	0 3	Rep1	-0.364095259	5.813745064	Oligo NN
9670197-9moRep1	110	40	1078.468748	1777.378472	967	4029.070672	5104.148865	14511	40	3.713572067	110	4.709530201	0	0	0.007580456	9moRep1	40	18	5260	VLMC NN	4	Astro-TE NN	9mo	No	202	41	7	Astro-TE NN	0.557289902	Astro-TE NN	4 13	Rep1	2.320355218	1.1781079	Astro-TE NN
9670198-9moRep1	91	33	1090.421517	1912.091784	967	4014.599515	5102.864876	13608	33	3.526360525	91	4.521788577	1	0.10989011	0.006687243	9moRep1	33	7	5231	Oligo NN	0	Oligo NN	9mo	No	192	33	9	Astro-TE NN	0.432060214	Oligo NN	0 14	Rep1	-0.64469691	7.231360001	Oligo NN
9670203-9moRep1	143	53	1152.685932	439.82645	967	4172.753018	5096.176316	24552	53	3.988984047	143	4.9698133	1	0.06993007	0.005824373	9moRep1	53	7	5231	Oligo NN	0	Oligo NN	9mo	No	212	53	9	Oligo NN	0.7224835	Oligo NN	0 0	Rep1	0.14974704	5.311685127	Oligo NN
9670208-9moRep1	125	51	1166.432841	1450.134067	967	4064.22388	5094.699597	15992	51	3.951243719	125	4.836281907	1	0.08	0.007816408	9moRep1	51	0	5230	Oligo NN	0	Oligo NN	9mo	No	204	51	14	Oligo NN	0.979637589	Oligo NN	0 10	Rep1	-1.975330669	7.993000072	Oligo NN
9670210-9moRep1	127	59	1240.857925	159.3853164	967	4202.87853	5086.704715	19532	59	4.094344562	127	4.852030264	0	0	0.00650215	9moRep1	59	7	5231	Oligo NN	0	Oligo NN	9mo	No	212	59	16	Oligo NN	0.479471232	Oligo NN	0 0	Rep1	0.696659487	6.397017998	Oligo NN
9670211-9moRep1	144	41	1251.315895	1838.359056	967	4022.520023	5085.5813	23003	41	3.737669618	144	4.976733742	0	0	0.006260053	9moRep1	41	0	5230	Oligo NN	0	Oligo NN	9mo	No	204	41	17	IOL	0.716424695	Oligo NN	0 3	Rep1	0.58687089	8.74060635	Oligo NN
9670217-9moRep1	150	57	1274.18339	324.8275521	967	4185.106415	5083.124831	17182	57	4.060443011	150	5.017279837	2	0.133333333	0.008730066	9moRep1	57	7	5231	Oligo NN	0	Oligo NN	9mo	No	204	57	16	Oligo NN	0.222007777	Oligo NN	0 0	Rep1	0.450691264	5.250190777	Oligo NN
9670227-9moRep1	221	84	1310.941183	451.0831911	967	4171.543798	5079.17624	16985	84	4.442651256	221	5.402677382	1	0.045248869	0.013011481	9moRep1	84	10	14939	Astro-TE NN	8	L6b/CT ENT Glut	9mo	No	221	84	39	Astro-TE NN	0.247406675	Astro-TE NN	8 20	Rep1	5.80593447	-0.14123227	L6b/CT ENT Glut
9670228-9moRep1	71	45	1320.881654	1333.805441	967	4076.720119	5078.108416	20364	45	3.828641396	71	4.276666119	2	0.281690141	0.003486545	9moRep1	45	13	5283	Microglia NN	6	Microglia NN	9mo	No	170	50	57	Microglia NN	0.6541825	Microglia NN	6 12	Rep1	1.106478732	-2.464519697	Peri NN
9670235-9moRep1	159	52	1456.219748	1787.373402	967	4027.996998	5063.570144	24874	52	3.970291914	159	5.075173815	0	0	0.006392217	9moRep1	52	0	5230	Oligo NN	0	Oligo NN	9mo	No	207	52	9	Oligo NN	0.777409652	Oligo NN	0 15	Rep1	-0.09175629	7.055908245	Oligo NN
9670236-9moRep1	303	93	1441.399684	409.4049435	967	4176.020953	5065.162143	19015	93	4.543294782	303	5.717027701	1	0.0330033	0.015934788	9moRep1	93	12	64	L6 CT CTX Glut	8	L6b/CT ENT Glut	9mo	No	247	93	39	L6 CT CTX Glut	0.677425854	L6b/CT ENT Glut	8 4	Rep1	9.818691771	-0.780518788	L6b/CT ENT Glut
9670237-9moRep1	134	46	1455.299902	1551.305298	967	4053.355876	5063.668956	21497	46	3.850147602	134	4.905274778	1	0.074626866	0.006233428	9moRep1	46	0	5230	Oligo NN	0	Oligo NN	9mo	No	216	47	16	Oligo NN	0.79014968	Oligo NN	0 8	Rep1	0.398888718	5.879158062	Oligo NN
9670239-9moRep1	45	32	1444.711424	1347.835837	967	4075.212947	5064.80639	12780	32	3.496507561	45	3.828641396	0	0	0.003521127	9moRep1	32	13	5283	Microglia NN	0	Microglia NN	9mo	No	159	44	47	Microglia NN	0.724488336	Oligo NN	0 9	Rep1	0.081419866	4.953260941	Oligo NN
9670240-9moRep1	75	41	1489.470626	46.86325796	967	4214.965861	5059.998273	17230.5	41	3.737669618	75	4.33073334	1	0.133333333	0.004352747	9moRep1	41	4	1059	STR D2 Gaba	7	STR D12 Gaba	9mo	No	188	45	2	STR D12 Gaba	0.931395129	STR D12 Gaba	7 1	Rep1	-7.734621007	-7.862079578	STR D12 Gaba
9670241-9moRep1	110	41	1499.924619	1233.917564	967	4087.450262	5058.875285	16158	41	3.737669618	110	4.709530201	0	0	0.006807773	9moRep1	41	0	5230	Oligo NN	0	Oligo NN	9mo	No	204	42	9	Oligo NN	0.90803795	Oligo NN	0 10	Rep1	-0.385140944	6.000947994	Oligo NN
9670249-9moRep1	158	57	1553.295824	1018.037032	967	4110.640553	5053.14205	20928	57	4.060443011	158	5.068904202	0	0	0.007549694	9moRep1	57	0	5230	Oligo NN	0	Oligo NN	9mo	No	206	57	9	Oligo NN	0.84281345	Oligo NN	0 18	Rep1	-0.719746847	6.850211662	Oligo NN
9670257-9moRep1	126	72	1551.264195	422.3765379	967	4174.62752	5053.360292	17313	72	4.290459441	126	4.844187086	2	0.158730159	0.007277768	9moRep1	72	13	5283	Microglia NN	9	Microglia NN	9mo	No	206	72	8	L6 CT CTX Glut	0.312524862	Microglia NN	9 10	Rep1	9.197184127	-0.748823541	Microglia NN
9670260-9moRep1	78	29	1582.385854	1368.79156	967	4072.961844	5050.017145	15213	29	3.401197382	78	4.369447852	1	0.128205128	0.005127194	9moRep1	29	0	5230	Oligo NN	0	Oligo NN	9mo	No	188	35	9	Oligo NN	0.824102108	Oligo NN	0 3	Rep1	-0.399687875	5.482158226	Oligo NN
9670269-9moRep1	154	72	1690.202857	101.2537804	967	4209.123129	5038.43524	11957.5	72	4.290459441	154	5.043425117	2	0.12987013	0.012878946	9moRep1	72	12	64	L6 CT CTX Glut	8	L6b/CT ENT Glut	9mo	No	201	72	39	L6b/CT ENT Glut	0.983752431	L6b/CT ENT Glut	8 14	Rep1	9.775202315	-1.023212749	L6b/CT ENT Glut
9670270-9moRep1	52	29	1675.526306	1474.85584	967	4061.56822	5040.011823	15795	29	3.401197382	52	3.970291914	0	0	0.003292181	9moRep1	29	3	5255	Endo NN	3	Peri NN	9mo	No	169	37	5	Endo NN	0.298694715	Endo NN	3 8	Rep1	5.746821444	3.600600046	Endo NN
9670272-9moRep1	60	35	1758.54705	829.8008126	967	4130.861241	5031.093579	10829	35	3.583518938	60	4.110873864	0	0	0.005540678	9moRep1	35	10	14939	Astro-TE NN	4	Astro-TE NN	9mo	No	183	40	30	Astro-TE NN	0.418694879	Astro-TE NN	4 3	Rep1	2.28917269	1.685862464	Astro-TE NN
9670276-9moRep1	74	36	1795.651961	1271.209157	967	4083.444329	5027.1077	21601	36	3.610917913	74	4.317488114	0	0	0.003425767	9moRep1	36	0	5230	Oligo NN	0	Oligo NN	9mo	No	185	44	9	Oligo NN	0.918286308	Oligo NN	0 0	Rep1	-0.108339299	6.915608448	Oligo NN
9670279-9moRep1	74	27	1805.92136	925.0831557	967	4120.625833	5026.004541	15946	27	3.33220451	74	4.317488114	0	0	0.004640662	9moRep1	27	0	5230	Oligo NN	0	Oligo NN	9mo	No	187	36	9	Oligo NN	0.986907983	Oligo NN	0 3	Rep1	-0.389210243	6.013511223	Oligo NN
9670281-9moRep1	167	70	1862.484197	450.8322058	967	4171.570759	5019.928455	19202.5	70	4.262679877	167	5.123963979	3	0.179640719	0.008696784	9moRep1	70	10	14939	Astro-TE NN	8	Astro-TE NN	9mo	No	211	70	39	Astro-TE NN	0.726531743	Astro-TE NN	8 20	Rep1	5.416053336	-0.038807725	L6b/CT ENT Glut
9670282-9moRep1	36	15	1856.647725	1047.254562	967	4107.501951	5020.55542	4329	15	2.772588722	36	3.610917913	0	0	0.008316008	9moRep1	15	0	5230	Oligo NN	0	Oligo NN	9mo	No	166	34	14	Oligo NN	0.839630741	Oligo NN	0 10	Rep1	-0.720758576	6.588182491	Oligo NN
9670283-9moRep1	67	24	1885.418375	1117.916642	967	4099.911298	5017.464823	13268	24	3.218875825	67	4.219507705	0	0	0.005049744	9moRep1	24	0	5230	Oligo NN	0	Oligo NN	9mo	No	185	33	9	Oligo NN	0.979653699	Oligo NN	0 3	Rep1	-0.19279277	5.36792807	Oligo NN
9670289-9moRep1	59	34	1941.649797	698.1872458	967	4144.999417	5011.424338	15398	34	3.555348061	59	4.094344562	0	0	0.003831666	9moRep1	34	0	5230	Oligo NN	0	Oligo NN	9mo	No	183	40	9	Oligo NN	0.867321589	Oligo NN	0 0	Rep1	-0.276032452	5.03724913	Oligo NN
9670291-9moRep1	84	40	1959.358624	1619.336733	967	4046.047812	5009.522023	28749.5	40	3.713572067	84	4.442651256	1	0.119047619	0.00292179	9moRep1	40	0	5230	Oligo NN	0	Oligo NN	9mo	No	189	42	9	Oligo NN	0.895798855	Oligo NN	0 3	Rep1	-0.744820613	6.03885321	Oligo NN
9670312-9moRep1	110	55	2007.583446	170.0122599	967	4201.736964	5004.341622	21832.5	55	4.025351691	110	4.709530201	0	0	0.00503836	9moRep1	55	7	5231	Oligo NN	0	Oligo NN	9mo	No	207	55	16	Oligo NN	0.913979647	Oligo NN	0 21	Rep1	-0.640447278	6.633464855	Oligo NN
9670313-9moRep1	159	48	2016.045196	861.2950261	967	4127.478073	5003.432645	28567.5	48	3.891820298	159	5.075173815	3	0.188679245	0.005565765	9moRep1	48	0	5230	Oligo NN	0	Oligo NN	9mo	No	208	48	9	Oligo NN	0.845113411	Oligo NN	0 21	Rep1	0.033695031	6.42657761	Oligo NN
9680019-9moRep1	40	28	84.22580645	1731.15045	968	3834.036573	5210.952306	14517	28	3.36729583	40	3.713572067	1	0.25	0.00275539	9moRep1	28	13	5283	Microglia NN	9	Microglia NN	9mo	No	160	43	8	Microglia NN	0.637598596	Microglia NN	9 5	Rep1	0.008023474	-3.128975588	Microglia NN
9680034-9moRep1	171	65	310.8964299	786.6402119	968	3935.497633	5186.602923	34537	65	4.189654742	171	5.147494477	1	0.058479532	0.004951212	9moRep1	65	0	5230	Oligo NN	0	Oligo NN	9mo	No	206	65	9	Oligo NN	0.553646983	Oligo NN	0 8	Rep1	-0.017732602	5.784292263	Oligo NN
9680041-9moRep1	67	32	384.2026474	395.50339	968	3977.514284	5178.728231	18584	32	3.496507561	67	4.219507705	0	0	0.003605252	9moRep1	32	0	5230	Oligo NN	0	Oligo NN	9mo	No	184	39	23	Oligo NN	0.936358434	Oligo NN	0 8	Rep1	1.378121894	8.65292458	Oligo NN
9680042-9moRep1	187	74	421.2755287	47.39632241	968	4014.908598	5174.745793	20001	74	4.317488114	187	5.236441963	2	0.106951872	0.009349533	9moRep1	74	2	1067	STR D1 Gaba	2	STR D1 Sema5a Gaba	9mo	No	213	74	1	STR-PAL Chst9 Gaba	0.740069309	STR D12 Gaba	2 16	Rep1	-10.26579424	-3.750134426	STR D1 Sema5a Gaba
9680044-9moRep1	106	40	452.5885051	758.5338971	968	3938.516867	5171.382094	13954	40	3.713572067	106	4.672828834	1	0.094339623	0.007596388	9moRep1	40	18	5260	VLMC NN	4	Astro-TE NN	9mo	No	197	41	7	Astro-TE NN	0.681066626	Astro-TE NN	4 1	Rep1	2.264193814	1.723636908	Astro-TE NN
9680048-9moRep1	223	80	516.0479302	1394.936943	968	3870.153258	5164.565164	22345	80	4.394449155	223	5.411646052	1	0.044843049	0.009979861	9moRep1	80	4	1059	STR D2 Gaba	7	STR D12 Gaba	9mo	No	223	80	2	STR D12 Gaba	0.965655876	STR D12 Gaba	7 1	Rep1	-7.919537503	-7.654325443	STR D12 Gaba
9680050-9moRep1	58	26	564.0138706	86.99579832	968	4010.654748	5159.412572	19754	26	3.295836866	58	4.077537444	0	0	0.002936114	9moRep1	26	0	5230	Oligo NN	0	Oligo NN	9mo	No	181	36	9	Oligo NN	0.815758835	Oligo NN	0 3	Rep1	-0.731991369	7.721570534	Oligo NN
9680051-9moRep1	101	57	589.4015609	461.0040583	968	3970.47808	5156.685379	19220	57	4.060443011	101	4.624972813	0	0	0.005254943	9moRep1	57	15	5203	OPC NN	0	OPC NN	9mo	No	200	57	11	OPC NN	0.581197937	OPC NN	0 1	Rep1	-1.223494608	1.002695602	OPC NN
9680052-9moRep1	135	65	585.6018164	1512.791632	968	3857.493086	5157.093555	15415	65	4.189654742	135	4.912654886	0	0	0.008757704	9moRep1	65	20	14947	Astro-TE NN	4	Astro-TE NN	9mo	No	220	65	32	Astro-TE NN	0.89355257	Astro-TE NN	4 0	Rep1	0.674163919	-0.362504768	Astro-TE NN
9680056-9moRep1	140	58	614.3411867	1932.346901	968	3812.423673	5154.006318	18034.5	58	4.077537444	140	4.94875989	3	0.214285714	0.007762899	9moRep1	58	4	1059	STR D2 Gaba	7	STR D12 Gaba	9mo	No	209	58	2	STR D12 Gaba	0.986192638	STR D12 Gaba	7 19	Rep1	-9.141044099	-7.819602924	STR D12 Gaba
9680057-9moRep1	113	42	599.6857854	777.0571647	968	3936.527062	5155.580629	15674	42	3.761200116	113	4.736198448	0	0	0.007209391	9moRep1	42	0	5230	Oligo NN	0	Oligo NN	9mo	No	209	42	9	Oligo NN	0.995846479	Oligo NN	0 10	Rep1	-0.17264637	6.699835819	Oligo NN
9680062-9moRep1	91	47	605.8838581	1250.479721	968	3885.671124	5154.91482	11021	47	3.871201011	91	4.521788577	0	0	0.008256964	9moRep1	47	3	5255	Endo NN	3	Endo NN	9mo	No	187	48	5	Astro-TE NN	0.626657394	Endo NN	3 0	Rep1	6.370780032	3.238318247	Endo NN
9680075-9moRep1	96	51	677.4456418	1501.456418	968	3858.710736	5147.227519	7331	51	3.951243719	96	4.574710979	0	0	0.013095076	9moRep1	51	20	14947	Astro-TE NN	4	Astro-TE NN	9mo	No	195	51	32	Astro-TE NN	0.489370254	Astro-TE NN	4 11	Rep1	0.465907019	-0.424444097	Astro-TE NN
9680079-9moRep1	96	45	761.6148984	528.4134869	968	3963.236832	5138.1859	25788	45	3.828641396	96	4.574710979	0	0	0.003722662	9moRep1	45	0	5230	Oligo NN	3	Oligo NN	9mo	No	195	46	36	Oligo NN	0.912845603	Oligo NN	3 5	Rep1	1.925472539	5.948249859	Oligo NN
9680081-9moRep1	113	52	772.2489676	332.5866623	968	3984.272917	5137.043568	24457	52	3.970291914	113	4.736198448	0	0	0.004620354	9moRep1	52	13	5283	Microglia NN	0	Oligo NN	9mo	No	202	52	47	Microglia NN	0.845554604	Oligo NN	0 9	Rep1	0.028525267	-2.520488935	Oligo NN
9680083-9moRep1	65	36	764.3872269	1889.393459	968	3817.037812	5137.888091	13638	36	3.610917913	65	4.189654742	0	0	0.004766095	9moRep1	36	23	5230	Oligo NN	0	Oligo NN	9mo	No	186	46	9	RGL	0.443857829	Oligo NN	0 4	Rep1	-2.063566525	6.133248371	Oligo NN
9680084-9moRep1	58	37	762.4164417	975.7838037	968	3915.179474	5138.099796	12225	37	3.63758616	58	4.077537444	2	0.344827586	0.004744376	9moRep1	37	0	5230	Oligo NN	0	Oligo NN	9mo	No	179	44	9	Oligo NN	0.433874232	Oligo NN	0 14	Rep1	-0.624450583	5.468620819	Oligo NN
9680087-9moRep1	78	42	747.6948082	1416.638447	968	3867.822042	5139.681222	4276	42	3.761200116	78	4.369447852	0	0	0.018241347	9moRep1	42	2	1067	STR D1 Gaba	2	STR D12 Gaba	9mo	No	184	46	18	STR D12 Gaba	0.623320011	STR D12 Gaba	2 0	Rep1	-13.06789442	-5.660390335	STR D12 Gaba
9680091-9moRep1	200	64	808.0255887	2021.661701	968	3802.829309	5133.200376	11252	64	4.17438727	200	5.303304908	2	0.1	0.017774618	9moRep1	64	8	132	L6 IT CTX Glut	1	L6 IT CTX Glut	9mo	No	216	64	3	L6 IT CTX Glut	0.509085425	L6 IT CTX Glut	1 3	Rep1	7.223896068	-7.044979053	L6 IT CTX Glut
9680092-9moRep1	307	98	880.4276431	170.9059161	968	4001.640966	5125.422812	31674	98	4.59511985	307	5.730099783	5	0.16286645	0.009692492	9moRep1	98	23	5230	Oligo NN	0	Oligo NN	9mo	No	246	98	9	Oligo NN	0.888447191	Oligo NN	0 4	Rep1	0.042448256	7.591122669	Oligo NN
9680093-9moRep1	100	45	885.0301041	288.3237701	968	3989.02772	5124.928407	9899	45	3.828641396	100	4.615120517	0	0	0.010102031	9moRep1	45	0	5230	Oligo NN	0	Oligo NN	9mo	No	197	46	14	Oligo NN	0.982307912	Oligo NN	0 11	Rep1	-2.069033582	8.413766903	Oligo NN
9680094-9moRep1	78	41	871.0367587	433.635356	968	3973.418077	5126.431598	15969	41	3.737669618	78	4.369447852	0	0	0.004884464	9moRep1	41	0	5230	Oligo NN	0	Oligo NN	9mo	No	181	49	23	Oligo NN	0.955013733	Oligo NN	0 9	Rep1	0.8308268	7.833363575	Oligo NN
9680095-9moRep1	117	56	923.6258776	708.0097464	968	3943.944266	5120.782376	24214	56	4.043051268	117	4.770684624	1	0.085470085	0.004831915	9moRep1	56	6	5231	Oligo NN	0	Oligo NN	9mo	No	213	57	9	Oligo NN	0.764328602	Oligo NN	0 12	Rep1	-1.090367992	5.988112492	Oligo NN
9680098-9moRep1	113	51	996.61239	850.67434	968	3928.618967	5112.942028	17159	51	3.951243719	113	4.736198448	1	0.088495575	0.006585465	9moRep1	51	0	5230	Oligo NN	0	Oligo NN	9mo	No	206	51	9	Oligo NN	0.982811622	Oligo NN	0 3	Rep1	-0.810926396	6.193422836	Oligo NN
9680099-9moRep1	192	63	1002.627822	1240.073278	968	3886.789003	5112.295839	12091	63	4.158883083	192	5.262690189	0	0	0.01587958	9moRep1	63	4	1059	STR D2 Gaba	7	STR D12 Gaba	9mo	No	211	63	25	STR D12 Gaba	0.991324625	STR D12 Gaba	7 0	Rep1	-9.630708177	-7.947156864	STR D12 Gaba
9680100-9moRep1	129	61	1009.471857	1417.952287	968	3867.680907	5111.56064	14231	61	4.127134385	129	4.86753445	1	0.07751938	0.009064718	9moRep1	61	2	1067	STR D1 Gaba	2	STR D12 Gaba	9mo	No	217	61	18	STR D12 Gaba	0.911464961	STR D12 Gaba	2 4	Rep1	-12.4507794	-5.52011581	STR D12 Gaba
9680114-9moRep1	46	22	1086.032633	355.3493194	968	3981.82771	5103.336338	11093	22	3.135494216	46	3.850147602	1	0.217391304	0.004146759	9moRep1	22	0	5230	Oligo NN	0	Oligo NN	9mo	No	168	38	17	Oligo NN	0.927200502	IOL	0 6	Rep1	0.510568242	8.779594463	IOL NN
9680117-9moRep1	192	76	1097.36723	1887.687976	968	3817.221018	5102.118755	10778	76	4.343805422	192	5.262690189	0	0	0.017814066	9moRep1	76	2	1067	STR D1 Gaba	2	STR D12 Gaba	9mo	No	211	76	18	STR D12 Gaba	0.979235034	STR D12 Gaba	2 5	Rep1	-12.22505518	-5.000913101	STR D12 Gaba
9680122-9moRep1	300	88	1137.29921	1786.215709	968	3828.121359	5097.829186	23796	88	4.48863637	300	5.707110265	3	0.1	0.012607161	9moRep1	88	2	1067	STR D1 Gaba	2	STR D12 Gaba	9mo	No	244	88	18	STR D12 Gaba	1	STR D12 Gaba	2 10	Rep1	-12.45079656	-5.307085472	STR D12 Gaba
9680144-9moRep1	108	49	1196.541231	1228.729202	968	3888.007605	5091.465297	13667	49	3.912023005	108	4.691347882	0	0	0.007902246	9moRep1	49	3	5255	Endo NN	3	Endo NN	9mo	No	204	50	5	Astro-TE NN	0.733187343	Endo NN	3 2	Rep1	6.355655234	3.608911318	Endo NN
9680151-9moRep1	190	74	1260.518103	1857.062156	968	3820.510901	5084.592782	14335	74	4.317488114	190	5.252273428	1	0.052631579	0.013254273	9moRep1	74	4	1059	STR D2 Gaba	7	STR D12 Gaba	9mo	No	209	74	2	STR D12 Gaba	1	STR D12 Gaba	7 2	Rep1	-9.718697984	-8.211272198	STR D12 Gaba
9680152-9moRep1	191	60	1256.585258	920.297277	968	3921.139941	5085.015255	10650	60	4.110873864	191	5.257495372	0	0	0.017934272	9moRep1	60	4	1059	STR D2 Gaba	7	STR D12 Gaba	9mo	No	209	60	25	STR D12 Gaba	0.790794195	STR D12 Gaba	7 2	Rep1	-9.092576463	-8.643783527	STR D12 Gaba
9680155-9moRep1	139	65	1379.871342	947.3303447	968	3918.235998	5071.771633	20745	65	4.189654742	139	4.941642423	1	0.071942446	0.00670041	9moRep1	65	9	5244	SMC NN	6	STR D12 Gaba	9mo	No	209	65	12	Peri NN	0.781301579	Peri NN	6 7	Rep1	10.03249792	7.338870567	Peri NN
9680158-9moRep1	83	32	1381.691627	329.4757229	968	3984.6071	5071.576095	9268	32	3.496507561	83	4.430816799	1	0.120481928	0.008955546	9moRep1	32	0	5230	Oligo NN	0	Oligo NN	9mo	No	192	35	17	Oligo NN	0.834676375	Oligo NN	0 14	Rep1	1.160972517	9.310773891	Oligo NN
9680163-9moRep1	85	35	1406.60805	237.0079311	968	3994.540164	5068.899526	11726	35	3.583518938	85	4.454347296	0	0	0.007248849	9moRep1	35	0	5230	Oligo NN	0	Oligo NN	9mo	No	188	39	9	Oligo NN	0.974326178	Oligo NN	0 3	Rep1	0.255415361	6.193713707	Oligo NN
9680179-9moRep1	98	45	1478.40587	1008.848237	968	3911.627631	5061.186869	14549	45	3.828641396	98	4.59511985	0	0	0.006735858	9moRep1	45	9	5244	SMC NN	6	Endo NN	9mo	No	191	46	12	Peri NN	0.654842661	Endo NN	6 2	Rep1	8.897027533	6.381084007	Endo NN
9680186-9moRep1	322	93	1530.503158	1794.137002	968	3827.270439	5055.590481	22007	93	4.543294782	322	5.777652323	1	0.031055901	0.014631708	9moRep1	93	4	1059	STR D2 Gaba	7	STR D12 Gaba	9mo	No	241	93	25	STR D12 Gaba	1	STR D12 Gaba	7 2	Rep1	-8.392108399	-8.400954205	STR D12 Gaba
9680203-9moRep1	104	33	1608.194316	457.3376515	968	3970.871932	5047.244751	17909	33	3.526360525	104	4.65396035	2	0.192307692	0.005807136	9moRep1	33	0	5230	Oligo NN	0	Oligo NN	9mo	No	203	34	9	Oligo NN	0.891184825	Oligo NN	0 3	Rep1	0.440670352	6.985104126	Oligo NN
9680204-9moRep1	192	69	1639.83624	1174.46661	968	3893.836595	5043.845716	21159	69	4.248495242	192	5.262690189	1	0.052083333	0.009074153	9moRep1	69	23	5230	Oligo NN	0	Oligo NN	9mo	No	211	69	9	Oligo NN	0.592381513	Oligo NN	0 4	Rep1	-2.046959121	6.31227116	Oligo NN
9680205-9moRep1	77	40	1649.420937	646.5363194	968	3950.547856	5042.81611	19535	40	3.713572067	77	4.356708827	0	0	0.003941643	9moRep1	40	0	5230	Oligo NN	0	Oligo NN	9mo	No	186	45	10	Astro-NT NN	0.187446467	Oligo NN	0 18	Rep1	-0.353469003	6.892866653	Oligo NN
9680206-9moRep1	190	76	1675.907306	1059.753815	968	3906.159258	5039.970895	21037	76	4.343805422	190	5.252273428	3	0.157894737	0.009031706	9moRep1	76	4	1059	STR D2 Gaba	7	STR D12 Gaba	9mo	No	211	76	2	STR D12 Gaba	0.968231309	STR D12 Gaba	7 9	Rep1	-8.44446798	-8.372408825	STR D12 Gaba
9680213-9moRep1	296	92	1729.503286	1675.72801	968	3839.990155	5034.213514	25262	92	4.532599493	296	5.693732139	0	0	0.011717204	9moRep1	92	2	1067	STR D1 Gaba	2	STR D12 Gaba	9mo	No	243	92	18	STR D12 Gaba	0.935450204	STR D12 Gaba	2 0	Rep1	-12.53577467	-4.397582012	STR D12 Gaba
9680240-9moRep1	60	33	1860.829152	515.9912534	968	3964.571252	5020.106243	21529	33	3.526360525	60	4.110873864	0	0	0.002786939	9moRep1	33	0	5230	Oligo NN	0	Oligo NN	9mo	No	178	39	14	Oligo NN	0.526474945	Oligo NN	0 3	Rep1	-1.606906015	7.596207661	Oligo NN
9680251-9moRep1	45	26	1860.910542	952.7982753	968	3917.648623	5020.0975	12408	26	3.295836866	45	3.828641396	0	0	0.003626692	9moRep1	26	9	5244	SMC NN	6	Peri NN	9mo	No	158	39	12	Peri NN	0.966295778	Peri NN	6 7	Rep1	9.497019332	7.482732338	Peri NN
9680264-9moRep1	109	47	1972.833807	243.3520222	968	3993.858669	5008.074493	27375.5	47	3.871201011	109	4.700480366	1	0.091743119	0.003981662	9moRep1	47	0	5230	Oligo NN	0	Oligo NN	9mo	No	203	49	47	Oligo NN	0.968994473	Oligo NN	0 9	Rep1	-0.19968969	6.91863398	Oligo NN
9680291-9moRep1	256	81	1991.121592	1305.160784	968	3879.797181	5006.109985	19320	81	4.406719247	256	5.549076085	0	0	0.013250518	9moRep1	81	4	1059	STR D2 Gaba	7	STR D12 Gaba	9mo	No	242	81	25	STR D12 Gaba	1	STR D12 Gaba	7 2	Rep1	-9.804141481	-8.543031651	STR D12 Gaba
9690006-9moRep1	204	72	43.10603048	400.1060305	969	3777.01986	5215.369469	20522.5	72	4.290459441	204	5.323009979	1	0.049019608	0.009940309	9moRep1	72	4	1059	STR D2 Gaba	7	STR D12 Gaba	9mo	No	213	72	25	STR D12 Gaba	0.990951158	STR D12 Gaba	7 9	Rep1	-9.109175164	-8.031660992	STR D12 Gaba
9690011-9moRep1	304	83	33.97810904	1588.048473	969	3649.408855	5216.350008	20819.5	83	4.430816799	304	5.720311777	0	0	0.014601696	9moRep1	83	4	1059	STR D2 Gaba	7	STR D12 Gaba	9mo	No	244	83	25	STR D12 Gaba	0.989402646	STR D12 Gaba	7 2	Rep1	-9.488738496	-8.452873188	STR D12 Gaba
9690028-9moRep1	183	73	99.40079365	1318.245	969	3678.39165	5209.32218	13982	73	4.304065093	183	5.214935758	0	0	0.013088256	9moRep1	73	9	5244	SMC NN	6	Endo NN	9mo	No	206	73	37	Astro-TE NN	0.568196349	VLMC NN	6 0	Rep1	7.515321773	9.88606934	VLMC NN
9690029-9moRep1	139	55	103.5177002	269.1828772	969	3791.083871	5208.879935	18785	55	4.025351691	139	4.941642423	1	0.071942446	0.007399521	9moRep1	55	4	1059	STR D2 Gaba	7	STR D12 Gaba	9mo	No	211	56	25	STR D12 Gaba	0.978722188	STR D12 Gaba	7 2	Rep1	-8.981734712	-8.380787807	STR D12 Gaba
9690058-9moRep1	119	60	207.5916054	1450.154565	969	3664.221678	5197.700121	14970.5	60	4.110873864	119	4.787491743	3	0.25210084	0.007948966	9moRep1	60	13	5283	Microglia NN	9	Microglia NN	9mo	No	201	62	8	Microglia NN	1	Microglia NN	9 10	Rep1	1.299824398	-3.555959421	Microglia NN
9690060-9moRep1	165	69	273.7321165	1374.291611	969	3672.371018	5190.595183	14245	69	4.248495242	165	5.111987788	0	0	0.011583012	9moRep1	69	9	5244	SMC NN	6	Peri NN	9mo	No	202	69	37	SMC NN	0.500442293	VLMC NN	6 11	Rep1	6.953805488	9.219408077	VLMC NN
9690062-9moRep1	77	41	239.3532589	121.0758612	969	3806.993804	5194.288224	8331	41	3.737669618	77	4.356708827	0	0	0.009242588	9moRep1	41	4	1059	STR D2 Gaba	2	STR D12 Gaba	9mo	No	185	45	2	STR D12 Gaba	0.610460831	STR D12 Gaba	2 12	Rep1	-11.31083055	-6.284907299	STR D12 Gaba
9690071-9moRep1	79	36	279.5961761	355.1022658	969	3781.854249	5189.965255	14697	36	3.610917913	79	4.382026635	0	0	0.005375247	9moRep1	36	4	1059	STR D2 Gaba	7	STR D12 Gaba	9mo	No	187	38	2	STR D12 Gaba	0.924843873	STR D12 Gaba	7 1	Rep1	-8.037148912	-8.033594089	STR D12 Gaba
9690072-9moRep1	51	32	255.5277149	1290.500905	969	3681.371973	5192.550734	8840	32	3.496507561	51	3.951243719	1	0.196078431	0.005769231	9moRep1	32	9	5244	SMC NN	6	Peri NN	9mo	No	159	42	37	VLMC NN	0.246846882	Peri NN	6 7	Rep1	7.59899525	9.287708324	Peri NN
9690077-9moRep1	204	73	319.5340814	1016.182325	969	3710.839789	5185.67505	25131	73	4.304065093	204	5.323009979	1	0.049019608	0.008117464	9moRep1	73	23	5230	Oligo NN	0	Oligo NN	9mo	No	214	73	47	IOL	0.658960753	Oligo NN	0 9	Rep1	0.310965281	4.738819164	Oligo NN
9690079-9moRep1	131	63	331.4146297	444.7274002	969	3772.226549	5184.398819	16405	63	4.158883083	131	4.882801923	0	0	0.00798537	9moRep1	63	20	14947	Astro-TE NN	4	Astro-TE NN	9mo	No	213	63	32	STR D12 Gaba	0.971761409	Astro-TE NN	4 18	Rep1	-9.775005776	-6.503468948	STR D12 Gaba
9690088-9moRep1	173	76	361.1216115	197.7466042	969	3798.757689	5181.207639	17301	76	4.343805422	173	5.159055299	0	0	0.009999422	9moRep1	76	4	1059	STR D2 Gaba	22	STR D12 Gaba	9mo	No	203	76	62	STR D12 Gaba	0.948091112	STR D12 Gaba	22 5	Rep1	-9.122514207	-7.02642675	STR D12 Gaba
9690102-9moRep1	54	30	459.5708937	61.11794808	969	3813.434595	5170.632033	16024	30	3.433987204	54	4.007333185	0	0	0.003369945	9moRep1	30	4	1059	STR D2 Gaba	7	STR D12 Gaba	9mo	No	171	40	25	STR D12 Gaba	0.917940852	STR D12 Gaba	7 2	Rep1	-7.829432923	-7.96993919	STR D12 Gaba
9690111-9moRep1	110	64	524.9386826	1180.194002	969	3693.221347	5163.610102	12737	64	4.17438727	110	4.709530201	0	0	0.008636257	9moRep1	64	9	5244	SMC NN	6	Endo NN	9mo	No	205	65	37	Astro-TE NN	0.532691589	VLMC NN	6 3	Rep1	7.59551863	8.827677769	VLMC NN
9690112-9moRep1	443	100	533.1578711	1554.975212	969	3652.961647	5162.727182	17831	100	4.615120517	443	6.095824562	0	0	0.024844372	9moRep1	100	4	1059	STR D2 Gaba	7	STR D12 Gaba	9mo	No	254	87	25	STR D12 Gaba	0.982455414	STR D12 Gaba	7 2	Rep1	-10.62832971	-7.53766008	STR D12 Gaba
9690113-9moRep1	80	31	532.6326998	1392.260722	969	3670.440743	5162.783597	10049	31	3.465735903	80	4.394449155	0	0	0.007960991	9moRep1	31	3	5255	Endo NN	6	Endo NN	9mo	No	175	37	21	Endo NN	0.91664097	VLMC NN	6 0	Rep1	7.884741824	5.579940838	VLMC NN
9690114-9moRep1	162	57	612.0300465	75.70696954	969	3811.867415	5154.254585	15656.5	57	4.060443011	162	5.093750201	1	0.061728395	0.01034714	9moRep1	57	4	1059	STR D2 Gaba	7	STR D12 Gaba	9mo	No	208	57	25	STR D12 Gaba	1	STR D12 Gaba	7 2	Rep1	-9.697267015	-8.451614338	STR D12 Gaba
9690116-9moRep1	90	43	648.6187855	1394.550182	969	3670.194805	5150.324154	11807	43	3.784189634	90	4.510859507	0	0	0.007622597	9moRep1	43	9	5244	SMC NN	6	Peri NN	9mo	No	176	47	37	VLMC NN	0.275235766	VLMC NN	6 0	Rep1	7.738152068	8.73794083	VLMC NN
9690117-9moRep1	58	31	717.1487729	1114.672226	969	3700.259819	5142.962534	10553	31	3.465735903	58	4.077537444	0	0	0.005496067	9moRep1	31	18	5260	VLMC NN	4	Astro-TE NN	9mo	No	173	40	30	Astro-TE NN	0.839981036	Astro-TE NN	4 5	Rep1	2.719710629	2.956454557	Astro-TE NN
9690118-9moRep1	127	53	733.8870436	1879.249493	969	3618.127496	5141.164478	15776	53	3.988984047	127	4.852030264	2	0.157480315	0.008050203	9moRep1	53	4	1059	STR D2 Gaba	7	STR D12 Gaba	9mo	No	214	53	2	STR D12 Gaba	1	STR D12 Gaba	7 1	Rep1	-9.673697908	-7.944422203	STR D12 Gaba
9690120-9moRep1	73	40	771.7842773	1390.005078	969	3670.683048	5137.093486	10240	40	3.713572067	73	4.304065093	0	0	0.007128906	9moRep1	40	9	5244	SMC NN	6	Endo NN	9mo	No	160	48	37	VLMC NN	0.324346118	VLMC NN	6 0	Rep1	7.77288584	9.405991596	VLMC NN
9690124-9moRep1	122	53	868.9068188	568.2473221	969	3758.957807	5126.6604	22966	53	3.988984047	122	4.812184355	1	0.081967213	0.005312201	9moRep1	53	23	5230	Oligo NN	0	Oligo NN	9mo	No	217	53	16	Oligo NN	0.56983141	Oligo NN	0 4	Rep1	0.42261399	7.552792114	Oligo NN
9690126-9moRep1	77	43	868.8527961	1140.902056	969	3697.442162	5126.666204	12160	43	3.784189634	77	4.356708827	2	0.25974026	0.006332237	9moRep1	43	9	5244	SMC NN	6	Astro-TE NN	9mo	No	175	48	37	Endo NN	0.352797249	Endo NN	6 2	Rep1	7.572786372	7.164111656	Endo NN
9690127-9moRep1	117	51	896.5074965	964.87111	969	3716.351736	5123.695484	7937	51	3.951243719	117	4.770684624	1	0.085470085	0.014741086	9moRep1	51	4	1059	STR D2 Gaba	7	STR D12 Gaba	9mo	No	209	52	25	STR D12 Gaba	1	STR D12 Gaba	7 2	Rep1	-10.65601488	-8.319223362	STR D12 Gaba
9690128-9moRep1	323	100	919.5423914	834.1460705	969	3730.394465	5121.221032	10981	100	4.615120517	323	5.780743516	0	0	0.029414443	9moRep1	100	2	1067	STR D1 Gaba	22	STR D12 Gaba	9mo	No	245	99	62	L5 IT CTX Glut	0.232865659	STR D12 Gaba	22 2	Rep1	-9.869775254	-4.504182774	STR D12 Gaba
9690129-9moRep1	210	79	946.4844413	339.2133612	969	3783.561065	5118.326867	18157	79	4.382026635	210	5.351858133	0	0	0.011565787	9moRep1	79	4	1059	STR D2 Gaba	7	STR D12 Gaba	9mo	No	218	79	2	STR D12 Gaba	1	STR D12 Gaba	7 0	Rep1	-10.00467916	-7.583384949	STR D12 Gaba
9690131-9moRep1	240	64	975.4385323	446.2291449	969	3772.065229	5115.216564	9566	64	4.17438727	240	5.484796933	2	0.083333333	0.025088856	9moRep1	64	4	1059	STR D2 Gaba	7	STR D12 Gaba	9mo	No	236	64	25	STR D12 Gaba	1	STR D12 Gaba	7 0	Rep1	-9.737151582	-8.018182713	STR D12 Gaba
9690132-9moRep1	280	93	994.0313971	986.2284559	969	3714.05749	5113.219284	13600	93	4.543294782	280	5.638354669	1	0.035714286	0.020588235	9moRep1	93	2	1067	STR D1 Gaba	2	STR D12 Gaba	9mo	No	244	93	18	STR D12 Gaba	1	STR D12 Gaba	2 5	Rep1	-13.30034586	-5.371159988	STR D12 Gaba
9690133-9moRep1	60	43	990.9995423	1124.551114	969	3699.198611	5113.544971	6554	43	3.784189634	60	4.110873864	0	0	0.009154715	9moRep1	43	9	5244	SMC NN	6	Peri NN	9mo	No	166	49	37	VLMC NN	0.494044663	VLMC NN	6 0	Rep1	7.660760444	9.457438511	VLMC NN
9690147-9moRep1	147	55	1062.949915	1472.471165	969	3661.824387	5105.815927	7647	55	4.025351691	147	4.997212274	0	0	0.019223225	9moRep1	55	2	1067	STR D1 Gaba	2	STR D12 Gaba	9mo	No	202	55	18	STR D12 Gaba	0.948897336	STR D12 Gaba	2 5	Rep1	-12.51698538	-5.374225098	STR D12 Gaba
9690152-9moRep1	58	31	1090.8982	418.4625702	969	3775.047966	5102.81367	8723	31	3.465735903	58	4.077537444	0	0	0.006649089	9moRep1	31	9	5244	SMC NN	6	Peri NN	9mo	No	171	38	12	Peri NN	0.978829897	Peri NN	6 7	Rep1	9.426895659	7.236585659	Peri NN
9690153-9moRep1	127	55	1184.105222	1085.644976	969	3703.377981	5092.801197	15168	55	4.025351691	127	4.852030264	1	0.078740157	0.00837289	9moRep1	55	9	5244	SMC NN	6	Peri NN	9mo	No	200	56	37	VLMC NN	0.208057824	VLMC NN	6 0	Rep1	7.540890258	9.853564304	VLMC NN
9690162-9moRep1	104	42	1167.128686	1332.190758	969	3676.893571	5094.624848	13871	42	3.761200116	104	4.65396035	0	0	0.007497657	9moRep1	42	9	5244	SMC NN	6	Endo NN	9mo	No	183	45	37	VLMC NN	0.311262682	VLMC NN	6 0	Rep1	7.759493869	9.234083218	VLMC NN
9690164-9moRep1	279	86	1288.462203	803.8718425	969	3733.646579	5081.590974	21536	86	4.465908119	279	5.634789603	3	0.107526882	0.012955052	9moRep1	86	2	1067	STR D1 Gaba	2	STR D12 Gaba	9mo	No	240	86	18	STR D12 Gaba	1	STR D12 Gaba	2 5	Rep1	-13.03682752	-5.130425888	STR D12 Gaba
9690177-9moRep1	160	78	1342.056023	1384.409177	969	3671.28417	5075.833826	17457	78	4.369447852	160	5.081404365	1	0.0625	0.009165378	9moRep1	78	2	1067	STR D1 Gaba	2	STR D12 Gaba	9mo	No	204	78	1	STR D12 Gaba	0.535258529	STR D12 Gaba	2 13	Rep1	-12.57192751	-4.661266285	STR D12 Gaba
9690189-9moRep1	102	44	1452.708777	2008.709467	969	3604.220663	5063.947299	23847	44	3.80666249	102	4.634728988	0	0	0.004277268	9moRep1	44	0	5230	Oligo NN	0	Oligo NN	9mo	No	202	44	9	Oligo NN	1	Oligo NN	0 3	Rep1	-0.641782839	5.878829998	Oligo NN
9690190-9moRep1	43	30	1441.404596	1255.090004	969	3685.175878	5065.161616	9444	30	3.433987204	43	3.784189634	0	0	0.004553155	9moRep1	30	9	5244	SMC NN	6	Peri NN	9mo	No	134	46	37	Peri NN	0.43656395	VLMC NN	6 0	Rep1	7.521946948	9.164138836	VLMC NN
9690199-9moRep1	235	87	1454.789514	1415.312358	969	3667.964493	5063.723783	16766	87	4.477336814	235	5.463831805	1	0.042553191	0.014016462	9moRep1	87	23	5230	Oligo NN	0	STR D12 Gaba	9mo	No	233	87	9	STR D12 Gaba	0.739866047	Oligo NN	0 4	Rep1	-2.535817821	5.965121311	Oligo NN
9690201-9moRep1	190	76	1500.528716	510.9665652	969	3765.111014	5058.810392	25961	76	4.343805422	190	5.252273428	1	0.052631579	0.00731867	9moRep1	76	9	5244	SMC NN	6	Peri NN	9mo	No	209	76	12	Peri NN	0.740724296	Peri NN	6 7	Rep1	10.03980116	7.638090652	Peri NN
9690207-9moRep1	85	48	1505.511631	787.4920959	969	3735.406123	5058.275118	16637	48	3.891820298	85	4.454347296	2	0.235294118	0.005109094	9moRep1	48	15	5203	OPC NN	0	OPC NN	9mo	No	182	50	11	OPC NN	0.773973674	OPC NN	0 1	Rep1	-1.763834912	-0.335697072	OPC NN
9690214-9moRep1	212	73	1565.405452	1776.050399	969	3629.213336	5051.841211	22560	73	4.304065093	212	5.361292166	3	0.141509434	0.009397163	9moRep1	73	4	1059	STR D2 Gaba	7	STR D12 Gaba	9mo	No	218	73	2	STR D12 Gaba	0.939759472	STR D12 Gaba	7 9	Rep1	-8.816247422	-7.944026905	STR D12 Gaba
9690216-9moRep1	122	73	1538.312055	165.3454727	969	3802.238279	5054.751635	15057	73	4.304065093	122	4.812184355	0	0	0.008102544	9moRep1	73	20	14947	Astro-TE NN	4	Astro-TE NN	9mo	No	215	73	32	Astro-TE NN	0.680443382	Astro-TE NN	4 0	Rep1	1.117878716	-0.182884145	Astro-TE NN
9690222-9moRep1	178	67	1602.926466	283.7950471	969	3789.514204	5047.810634	13164	67	4.219507705	178	5.187385806	2	0.112359551	0.013521726	9moRep1	67	2	1067	STR D1 Gaba	2	STR D12 Gaba	9mo	No	209	67	18	STR D12 Gaba	0.90932745	STR D12 Gaba	2 19	Rep1	-12.0986609	-4.998811203	STR D12 Gaba
9690223-9moRep1	301	92	1623.0961	1608.541503	969	3647.207456	5045.643974	28179	92	4.532599493	301	5.710427017	5	0.166112957	0.010681713	9moRep1	92	4	1059	STR D2 Gaba	7	STR D12 Gaba	9mo	No	248	92	25	STR D12 Gaba	0.959133231	STR D12 Gaba	7 12	Rep1	-9.115253884	-8.405101734	STR D12 Gaba
9690226-9moRep1	177	62	1640.470192	917.8420448	969	3721.403687	5043.777616	13067	62	4.143134726	177	5.18178355	0	0	0.013545573	9moRep1	62	4	1059	STR D2 Gaba	7	STR D12 Gaba	9mo	No	207	62	25	STR D12 Gaba	0.994663193	STR D12 Gaba	7 12	Rep1	-8.629541833	-8.300058323	STR D12 Gaba
9690227-9moRep1	286	93	1692.104142	1399.484171	969	3669.664786	5038.231	24985	93	4.543294782	286	5.659482216	1	0.034965035	0.011446868	9moRep1	93	2	1067	STR D1 Gaba	2	STR D1 Sema5a Gaba	9mo	No	246	93	1	STR D1 Sema5a Gaba	0.997040278	STR D12 Gaba	2 16	Rep1	-11.66566797	-4.422610718	STR D1 Sema5a Gaba
9690228-9moRep1	121	46	1697.207983	1786.297708	969	3628.112551	5037.682736	12828	46	3.850147602	121	4.804021045	0	0	0.009432491	9moRep1	46	4	1059	STR D2 Gaba	7	STR D12 Gaba	9mo	No	212	46	25	STR D12 Gaba	0.978985622	STR D12 Gaba	7 2	Rep1	-9.374408204	-8.613994556	STR D12 Gaba
9690229-9moRep1	60	40	1678.65159	1110.726438	969	3700.683683	5039.676099	8711	40	3.713572067	60	4.110873864	0	0	0.006887843	9moRep1	40	9	5244	SMC NN	6	VLMC NN	9mo	No	157	52	15	VLMC NN	0.915686409	VLMC NN	6 11	Rep1	5.937169593	7.913020653	VLMC NN
9690234-9moRep1	260	86	1730.061235	214.6882643	969	3796.937784	5034.153578	22487	86	4.465908119	260	5.564520407	2	0.076923077	0.011562236	9moRep1	86	2	1067	STR D1 Gaba	2	STR D12 Gaba	9mo	No	244	86	18	STR D12 Gaba	0.986236561	STR D12 Gaba	2 0	Rep1	-12.51955457	-4.391496616	STR D12 Gaba
9690240-9moRep1	76	36	1744.90268	1220.49681	969	3688.891944	5032.559282	17242	36	3.610917913	76	4.343805422	3	0.394736842	0.004407841	9moRep1	36	20	14947	Astro-TE NN	4	Astro-TE NN	9mo	No	184	43	32	Astro-TE NN	0.407381216	Astro-TE NN	4 0	Rep1	1.614911359	0.290062261	Astro-TE NN
9690244-9moRep1	219	91	1765.797645	1013.798338	969	3711.095882	5030.314706	21660	91	4.521788577	219	5.393627546	1	0.0456621	0.010110803	9moRep1	91	2	1067	STR D1 Gaba	2	STR D12 Gaba	9mo	No	220	91	15	STR D1 Sema5a Gaba	0.956317444	STR D12 Gaba	2 13	Rep1	-12.11163374	-4.970131355	STR D12 Gaba
9690245-9moRep1	198	64	1767.828263	805.7041531	969	3733.449749	5030.096573	16566	64	4.17438727	198	5.293304825	0	0	0.011952191	9moRep1	64	2	1067	STR D1 Gaba	2	STR D12 Gaba	9mo	No	212	64	18	STR D12 Gaba	0.859479376	STR D12 Gaba	2 5	Rep1	-12.71461626	-5.504202801	STR D12 Gaba
9690248-9moRep1	165	72	1849.955475	434.6271196	969	3773.31154	5021.274314	17236	72	4.290459441	165	5.111987788	1	0.060606061	0.009572987	9moRep1	72	2	1067	STR D1 Gaba	2	STR D12 Gaba	9mo	No	210	72	18	STR D12 Gaba	0.914022365	STR D12 Gaba	2 5	Rep1	-12.60029169	-5.469768959	STR D12 Gaba
9690249-9moRep1	126	50	1874.925164	689.6388629	969	3745.9177	5018.592023	19242	50	3.931825633	126	4.844187086	0	0	0.006548176	9moRep1	50	4	1059	STR D2 Gaba	7	STR D12 Gaba	9mo	No	211	50	2	STR D12 Gaba	0.746122605	STR D12 Gaba	7 9	Rep1	-11.20060487	-6.510016876	STR D12 Gaba
9690250-9moRep1	224	83	1866.487845	32.91447514	969	3816.464265	5019.498376	20441	83	4.430816799	224	5.416100402	1	0.044642857	0.010958368	9moRep1	83	23	5230	Oligo NN	0	STR D12 Gaba	9mo	No	224	83	9	STR D1 Sema5a Gaba	0.494669673	Oligo NN	0 4	Rep1	-11.219727	-4.417897659	Oligo NN
9690251-9moRep1	93	48	1869.4317	1678.353991	969	3639.708067	5019.182142	12328	48	3.891820298	93	4.543294782	0	0	0.007543803	9moRep1	48	9	5244	SMC NN	6	STR D12 Gaba	9mo	No	191	48	12	Peri NN	0.386995856	Peri NN	6 7	Rep1	10.11456065	7.331316513	Peri NN
9690252-9moRep1	165	69	1880.406724	1211.781586	969	3689.82815	5018.003184	14205.5	69	4.248495242	165	5.111987788	0	0	0.011615219	9moRep1	69	28	1276	STR-PAL Chst9 Gaba	2	STR D1 Sema5a Gaba	9mo	No	211	69	24	STR-PAL Chst9 Gaba	1	STR-PAL Chst9 Gaba	2 1	Rep1	-7.226716477	-2.605518538	STR-PAL Chst9 Gaba
9690254-9moRep1	289	83	1938.251558	1419.912575	969	3667.470329	5011.789383	23793.5	83	4.430816799	289	5.669880923	2	0.069204152	0.012146174	9moRep1	83	2	1067	STR D1 Gaba	2	STR D12 Gaba	9mo	No	243	83	18	STR D12 Gaba	0.866798771	STR D12 Gaba	2 5	Rep1	-12.30117555	-5.087594944	STR D12 Gaba
9690256-9moRep1	64	38	1933.205475	1734.97722	969	3633.625494	5012.331443	12350	38	3.663561646	64	4.17438727	0	0	0.005182186	9moRep1	38	9	5244	SMC NN	6	Peri NN	9mo	No	179	47	12	Peri NN	0.851864762	Peri NN	6 7	Rep1	9.817374747	7.580467743	Peri NN
9690257-9moRep1	287	89	1966.422001	852.5355653	969	3728.419031	5008.763262	17898	89	4.49980967	287	5.66296048	2	0.069686411	0.016035311	9moRep1	89	2	1067	STR D1 Gaba	2	STR D12 Gaba	9mo	No	246	89	18	STR D12 Gaba	0.993870489	STR D12 Gaba	2 5	Rep1	-12.91873403	-4.856551128	STR D12 Gaba
9700020-9moRep1	94	46	140.4548234	1244.659104	970	3486.296385	5204.91208	9426	46	3.850147602	94	4.553876892	0	0	0.009972417	9moRep1	46	9	5244	SMC NN	6	VLMC NN	9mo	No	178	49	15	VLMC NN	0.863208463	VLMC NN	6 4	Rep1	6.126604598	8.231185955	VLMC NN
9700027-9moRep1	290	101	226.1723892	1845.986047	970	3421.700718	5195.704138	22181	101	4.624972813	290	5.673323267	3	0.103448276	0.013074253	9moRep1	101	23	5230	Oligo NN	0	STR D12 Gaba	9mo	No	249	101	9	IOL	0.948370761	Oligo NN	0 4	Rep1	-2.273057897	6.472090763	Oligo NN
9700030-9moRep1	65	34	191.5332134	969.358885	970	3515.869651	5199.425143	8897	34	3.555348061	65	4.189654742	0	0	0.007305833	9moRep1	34	20	14947	Astro-TE NN	4	Astro-TE NN	9mo	No	192	43	32	Astro-TE NN	0.898940534	Astro-TE NN	4 0	Rep1	1.010691564	-0.085579607	Astro-TE NN
9700043-9moRep1	98	49	303.3868841	1134.413023	970	3498.139226	5187.409612	8646	49	3.912023005	98	4.59511985	0	0	0.011334721	9moRep1	49	9	5244	SMC NN	6	Endo NN	9mo	No	187	51	15	Endo NN	0.940840086	Endo NN	6 2	Rep1	7.555204432	5.305941624	Endo NN
9700044-9moRep1	201	67	325.8471536	1420.840548	970	3467.370644	5184.996888	18620	67	4.219507705	201	5.308267697	3	0.149253731	0.010794844	9moRep1	67	9	5244	SMC NN	6	VLMC NN	9mo	No	214	67	15	Endo NN	0.857684601	Endo NN	6 9	Rep1	6.597482722	6.837225002	Endo NN
9700057-9moRep1	99	51	372.2517813	1098.137633	970	3502.035996	5180.012016	13754	51	3.951243719	99	4.605170186	2	0.202020202	0.007197906	9moRep1	51	13	5283	Microglia NN	9	Microglia NN	9mo	No	192	52	8	Microglia NN	0.559361946	Microglia NN	9 5	Rep1	-0.189055111	-3.490427214	Microglia NN
9700064-9moRep1	76	49	362.5644433	1226.129145	970	3488.286908	5181.052648	7751	49	3.912023005	76	4.343805422	0	0	0.009805186	9moRep1	49	9	5244	SMC NN	6	Endo NN	9mo	No	178	56	15	Endo NN	0.792445209	Endo NN	6 9	Rep1	6.970784228	5.435082478	Endo NN
9700065-9moRep1	112	49	406.086556	1366.689544	970	3473.187647	5176.377421	12050	49	3.912023005	112	4.727387819	0	0	0.009294606	9moRep1	49	3	5255	Endo NN	6	Endo NN	9mo	No	198	50	15	Endo NN	0.983718981	Endo NN	6 9	Rep1	7.358964007	5.4787188	Endo NN
9700066-9moRep1	226	71	440.5989424	902.5075093	970	3523.050951	5172.670035	18910	71	4.276666119	226	5.424950017	2	0.088495575	0.011951348	9moRep1	71	2	1067	STR D1 Gaba	2	STR D12 Gaba	9mo	No	226	71	18	STR D12 Gaba	0.471073995	STR D12 Gaba	2 5	Rep1	-12.70845743	-4.620012718	STR D12 Gaba
9700067-9moRep1	372	88	426.0397137	732.6765758	970	3541.294508	5174.234015	17324	88	4.48863637	372	5.92157842	1	0.02688172	0.021473101	9moRep1	88	2	1067	STR D1 Gaba	2	STR D12 Gaba	9mo	No	252	88	18	STR D12 Gaba	1	STR D12 Gaba	2 5	Rep1	-12.92113729	-4.707174736	STR D12 Gaba
9700068-9moRep1	100	47	468.1441594	2002.637555	970	3404.872919	5169.711077	19636.5	47	3.871201011	100	4.615120517	0	0	0.005092557	9moRep1	47	3	5255	Endo NN	3	Endo NN	9mo	No	199	47	45	STR D12 Gaba	0.927609484	Endo NN	3 2	Rep1	5.644245665	2.466159624	Endo NN
9700070-9moRep1	226	69	437.9540273	607.0488538	970	3554.789674	5172.954157	7983	69	4.248495242	226	5.424950017	0	0	0.028310159	9moRep1	69	4	1059	STR D2 Gaba	7	STR D12 Gaba	9mo	No	226	69	25	STR D12 Gaba	0.9634032	STR D12 Gaba	7 2	Rep1	-10.72753282	-7.145577866	STR D12 Gaba
9700071-9moRep1	259	74	501.4011066	1820.730834	970	3424.41368	5166.138553	20062	74	4.317488114	259	5.560681631	1	0.038610039	0.012909979	9moRep1	74	4	1059	STR D2 Gaba	7	STR D12 Gaba	9mo	No	240	74	25	STR D12 Gaba	0.893145072	STR D12 Gaba	7 1	Rep1	-8.748376329	-8.297048527	STR D12 Gaba
9700073-9moRep1	435	99	542.1507776	803.8820456	970	3533.645483	5161.761147	16269	99	4.605170186	435	6.077642243	3	0.068965517	0.026737968	9moRep1	99	4	1059	STR D2 Gaba	7	STR D12 Gaba	9mo	No	258	91	25	STR D12 Gaba	0.990977576	STR D12 Gaba	7 2	Rep1	-10.51617666	-7.803670364	STR D12 Gaba
9700075-9moRep1	106	48	525.7374787	1506.450626	970	3458.174249	5163.524294	7028	48	3.891820298	106	4.672828834	0	0	0.015082527	9moRep1	48	9	5244	SMC NN	6	Peri NN	9mo	No	194	50	12	Peri NN	0.914980675	Peri NN	6 5	Rep1	8.964947265	7.643539471	Peri NN
9700078-9moRep1	248	84	592.1285321	989.6301514	970	3513.692074	5156.392443	24702	84	4.442651256	248	5.517452896	0	0	0.010039673	9moRep1	84	4	1059	STR D2 Gaba	7	STR D12 Gaba	9mo	No	237	84	25	STR D12 Gaba	0.953899377	STR D12 Gaba	7 1	Rep1	-8.97158571	-7.914288956	STR D12 Gaba
9700082-9moRep1	347	102	678.3739003	205.6816744	970	3597.905289	5147.127804	32938.5	102	4.634728988	347	5.85220248	4	0.115273775	0.010534785	9moRep1	102	9	5244	SMC NN	6	Peri NN	9mo	No	254	101	12	STR D12 Gaba	0.874813743	Peri NN	6 7	Rep1	10.29254774	7.148860497	Peri NN
9700087-9moRep1	222	74	651.5774343	1533.858744	970	3455.230018	5150.00633	12488	74	4.317488114	222	5.407171771	1	0.045045045	0.017777066	9moRep1	74	4	1059	STR D2 Gaba	7	STR D12 Gaba	9mo	No	222	74	25	STR D12 Gaba	1	STR D12 Gaba	7 1	Rep1	-8.878820855	-8.391284901	STR D12 Gaba
9700088-9moRep1	222	87	687.3537395	825.331312	970	3531.341363	5146.163173	20778	87	4.477336814	222	5.407171771	1	0.045045045	0.010684378	9moRep1	87	23	5230	Oligo NN	0	Oligo NN	9mo	No	222	87	9	Oligo NN	0.692654096	Oligo NN	0 4	Rep1	-1.192715723	7.097669643	Oligo NN
9700090-9moRep1	293	84	702.7942004	1397.966903	970	3469.827774	5144.504529	16346	84	4.442651256	293	5.683579767	1	0.034129693	0.017924875	9moRep1	84	4	1059	STR D2 Gaba	7	STR D12 Gaba	9mo	No	244	84	25	STR D12 Gaba	0.974321152	STR D12 Gaba	7 2	Rep1	-9.246309716	-8.369906383	STR D12 Gaba
9700092-9moRep1	175	77	775.167366	1861.953194	970	3419.985497	5136.730068	16306	77	4.356708827	175	5.170483995	4	0.228571429	0.010732246	9moRep1	77	2	1067	STR D1 Gaba	2	STR D12 Gaba	9mo	No	204	77	18	STR D12 Gaba	0.860334601	STR D12 Gaba	2 0	Rep1	-12.87631555	-4.78203817	STR D12 Gaba
9700097-9moRep1	126	56	849.3856888	1356.415319	970	3474.291323	5128.757397	16267	56	4.043051268	126	4.844187086	1	0.079365079	0.007745743	9moRep1	56	20	14947	Astro-TE NN	4	Astro-TE NN	9mo	No	212	57	32	Astro-TE NN	0.511121261	Astro-TE NN	4 0	Rep1	1.076657932	0.087944907	Astro-TE NN
9700107-9moRep1	261	74	929.6615435	479.3796231	970	3568.504142	5120.134014	18413	74	4.317488114	261	5.568344504	4	0.153256705	0.014174768	9moRep1	74	4	1059	STR D2 Gaba	7	STR D12 Gaba	9mo	No	238	74	25	STR D12 Gaba	0.991955813	STR D12 Gaba	7 0	Rep1	-9.614275415	-8.052242237	STR D12 Gaba
9700108-9moRep1	354	98	937.8327266	1543.881244	970	3454.153382	5119.25625	16757	98	4.59511985	354	5.872117789	3	0.084745763	0.0211255	9moRep1	98	4	1059	STR D2 Gaba	7	STR D12 Gaba	9mo	No	251	98	25	STR D12 Gaba	1	STR D12 Gaba	7 11	Rep1	-10.20714708	-8.128612476	STR D12 Gaba
9700109-9moRep1	92	43	987.7104437	624.9402158	970	3552.86775	5113.898292	17513	43	3.784189634	92	4.532599493	0	0	0.00525324	9moRep1	43	3	5255	Endo NN	3	Endo NN	9mo	No	189	43	5	Astro-TE NN	0.585849489	Endo NN	3 2	Rep1	7.532311004	2.942787451	Endo NN
9700112-9moRep1	159	53	1007.943341	1948.089427	970	3410.732581	5111.724836	18585	53	3.988984047	159	5.075173815	1	0.062893082	0.008555287	9moRep1	53	4	1059	STR D2 Gaba	7	STR D12 Gaba	9mo	No	207	53	2	STR D12 Gaba	0.928951208	STR D12 Gaba	7 0	Rep1	-10.27090021	-7.103071171	STR D12 Gaba
9700114-9moRep1	264	82	1022.814794	31.65418192	970	3616.599648	5110.127317	28682	82	4.418840608	264	5.579729826	1	0.037878788	0.009204379	9moRep1	82	2	1067	STR D1 Gaba	2	STR D12 Gaba	9mo	No	241	82	18	STR D12 Gaba	0.938847576	STR D12 Gaba	2 0	Rep1	-12.42531534	-4.595996815	STR D12 Gaba
9700120-9moRep1	144	62	1062.916782	152.8832873	970	3603.576991	5105.819486	12195.5	62	4.143134726	144	4.976733742	1	0.069444444	0.011807634	9moRep1	62	4	1059	STR D2 Gaba	7	STR D12 Gaba	9mo	No	199	62	2	STR D12 Gaba	0.991888314	STR D12 Gaba	7 0	Rep1	-8.139576394	-7.945959049	STR D12 Gaba
9700123-9moRep1	185	66	1089.723107	1163.129813	970	3495.054415	5102.939901	14883	66	4.204692619	185	5.225746674	1	0.054054054	0.01243029	9moRep1	66	2	1067	STR D1 Gaba	2	STR D12 Gaba	9mo	No	211	66	18	STR D12 Gaba	1	STR D12 Gaba	2 0	Rep1	-12.89962145	-5.118449169	STR D12 Gaba
9700128-9moRep1	87	45	1117.053719	782.5883541	970	3535.932892	5100.003995	14855	45	3.828641396	87	4.477336814	1	0.114942529	0.005856614	9moRep1	45	13	5283	Microglia NN	9	Microglia NN	9mo	No	187	48	8	Microglia NN	1	Microglia NN	9 5	Rep1	0.02264848	-3.502926785	Microglia NN
9700137-9moRep1	329	89	1206.339755	1195.578373	970	3491.568729	5090.412722	13289	89	4.49980967	329	5.799092654	0	0	0.024757318	9moRep1	89	2	1067	STR D1 Gaba	2	STR D12 Gaba	9mo	No	239	89	18	STR D12 Gaba	1	STR D12 Gaba	2 5	Rep1	-13.0183148	-5.336588818	STR D12 Gaba
9700144-9moRep1	262	86	1292.235437	845.9355959	970	3529.128012	5081.185646	16412	86	4.465908119	262	5.572154032	3	0.114503817	0.015963929	9moRep1	86	2	1067	STR D1 Gaba	2	STR D12 Gaba	9mo	No	241	86	18	STR D12 Gaba	1	STR D12 Gaba	2 0	Rep1	-12.60967203	-5.215791183	STR D12 Gaba
9700145-9moRep1	377	95	1314.37735	481.0421007	970	3568.325556	5078.807121	23135	95	4.564348191	377	5.934894196	0	0	0.016295656	9moRep1	95	2	1067	STR D1 Gaba	7	STR D12 Gaba	9mo	No	254	95	2	STR D12 Gaba	0.723715894	STR D12 Gaba	7 7	Rep1	-10.73651548	-6.223398643	STR D12 Gaba
9700156-9moRep1	419	97	1398.630199	1304.151089	970	3479.905645	5069.756522	32696	97	4.584967479	419	6.040254711	0	0	0.012815023	9moRep1	97	4	1059	STR D2 Gaba	7	STR D12 Gaba	9mo	No	257	90	25	STR D12 Gaba	1	STR D12 Gaba	7 2	Rep1	-9.675937135	-8.364462811	STR D12 Gaba
9700157-9moRep1	266	83	1381.539756	1006.596719	970	3511.869493	5071.592409	18714	83	4.430816799	266	5.587248658	0	0	0.014213957	9moRep1	83	4	1059	STR D2 Gaba	7	STR D12 Gaba	9mo	No	240	83	25	STR D12 Gaba	0.985354407	STR D12 Gaba	7 11	Rep1	-9.640352685	-8.093100506	STR D12 Gaba
9700158-9moRep1	475	112	1430.26066	317.9065739	970	3585.84988	5066.358718	27016	112	4.727387819	475	6.165417854	1	0.021052632	0.017582174	9moRep1	112	2	1067	STR D1 Gaba	22	STR D12 Gaba	9mo	No	248	92	62	STR D12 Gaba	0.701538243	STR D12 Gaba	22 2	Rep1	-9.545913179	-4.972324806	STR D12 Gaba
9700160-9moRep1	267	80	1421.624621	1800.289573	970	3426.609519	5067.286418	27900.5	80	4.394449155	267	5.590986981	1	0.037453184	0.009569721	9moRep1	80	4	1059	STR D2 Gaba	7	STR D12 Gaba	9mo	No	240	80	25	STR D12 Gaba	0.986509369	STR D12 Gaba	7 0	Rep1	-9.385497529	-7.836453873	STR D12 Gaba
9700162-9moRep1	116	49	1443.120273	177.0860475	970	3600.977085	5064.977314	14492	49	3.912023005	116	4.762173935	2	0.172413793	0.008004416	9moRep1	49	2	1067	STR D1 Gaba	2	STR D12 Gaba	9mo	No	209	50	1	STR D12 Gaba	0.619278941	STR D12 Gaba	2 2	Rep1	-11.25260969	-3.601889091	STR D12 Gaba
9700166-9moRep1	302	107	1544.556762	502.5868451	970	3566.011179	5054.080817	24964	107	4.682131227	302	5.713732806	1	0.033112583	0.01209742	9moRep1	107	2	1067	STR D1 Gaba	2	STR D12 Gaba	9mo	No	246	107	18	STR D12 Gaba	0.500704886	STR D12 Gaba	2 15	Rep1	-11.9721684	-5.210869747	STR D12 Gaba
9700183-9moRep1	180	67	1613.245024	1848.994873	970	3421.377504	5046.702195	13264	67	4.219507705	180	5.198497031	0	0	0.013570567	9moRep1	67	2	1067	STR D1 Gaba	2	STR D12 Gaba	9mo	No	210	67	18	STR D12 Gaba	0.443581456	STR D12 Gaba	2 0	Rep1	-12.01120134	-5.030934769	STR D12 Gaba
9700196-9moRep1	298	97	1681.748276	459.5524655	970	3570.634012	5039.343447	34232	97	4.584967479	298	5.700443573	4	0.134228188	0.008705305	9moRep1	97	4	1059	STR D2 Gaba	7	STR D12 Gaba	9mo	No	246	97	2	STR D12 Gaba	0.940746052	STR D12 Gaba	7 7	Rep1	-9.817099053	-6.821361023	STR D12 Gaba
9700206-9moRep1	53	31	1708.851793	1062.747996	970	3505.837618	5036.431936	7611	31	3.465735903	53	3.988984047	1	0.188679245	0.006963605	9moRep1	31	3	5255	Endo NN	3	Endo NN	9mo	No	173	42	5	Astro-TE NN	0.431370149	Endo NN	3 13	Rep1	6.827211421	4.719313663	Endo NN
9700207-9moRep1	122	49	1749.570925	1462.046482	970	3462.944226	5032.057811	18717	49	3.912023005	122	4.812184355	4	0.327868852	0.006518139	9moRep1	49	13	5283	Microglia NN	9	Microglia NN	9mo	No	208	49	8	Microglia NN	0.765426455	STR D12 Gaba	9 12	Rep1	-1.529245097	-3.798601347	STR D12 Gaba
9700209-9moRep1	360	96	1755.842713	674.8391	970	3547.507519	5031.384084	18266	96	4.574710979	360	5.888877958	1	0.027777778	0.019708748	9moRep1	96	2	1067	STR D1 Gaba	2	STR D12 Gaba	9mo	No	250	96	18	STR D12 Gaba	0.973931658	STR D12 Gaba	2 5	Rep1	-12.96263738	-5.207142311	STR D12 Gaba
9700211-9moRep1	51	31	1798.114654	1023.884229	970	3510.012436	5026.843152	9847	31	3.465735903	51	3.951243719	0	0	0.005179242	9moRep1	31	3	5255	Endo NN	3	Endo NN	9mo	No	165	41	21	Endo NN	0.530659788	Endo NN	3 0	Rep1	8.221908133	3.687514824	Endo NN
9700212-9moRep1	145	65	1795.119629	1346.292206	970	3475.378767	5027.164884	14127	65	4.189654742	145	4.983606622	1	0.068965517	0.010264033	9moRep1	65	2	1067	STR D1 Gaba	2	STR D12 Gaba	9mo	No	201	65	1	STR D12 Gaba	0.822513523	STR D12 Gaba	2 0	Rep1	-12.3870482	-4.017660576	STR D12 Gaba
9700213-9moRep1	54	31	1855.012829	923.3518262	970	3520.811816	5020.731044	18739.5	31	3.465735903	54	4.007333185	2	0.37037037	0.002881614	9moRep1	31	13	5283	Microglia NN	9	Microglia NN	9mo	No	161	39	8	Microglia NN	0.968579001	Microglia NN	9 4	Rep1	0.358144384	-3.022463757	Microglia NN
9700220-9moRep1	69	36	1978.537906	329.5280515	970	3584.601479	5007.461748	15036.5	36	3.610917913	69	4.248495242	0	0	0.004588834	9moRep1	36	4	1059	STR D2 Gaba	7	STR D12 Gaba	9mo	No	180	41	2	STR D12 Gaba	0.919258174	STR D12 Gaba	7 0	Rep1	-8.765288789	-8.191108662	STR D12 Gaba
9700221-9moRep1	337	91	1994.977689	838.9721912	970	3529.876034	5005.695756	18016.5	91	4.521788577	337	5.823045895	5	0.148367953	0.018705076	9moRep1	91	2	1067	STR D1 Gaba	2	STR D12 Gaba	9mo	No	241	91	18	STR D12 Gaba	0.995484578	STR D12 Gaba	2 0	Rep1	-12.59431883	-4.767664391	STR D12 Gaba
9700224-9moRep1	297	96	2027.448925	672.9781106	970	3547.70743	5002.207635	28494.5	96	4.574710979	297	5.697093487	6	0.202020202	0.010423064	9moRep1	96	23	5230	Oligo NN	0	STR D12 Gaba	9mo	No	246	96	9	STR D12 Gaba	0.944882577	Oligo NN	0 4	Rep1	-10.92614408	-4.38340612	Oligo NN
9710010-9moRep1	389	94	33.25094555	658.48298	971	3349.264524	5216.428121	39883	94	4.553876892	389	5.966146739	5	0.128534704	0.009753529	9moRep1	94	2	1067	STR D1 Gaba	2	STR D12 Gaba	9mo	No	249	92	18	STR D12 Gaba	0.761344782	STR D12 Gaba	2 12	Rep1	-11.55014654	-5.210139709	STR D12 Gaba
9710013-9moRep1	277	92	57.13503159	1432.964028	971	3266.068317	5213.862448	25343	92	4.532599493	277	5.627621114	1	0.036101083	0.01093004	9moRep1	92	2	1067	STR D1 Gaba	2	STR D12 Gaba	9mo	No	245	92	18	STR D12 Gaba	0.975338749	STR D12 Gaba	2 13	Rep1	-12.72342439	-4.830188709	STR D12 Gaba
9710030-9moRep1	253	81	161.4103261	1449.564928	971	3264.285017	5202.661	16695.5	81	4.406719247	253	5.537334267	1	0.039525692	0.015153784	9moRep1	81	2	1067	STR D1 Gaba	2	STR D12 Gaba	9mo	No	239	81	18	STR D12 Gaba	0.991529158	STR D12 Gaba	2 0	Rep1	-12.85918756	-4.72377153	STR D12 Gaba
9710034-9moRep1	138	67	203.5400429	844.5541682	971	3329.276408	5198.135347	32233.5	67	4.219507705	138	4.934473933	0	0	0.00428126	9moRep1	67	20	14947	Astro-TE NN	4	Astro-TE NN	9mo	No	205	67	32	Astro-TE NN	0.569112426	Astro-TE NN	4 0	Rep1	0.895116787	-0.329075473	Astro-TE NN
9710039-9moRep1	249	81	203.2792727	678.5179694	971	3347.112328	5198.163359	16686.5	81	4.406719247	249	5.521460918	1	0.040160643	0.014922243	9moRep1	81	2	1067	STR D1 Gaba	2	STR D12 Gaba	9mo	No	236	81	18	STR D12 Gaba	1	STR D12 Gaba	2 5	Rep1	-12.88115068	-5.157052952	STR D12 Gaba
9710043-9moRep1	266	80	330.3806313	1209.94258	971	3290.025699	5184.509893	25061	80	4.394449155	266	5.587248658	4	0.15037594	0.010614102	9moRep1	80	4	1059	STR D2 Gaba	7	STR D12 Gaba	9mo	No	242	80	25	STR D12 Gaba	0.984660765	STR D12 Gaba	7 0	Rep1	-7.915274102	-8.080109554	STR D12 Gaba
9710048-9moRep1	85	45	347.8736105	1720.466973	971	3235.184212	5182.630764	18712	45	3.828641396	85	4.454347296	2	0.235294118	0.00454254	9moRep1	45	13	5283	Microglia NN	9	Microglia NN	9mo	No	184	49	8	Microglia NN	0.943930979	Microglia NN	9 5	Rep1	-0.472463746	-3.792622286	Microglia NN
9710055-9moRep1	302	83	375.1092567	288.9014921	971	3388.96566	5179.70506	22049	83	4.430816799	302	5.713732806	2	0.066225166	0.013696766	9moRep1	83	2	1067	STR D1 Gaba	2	STR D12 Gaba	9mo	No	247	83	58	STR D12 Gaba	0.960780062	STR D12 Gaba	2 0	Rep1	-13.09851976	-3.888264137	STR D12 Gaba
9710059-9moRep1	36	21	382.5087856	923.4846836	971	3320.797544	5178.910189	6431	21	3.091042453	36	3.610917913	0	0	0.005597885	9moRep1	21	4	1059	STR D2 Gaba	7	STR D12 Gaba	9mo	No	165	39	2	NP SUB Glut	0.615801	STR D12 Gaba	7 1	Rep1	-8.332563836	-8.049763638	STR D12 Gaba
9710063-9moRep1	94	44	394.8615646	503.9486395	971	3365.864892	5177.58323	8820	44	3.80666249	94	4.553876892	0	0	0.010657596	9moRep1	44	4	1059	STR D2 Gaba	7	STR D12 Gaba	9mo	No	190	45	25	STR D12 Gaba	1	STR D12 Gaba	7 0	Rep1	-8.73869272	-8.307496029	STR D12 Gaba
9710066-9moRep1	198	75	484.4017464	169.3131459	971	3401.812064	5167.964656	30925	75	4.33073334	198	5.293304825	1	0.050505051	0.006402587	9moRep1	75	20	14947	Astro-TE NN	4	Astro-TE NN	9mo	No	211	75	32	Astro-TE NN	0.778203443	Astro-TE NN	4 0	Rep1	1.431011718	0.191829783	Astro-TE NN
9710072-9moRep1	74	45	449.0584998	1104.527925	971	3301.349539	5171.761294	4906	45	3.828641396	74	4.317488114	0	0	0.015083571	9moRep1	45	2	1067	STR D1 Gaba	3	STR D12 Gaba	9mo	No	180	49	45	RGL	0.412858061	Endo NN	3 2	Rep1	-11.61426874	-5.386808353	Endo NN
9710077-9moRep1	152	65	501.0503987	1624.936463	971	3245.446278	5166.176227	19941	65	4.189654742	152	5.030437921	1	0.065789474	0.007622486	9moRep1	65	20	14947	Astro-TE NN	4	Astro-TE NN	9mo	No	206	65	32	Astro-TE NN	0.670130902	Astro-TE NN	4 0	Rep1	1.502890628	0.046780088	Astro-TE NN
9710093-9moRep1	236	81	594.7102389	1203.098376	971	3290.760917	5156.115111	21428	81	4.406719247	236	5.468060141	1	0.042372881	0.011013627	9moRep1	81	2	1067	STR D1 Gaba	2	STR D12 Gaba	9mo	No	234	81	18	STR D12 Gaba	0.940003809	STR D12 Gaba	2 0	Rep1	-12.70060869	-4.333808857	STR D12 Gaba
9710097-9moRep1	39	25	622.3180915	1490.528827	971	3259.884599	5153.149424	3521	25	3.258096538	39	3.688879454	0	0	0.011076399	9moRep1	25	11	5273	Lymphoid NN	2	STR D12 Gaba	9mo	No	167	43	2	STR D12 Gaba	0.636640123	STR D12 Gaba	2 5	Rep1	-11.60355039	-6.747280079	STR D12 Gaba
9710099-9moRep1	62	36	633.1009084	1546.906201	971	3253.828435	5151.991113	5064	36	3.610917913	62	4.143134726	0	0	0.012243286	9moRep1	36	4	1059	STR D2 Gaba	7	STR D12 Gaba	9mo	No	183	43	2	STR D12 Gaba	0.298644624	STR D12 Gaba	7 1	Rep1	-10.83852812	-6.615695911	STR D12 Gaba
9710100-9moRep1	166	67	659.1105525	202.9775584	971	3398.19577	5149.197109	16309	67	4.219507705	166	5.117993812	3	0.180722892	0.010178429	9moRep1	67	4	1059	STR D2 Gaba	7	STR D12 Gaba	9mo	No	202	67	25	STR D12 Gaba	0.947418466	STR D12 Gaba	7 11	Rep1	-8.118039567	-8.049591976	STR D12 Gaba
9710102-9moRep1	250	93	674.706187	398.8355626	971	3377.156336	5147.521796	17569	93	4.543294782	250	5.525452939	2	0.08	0.014229609	9moRep1	93	17	527	Sst Gaba	5	STR Prox1 Lhx6 Gaba	9mo	No	237	93	60	STR Prox1 Lhx6 Gaba	0.961135841	STR Prox1 Lhx6 Gaba	5 14	Rep1	-4.626328904	-0.789688426	STR Prox1 Lhx6 Gaba
9710103-9moRep1	211	85	736.5483209	1442.674621	971	3265.025187	5140.878598	21916	85	4.454347296	211	5.356586275	2	0.09478673	0.009627669	9moRep1	85	9	5244	SMC NN	6	Peri NN	9mo	No	215	85	37	VLMC NN	0.481753908	Peri NN	6 7	Rep1	7.46946625	7.449022812	Peri NN
9710104-9moRep1	315	101	775.6228354	1080.619127	971	3303.917867	5136.681141	29393	101	4.624972813	315	5.755742214	0	0	0.010716837	9moRep1	101	4	1059	STR D2 Gaba	7	STR D12 Gaba	9mo	No	246	101	2	RGL	0.300900866	STR D12 Gaba	7 9	Rep1	-8.974572618	-7.535289246	STR D12 Gaba
9710107-9moRep1	251	79	765.3053294	247.6533843	971	3393.396609	5137.789467	22235	79	4.382026635	251	5.529429088	1	0.039840637	0.011288509	9moRep1	79	4	1059	STR D2 Gaba	7	STR D12 Gaba	9mo	No	237	79	2	STR D12 Gaba	1	STR D12 Gaba	7 7	Rep1	-11.07702394	-6.716560799	STR D12 Gaba
9710120-9moRep1	162	63	817.4667163	106.6822653	971	3408.539991	5132.186193	14137.5	63	4.158883083	162	5.093750201	1	0.061728395	0.011458886	9moRep1	63	2	1067	STR D1 Gaba	2	STR D12 Gaba	9mo	No	205	63	18	STR D12 Gaba	0.934526708	STR D12 Gaba	2 0	Rep1	-12.43068453	-4.971421677	STR D12 Gaba
9710123-9moRep1	213	78	834.4130945	1733.188913	971	3233.817597	5130.365781	21322	78	4.369447852	213	5.365976015	2	0.093896714	0.009989682	9moRep1	78	4	1059	STR D2 Gaba	7	STR D12 Gaba	9mo	No	217	78	25	STR D12 Gaba	1	STR D12 Gaba	7 2	Rep1	-7.645130593	-7.8257999	STR D12 Gaba
9710127-9moRep1	169	54	829.8752478	793.348896	971	3334.776974	5130.853245	14629	54	4.007333185	169	5.135798437	1	0.059171598	0.011552396	9moRep1	54	0	5230	Oligo NN	0	Oligo NN	9mo	No	210	54	14	Oligo NN	0.892132712	Oligo NN	0 14	Rep1	-0.630418677	7.364911598	Oligo NN
9710128-9moRep1	156	71	911.3891271	651.3582639	971	3350.029874	5122.096871	24722	71	4.276666119	156	5.056245805	1	0.064102564	0.006310169	9moRep1	71	3	5255	Endo NN	3	BAM NN	9mo	No	203	71	57	Astro-TE NN	0.428662552	Endo NN	3 9	Rep1	6.529899638	2.829789442	Endo NN
9710129-9moRep1	212	78	877.3931737	1170.677214	971	3294.243659	5125.74878	13653	78	4.369447852	212	5.361292166	0	0	0.015527723	9moRep1	78	2	1067	STR D1 Gaba	2	STR D12 Gaba	9mo	No	216	78	18	STR D12 Gaba	0.988926808	STR D12 Gaba	2 5	Rep1	-12.74598642	-4.59755798	STR D12 Gaba
9710130-9moRep1	127	48	863.7803612	1416.840149	971	3267.800375	5127.211094	4817	48	3.891820298	127	4.852030264	1	0.078740157	0.026364957	9moRep1	48	2	1067	STR D1 Gaba	2	STR D12 Gaba	9mo	No	211	48	18	STR D12 Gaba	0.808129463	STR D12 Gaba	2 5	Rep1	-12.49447199	-5.233964401	STR D12 Gaba
9710146-9moRep1	183	69	974.3723615	1194.265455	971	3291.709766	5115.331094	14639	69	4.248495242	183	5.214935758	1	0.054644809	0.012500854	9moRep1	69	2	1067	STR D1 Gaba	2	STR D12 Gaba	9mo	No	208	69	18	STR D12 Gaba	0.602014973	STR D12 Gaba	2 0	Rep1	-11.76078363	-4.455662685	STR D12 Gaba
9710149-9moRep1	132	48	1025.909886	1358.87701	971	3274.026884	5109.794836	8456	48	3.891820298	132	4.890349128	0	0	0.015610218	9moRep1	48	2	1067	STR D1 Gaba	2	STR D12 Gaba	9mo	No	211	48	18	STR D12 Gaba	0.988577235	STR D12 Gaba	2 0	Rep1	-11.94299837	-4.801416832	STR D12 Gaba
9710150-9moRep1	200	65	1080.387173	1142.233528	971	3297.299133	5103.942784	18289	65	4.189654742	200	5.303304908	2	0.1	0.010935535	9moRep1	65	4	1059	STR D2 Gaba	7	STR D12 Gaba	9mo	No	213	65	2	STR D12 Gaba	0.917150087	STR D12 Gaba	7 1	Rep1	-9.771000344	-8.290821987	STR D12 Gaba
9710153-9moRep1	240	90	1133.422194	991.4152333	971	3313.500317	5098.245663	22267	90	4.510859507	240	5.484796933	3	0.125	0.010778282	9moRep1	90	2	1067	STR D1 Gaba	2	STR D12 Gaba	9mo	No	235	90	58	STR D12 Gaba	0.861118827	STR D12 Gaba	2 4	Rep1	-13.10614343	-3.719661432	STR D12 Gaba
9710154-9moRep1	228	73	1139.738452	798.9225182	971	3334.178245	5097.567158	21476	73	4.304065093	228	5.433722004	2	0.087719298	0.010616502	9moRep1	73	2	1067	STR D1 Gaba	2	STR D12 Gaba	9mo	No	228	73	58	STR D12 Gaba	0.881504534	STR D12 Gaba	2 0	Rep1	-12.91453977	-3.344410139	STR D12 Gaba
9710160-9moRep1	87	40	1180.853717	452.6341593	971	3371.37719	5093.15048	15094	40	3.713572067	87	4.477336814	0	0	0.00576388	9moRep1	40	9	5244	SMC NN	6	Peri NN	9mo	No	181	44	12	Peri NN	0.86081994	Peri NN	6 5	Rep1	9.938760322	8.073274654	Peri NN
9710161-9moRep1	63	41	1193.952245	624.8760311	971	3352.874645	5091.743411	20731	41	3.737669618	63	4.158883083	0	0	0.003038927	9moRep1	41	23	5230	Oligo NN	3	Oligo NN	9mo	No	182	49	45	Astro-TE NN	0.711848836	Endo NN	3 2	Rep1	6.438220065	2.988295359	Endo NN
9710163-9moRep1	64	32	1192.123754	1857.363139	971	3220.478569	5091.939831	12436	32	3.496507561	64	4.17438727	0	0	0.005146349	9moRep1	32	3	5255	Endo NN	3	STR D12 Gaba	9mo	No	184	39	45	Astro-TE NN	0.579446536	Endo NN	3 2	Rep1	6.991395514	3.123259825	Endo NN
9710172-9moRep1	89	43	1300.827123	315.8885076	971	3386.066664	5080.262711	20396	43	3.784189634	89	4.49980967	1	0.112359551	0.004363601	9moRep1	43	13	5283	Microglia NN	9	Microglia NN	9mo	No	185	46	8	Microglia NN	1	Microglia NN	9 5	Rep1	-0.179703515	-3.673907715	Microglia NN
9710185-9moRep1	277	83	1371.44989	1673.559471	971	3240.223104	5072.676281	10896	83	4.430816799	277	5.627621114	2	0.072202166	0.025422173	9moRep1	83	2	1067	STR D1 Gaba	2	STR D12 Gaba	9mo	No	240	83	18	STR D12 Gaba	0.941527742	STR D12 Gaba	2 5	Rep1	-12.50232931	-5.160298782	STR D12 Gaba
9710187-9moRep1	316	93	1418.210619	1860.728864	971	3220.117017	5067.653156	22225	93	4.543294782	316	5.758901774	2	0.063291139	0.014218223	9moRep1	93	4	1059	STR D2 Gaba	2	STR D12 Gaba	9mo	No	246	93	18	STR D12 Gaba	0.69434442	STR D12 Gaba	2 16	Rep1	-10.90788599	-5.661156136	STR D1 Sema5a Gaba
9710190-9moRep1	231	70	1434.749471	1586.520472	971	3249.572996	5065.876522	18904	70	4.262679877	231	5.446737372	2	0.086580087	0.012219636	9moRep1	70	4	1059	STR D2 Gaba	7	STR D12 Gaba	9mo	No	231	70	25	STR D12 Gaba	0.990194965	STR D12 Gaba	7 2	Rep1	-8.931429345	-7.983284908	STR D12 Gaba
9710197-9moRep1	180	58	1473.107578	182.4381658	971	3400.40215	5061.756022	18210	58	4.077537444	180	5.198497031	0	0	0.009884679	9moRep1	58	4	1059	STR D2 Gaba	7	STR D12 Gaba	9mo	No	210	58	25	STR D12 Gaba	0.965900987	STR D12 Gaba	7 0	Rep1	-7.390572984	-7.484387833	STR D12 Gaba
9710200-9moRep1	98	49	1464.884899	1307.059872	971	3279.593178	5062.639318	16151	49	3.912023005	98	4.59511985	1	0.102040816	0.006067736	9moRep1	49	3	5255	Endo NN	3	Endo NN	9mo	No	196	49	45	Astro-TE NN	0.54683087	Endo NN	3 2	Rep1	6.804187816	3.385134024	Endo NN
9710202-9moRep1	240	77	1513.463132	1752.513862	971	3231.741675	5057.420953	13562	77	4.356708827	240	5.484796933	3	0.125	0.017696505	9moRep1	77	4	1059	STR D2 Gaba	7	STR D12 Gaba	9mo	No	234	77	25	STR D12 Gaba	0.959261769	STR D12 Gaba	7 2	Rep1	-9.85379358	-8.307832676	STR D12 Gaba
9710203-9moRep1	239	76	1539.574156	1462.609781	971	3262.883715	5054.616057	17544	76	4.343805422	239	5.480638923	2	0.083682008	0.013622891	9moRep1	76	4	1059	STR D2 Gaba	7	STR D12 Gaba	9mo	No	235	76	25	STR D12 Gaba	0.983836064	STR D12 Gaba	7 2	Rep1	-7.902660329	-8.077582317	STR D12 Gaba
9710204-9moRep1	181	67	1597.32839	1649.188336	971	3242.841097	5048.411989	17936	67	4.219507705	181	5.204006687	2	0.110497238	0.010091436	9moRep1	67	2	1067	STR D1 Gaba	2	STR D12 Gaba	9mo	No	208	67	18	STR D12 Gaba	0.804412054	STR D12 Gaba	2 5	Rep1	-12.70171877	-4.729115444	STR D12 Gaba
9710209-9moRep1	274	87	1632.138388	216.3452523	971	3396.759787	5044.672634	29239.5	87	4.477336814	274	5.616771098	1	0.03649635	0.009370885	9moRep1	87	2	1067	STR D1 Gaba	2	STR D12 Gaba	9mo	No	245	87	18	STR D12 Gaba	0.576276972	STR D12 Gaba	2 12	Rep1	-11.6478953	-4.940201717	STR D12 Gaba
9710211-9moRep1	166	79	1646.077077	613.8353451	971	3354.060656	5043.175314	18475	79	4.382026635	166	5.117993812	2	0.120481928	0.008985115	9moRep1	79	2	1067	STR D1 Gaba	2	STR D12 Gaba	9mo	No	204	79	62	L5 ET CTX Glut	0.240260564	STR D12 Gaba	2 18	Rep1	-11.16669698	-4.880212265	STR D12 Gaba
9710212-9moRep1	164	59	1639.783376	1114.0862	971	3300.322772	5043.851395	12007	59	4.094344562	164	5.105945474	0	0	0.013658699	9moRep1	59	2	1067	STR D1 Gaba	2	STR D12 Gaba	9mo	No	210	59	1	STR D12 Gaba	0.943792012	STR D12 Gaba	2 2	Rep1	-11.54071375	-3.61136027	STR D12 Gaba
9710213-9moRep1	186	76	1682.322194	955.0001826	971	3317.41209	5039.281796	27381	76	4.343805422	186	5.231108617	0	0	0.006793032	9moRep1	76	2	1067	STR D1 Gaba	2	STR D12 Gaba	9mo	No	210	76	1	STR D12 Gaba	0.624354225	STR D12 Gaba	2 4	Rep1	-11.50894113	-3.544256168	STR D12 Gaba
9710225-9moRep1	61	35	1704.605962	780.5837997	971	3336.148225	5036.888031	18049	35	3.583518938	61	4.127134385	0	0	0.003379689	9moRep1	35	3	5255	Endo NN	3	Endo NN	9mo	No	174	44	57	Astro-TE NN	0.555040778	Endo NN	3 2	Rep1	6.890522521	3.362788481	Endo NN
9710229-9moRep1	206	74	1727.983816	1758.041281	971	3231.147909	5034.376739	25581	74	4.317488114	206	5.332718793	0	0	0.008052852	9moRep1	74	4	1059	STR D2 Gaba	7	STR D12 Gaba	9mo	No	215	74	2	STR D12 Gaba	0.957749937	STR D12 Gaba	7 0	Rep1	-8.944446046	-7.87153812	STR D12 Gaba
9710230-9moRep1	175	68	1728.421446	1061.558048	971	3305.965444	5034.329727	9363	68	4.234106505	175	5.170483995	6	0.342857143	0.018690591	9moRep1	68	2	1067	STR D1 Gaba	2	STR D12 Gaba	9mo	No	209	68	18	STR D1 Sema5a Gaba	0.651777594	STR D12 Gaba	2 0	Rep1	-11.75584074	-4.319903332	STR D12 Gaba
9710231-9moRep1	78	37	1744.418529	1370.026057	971	3272.829232	5032.611291	14852	37	3.63758616	78	4.369447852	1	0.128205128	0.005251818	9moRep1	37	3	5255	Endo NN	3	STR D12 Gaba	9mo	No	191	42	45	Astro-TE NN	0.461770796	Endo NN	3 2	Rep1	5.954301875	2.672753614	Endo NN
9710248-9moRep1	169	73	1879.077912	1387.014784	971	3271.004271	5018.145927	13200.5	73	4.304065093	169	5.135798437	0	0	0.012802545	9moRep1	73	2	1067	STR D1 Gaba	2	STR D12 Gaba	9mo	No	209	73	1	STR D12 Gaba	0.762026489	STR D12 Gaba	2 0	Rep1	-12.2546639	-4.723272282	STR D12 Gaba
9710250-9moRep1	61	30	1879.221716	810.7719371	971	3332.905358	5018.13048	9516	30	3.433987204	61	4.127134385	0	0	0.006410256	9moRep1	30	0	5230	Oligo NN	0	Oligo NN	9mo	No	181	37	9	Oligo NN	0.747104281	Oligo NN	0 4	Rep1	-0.152187791	6.458164257	Oligo NN
9720003-9moRep1	144	70	91.99243633	599.7646989	972	3155.572151	5210.118	20583.5	70	4.262679877	144	4.976733742	1	0.069444444	0.006995895	9moRep1	70	9	5244	SMC NN	6	VLMC NN	9mo	No	195	70	15	VLMC NN	0.39237895	VLMC NN	6 8	Rep1	6.021156352	7.865785164	BAM NN
9720050-9moRep1	178	77	145.3197142	1855.105263	972	3020.721114	5204.389484	13612	77	4.356708827	178	5.187385806	1	0.056179775	0.013076697	9moRep1	77	23	5230	Oligo NN	0	Oligo NN	9mo	No	208	77	9	Astro-TE NN	0.432917795	Oligo NN	0 4	Rep1	-2.454207141	5.928871197	Oligo NN
9720063-9moRep1	209	78	241.5685619	521.1293645	972	3164.019307	5194.050252	14950	78	4.369447852	209	5.347107531	0	0	0.013979933	9moRep1	78	9	5244	SMC NN	6	Endo NN	9mo	No	216	78	15	Astro-TE NN	0.638569159	VLMC NN	6 8	Rep1	5.890254538	7.428509754	BAM NN
9720065-9moRep1	65	31	205.6635908	1890.427081	972	3016.926778	5197.907231	4985	31	3.465735903	65	4.189654742	0	0	0.013039117	9moRep1	31	2	1067	STR D1 Gaba	2	STR D12 Gaba	9mo	No	186	40	18	SUB-ProS Glut	0.247046465	STR D12 Gaba	2 0	Rep1	-12.13615652	-4.559228378	STR D12 Gaba
9720066-9moRep1	89	41	252.3597404	377.0766427	972	3179.49372	5192.891044	11247	41	3.737669618	89	4.49980967	2	0.224719101	0.007913221	9moRep1	41	9	5244	SMC NN	6	Peri NN	9mo	No	193	43	15	Astro-NT NN	0.502957577	Peri NN	6 7	Rep1	6.891894381	6.971400303	Peri NN
9720069-9moRep1	153	62	269.525485	747.9283046	972	3139.656139	5191.047067	8299	62	4.143134726	153	5.036952602	3	0.196078431	0.018435956	9moRep1	62	2	1067	STR D1 Gaba	2	STR D12 Gaba	9mo	No	201	62	18	STR D12 Gaba	0.963730942	STR D12 Gaba	2 5	Rep1	-12.59797807	-4.8731875	STR D12 Gaba
9720071-9moRep1	191	65	299.1798197	650.3396301	972	3150.139298	5187.861543	15193	65	4.189654742	191	5.257495372	2	0.104712042	0.012571579	9moRep1	65	4	1059	STR D2 Gaba	7	STR D12 Gaba	9mo	No	214	65	25	STR D12 Gaba	1	STR D12 Gaba	7 2	Rep1	-8.027500112	-8.246329266	STR D12 Gaba
9720073-9moRep1	51	26	328.0413514	207.3208975	972	3197.7292	5184.761183	7666	26	3.295836866	51	3.951243719	1	0.196078431	0.006652752	9moRep1	26	9	5244	SMC NN	6	Astro-TE NN	9mo	No	169	36	15	Astro-TE NN	0.618177501	Astro-TE NN	6 14	Rep1	5.889680903	7.146108669	Astro-TE NN
9720074-9moRep1	185	81	350.3930012	358.1298243	972	3181.529023	5182.360127	13888	81	4.406719247	185	5.225746674	6	0.324324324	0.013320853	9moRep1	81	13	5283	Microglia NN	6	Microglia NN	9mo	No	209	81	37	STR D12 Gaba	0.654389857	Peri NN	6 7	Rep1	7.097001117	8.629782719	Peri NN
9720075-9moRep1	129	56	366.5193759	1010.503473	972	3111.449822	5180.627801	19870	56	4.043051268	129	4.86753445	0	0	0.006492199	9moRep1	56	4	1059	STR D2 Gaba	7	STR D12 Gaba	9mo	No	215	56	2	STR D12 Gaba	0.974160986	STR D12 Gaba	7 19	Rep1	-10.12333437	-7.129610497	STR D12 Gaba
9720076-9moRep1	222	91	349.7757596	783.1251061	972	3135.875233	5182.426432	11782	91	4.521788577	222	5.407171771	2	0.09009009	0.018842302	9moRep1	91	15	5203	OPC NN	0	OPC NN	9mo	No	222	91	11	OPC NN	1	OPC NN	0 22	Rep1	-2.257526834	-0.266461748	OPC NN
9720081-9moRep1	116	52	376.2217265	1932.873156	972	3012.367141	5179.585557	10982	52	3.970291914	116	4.762173935	0	0	0.010562739	9moRep1	52	2	1067	STR D1 Gaba	2	STR D12 Gaba	9mo	No	213	52	18	STR D12 Gaba	0.725831048	STR D12 Gaba	2 0	Rep1	-11.8948464	-5.319909054	STR D12 Gaba
9720083-9moRep1	161	78	391.9419555	443.3456373	972	3172.37498	5177.89686	10647	78	4.369447852	161	5.087596335	2	0.124223602	0.015121631	9moRep1	78	2	1067	STR D1 Gaba	9	STR D12 Gaba	9mo	No	202	78	8	STR D12 Gaba	0.842733633	STR D12 Gaba	9 12	Rep1	-11.52739092	-4.86662479	STR D12 Gaba
9720084-9moRep1	111	60	389.1786437	231.6317055	972	3195.117688	5178.1937	7904	60	4.110873864	111	4.718498871	1	0.09009009	0.014043522	9moRep1	60	9	5244	SMC NN	6	Astro-TE NN	9mo	No	203	61	15	Astro-NT NN	0.499787348	Astro-TE NN	6 14	Rep1	5.902973216	7.224473518	Astro-TE NN
9720095-9moRep1	51	36	428.2616197	98.66537917	972	3209.40118	5173.995334	7767	36	3.610917913	51	3.951243719	2	0.392156863	0.006566242	9moRep1	36	9	5244	SMC NN	6	Peri NN	9mo	No	161	46	15	Astro-TE NN	0.601933263	Astro-TE NN	6 14	Rep1	6.050016444	7.754495663	Astro-TE NN
9720101-9moRep1	267	95	512.5023388	1403.503516	972	3069.233021	5164.946038	31427	95	4.564348191	267	5.590986981	2	0.074906367	0.008495879	9moRep1	95	23	5230	Oligo NN	0	STR D12 Gaba	9mo	No	243	95	9	STR D1 Sema5a Gaba	0.58507486	Oligo NN	0 4	Rep1	-10.93772646	-4.463567215	Oligo NN
9720103-9moRep1	134	57	489.5491191	741.6622175	972	3140.329254	5167.411716	11238	57	4.060443011	134	4.905274778	0	0	0.01192383	9moRep1	57	9	5244	SMC NN	6	STR D12 Gaba	9mo	No	206	57	12	Peri NN	0.910606493	Peri NN	6 7	Rep1	9.888232749	8.179744762	Peri NN
9720122-9moRep1	117	51	529.4545015	402.310517	972	3176.78305	5163.125005	6209	51	3.951243719	117	4.770684624	1	0.085470085	0.018843614	9moRep1	51	2	1067	STR D1 Gaba	2	STR D12 Gaba	9mo	No	212	51	18	STR D12 Gaba	0.8801232	STR D12 Gaba	2 18	Rep1	-12.22130438	-5.152857262	STR D12 Gaba
9720127-9moRep1	40	21	612.5599605	62.43912246	972	3213.292672	5154.19766	14176	21	3.091042453	40	3.713572067	0	0	0.00282167	9moRep1	21	0	5230	Oligo NN	0	Oligo NN	9mo	No	163	39	14	Oligo NN	0.758350734	Oligo NN	0 3	Rep1	-1.286780555	9.06907658	Oligo NN
9720138-9moRep1	93	45	663.6799354	1295.426497	972	3080.842857	5148.706257	13013	45	3.828641396	93	4.543294782	0	0	0.007146699	9moRep1	45	3	5255	Endo NN	3	Endo NN	9mo	No	188	46	21	CHOR NN	0.467660669	Endo NN	3 2	Rep1	7.535751861	3.777042908	Endo NN
9720140-9moRep1	155	47	691.1890729	548.293345	972	3161.101301	5145.751174	17205	47	3.871201011	155	5.049856007	0	0	0.009009009	9moRep1	47	4	1059	STR D2 Gaba	7	STR D12 Gaba	9mo	No	209	47	25	STR D12 Gaba	0.977441303	STR D12 Gaba	7 0	Rep1	-8.086324174	-8.008750397	STR D12 Gaba
9720142-9moRep1	46	29	776.8957849	389.1336586	972	3178.198533	5136.544398	17627	29	3.401197382	46	3.850147602	0	0	0.002609633	9moRep1	29	23	5230	Oligo NN	0	Oligo NN	9mo	No	171	41	9	Oligo NN	1	Oligo NN	0 4	Rep1	-0.032947209	8.795081181	Oligo NN
9720144-9moRep1	250	77	828.6159149	276.4043404	972	3190.308127	5130.988525	11750	77	4.356708827	250	5.525452939	2	0.08	0.021276596	9moRep1	77	4	1059	STR D2 Gaba	7	STR D12 Gaba	9mo	No	237	77	25	STR D12 Gaba	0.992677372	STR D12 Gaba	7 2	Rep1	-9.808430154	-8.395140606	STR D12 Gaba
9720145-9moRep1	271	94	842.3603426	1549.080918	972	3053.594823	5129.512073	18216	94	4.553876892	271	5.605802066	0	0	0.014877031	9moRep1	94	2	1067	STR D1 Gaba	2	STR D12 Gaba	9mo	No	243	94	58	STR D12 Gaba	0.9885963	STR D12 Gaba	2 0	Rep1	-13.23969885	-4.178564983	STR D12 Gaba
9720151-9moRep1	204	81	880.7417674	943.4623018	972	3118.651511	5125.389068	18038	81	4.406719247	204	5.323009979	2	0.098039216	0.011309458	9moRep1	81	2	1067	STR D1 Gaba	2	STR D12 Gaba	9mo	No	214	81	18	STR D12 Gaba	0.988537338	STR D12 Gaba	2 5	Rep1	-12.62691065	-4.736145454	STR D12 Gaba
9720155-9moRep1	43	30	885.3206384	1314.991941	972	3078.7411	5124.897197	6328	30	3.433987204	43	3.784189634	1	0.23255814	0.006795196	9moRep1	30	23	5230	Oligo NN	0	Oligo NN	9mo	No	172	41	9	Oligo NN	0.516906809	Oligo NN	0 4	Rep1	-2.091166455	6.167683643	Oligo NN
9720156-9moRep1	202	78	933.6966783	1087.7902	972	3103.147537	5119.700552	27245	78	4.369447852	202	5.313205979	1	0.04950495	0.007414204	9moRep1	78	9	5244	SMC NN	6	Endo NN	9mo	No	212	78	12	Peri NN	0.592478119	Peri NN	6 7	Rep1	9.896639388	7.965702576	Peri NN
9720160-9moRep1	34	22	939.6878752	1259.928571	972	3084.65611	5119.056967	3332	22	3.135494216	34	3.555348061	0	0	0.010204082	9moRep1	22	2	1067	STR D1 Gaba	2	STR D12 Gaba	9mo	No	160	41	1	L5 ET CTX Glut	0.232825573	STR D12 Gaba	2 0	Rep1	-12.2523665	-5.016071754	STR D12 Gaba
9720161-9moRep1	42	21	948.2321515	1451.950265	972	3064.02878	5118.139124	6233	21	3.091042453	42	3.761200116	0	0	0.006738328	9moRep1	21	4	1059	STR D2 Gaba	7	STR D12 Gaba	9mo	No	171	35	2	STR D12 Gaba	0.268838111	STR D12 Gaba	7 1	Rep1	-10.43544145	-7.444346863	STR D12 Gaba
9720162-9moRep1	103	53	991.1773774	1973.81029	972	3007.969598	5113.525868	16241.5	53	3.988984047	103	4.644390899	0	0	0.006341779	9moRep1	53	4	1059	STR D2 Gaba	7	STR D12 Gaba	9mo	No	202	53	32	STR D12 Gaba	0.945781218	STR D12 Gaba	7 11	Rep1	-8.426133592	-7.94906469	STR D12 Gaba
9720164-9moRep1	140	55	1060.08127	210.8643452	972	3197.348557	5106.124082	17891	55	4.025351691	140	4.94875989	4	0.285714286	0.007825163	9moRep1	55	2	1067	STR D1 Gaba	2	STR D12 Gaba	9mo	No	213	55	1	STR D12 Gaba	0.625846047	STR D12 Gaba	2 0	Rep1	-12.49185224	-3.940893131	STR D12 Gaba
9720165-9moRep1	228	79	1047.809314	308.2862814	972	3186.88331	5107.442359	15869	79	4.382026635	228	5.433722004	3	0.131578947	0.014367635	9moRep1	79	2	1067	STR D1 Gaba	2	STR D12 Gaba	9mo	No	228	79	18	STR D12 Gaba	0.901181715	STR D12 Gaba	2 0	Rep1	-12.40700288	-3.865473228	STR D12 Gaba
9720166-9moRep1	215	79	1012.313903	1350.512517	972	3074.925413	5111.255342	10825	79	4.382026635	215	5.375278408	0	0	0.019861432	9moRep1	79	4	1059	STR D2 Gaba	7	STR D12 Gaba	9mo	No	218	79	25	STR D12 Gaba	0.995582332	STR D12 Gaba	7 1	Rep1	-8.202574212	-8.187091785	STR D12 Gaba
9720167-9moRep1	240	68	1049.022542	972.4189105	972	3115.540937	5107.312032	14373	68	4.234106505	240	5.484796933	0	0	0.016697975	9moRep1	68	4	1059	STR D2 Gaba	7	STR D12 Gaba	9mo	No	235	68	45	STR D12 Gaba	0.928194865	STR D12 Gaba	7 9	Rep1	-8.209783036	-7.79417606	STR D12 Gaba
9720168-9moRep1	105	36	1086.67911	1853.977115	972	3020.842302	5103.266893	15993	36	3.610917913	105	4.663439094	0	0	0.006565372	9moRep1	36	15	5203	OPC NN	0	OPC NN	9mo	No	196	37	11	OPC NN	1	OPC NN	0 1	Rep1	-1.452570755	0.212813315	OPC NN
9720169-9moRep1	283	92	1091.262044	1436.889295	972	3065.646658	5102.774585	17768	92	4.532599493	283	5.648974238	2	0.070671378	0.01592751	9moRep1	92	2	1067	STR D1 Gaba	2	STR D12 Gaba	9mo	No	245	92	1	STR D12 Gaba	0.87400863	STR D12 Gaba	2 0	Rep1	-11.5264916	-3.12277742	STR D12 Gaba
9720182-9moRep1	212	71	1161.636061	401.2329739	972	3176.898802	5095.214876	13538	71	4.276666119	212	5.361292166	0	0	0.015659625	9moRep1	71	4	1059	STR D2 Gaba	7	STR D12 Gaba	9mo	No	217	71	25	STR D12 Gaba	0.771041671	STR D12 Gaba	7 2	Rep1	-8.754295785	-8.362891155	STR D12 Gaba
9720190-9moRep1	235	98	1190.40744	1495.579745	972	3059.34202	5092.124201	18415	98	4.59511985	235	5.463831805	0	0	0.012761336	9moRep1	98	20	14947	Astro-TE NN	4	STR D12 Gaba	9mo	No	234	98	32	STR D12 Gaba	0.441152145	Astro-TE NN	4 11	Rep1	-11.71289774	-5.439784962	Astro-TE NN
9720195-9moRep1	38	28	1165.81603	1153.490695	972	3096.089867	5094.765856	6126	28	3.36729583	38	3.663561646	0	0	0.006203069	9moRep1	28	23	5230	Oligo NN	0	Oligo NN	9mo	No	159	44	9	Oligo NN	0.574979813	Oligo NN	0 4	Rep1	-2.418939788	6.471657795	Oligo NN
9720199-9moRep1	181	74	1244.644441	682.4653048	972	3146.688297	5086.29796	32065	74	4.317488114	181	5.204006687	0	0	0.005644784	9moRep1	74	23	5230	Oligo NN	0	Oligo NN	9mo	No	208	74	9	STR D12 Gaba	0.319422321	Oligo NN	0 4	Rep1	-2.88157602	5.45821957	Oligo NN
9720204-9moRep1	132	62	1308.090504	994.4872773	972	3113.170312	5079.482465	24916	62	4.143134726	132	4.890349128	2	0.151515152	0.005297801	9moRep1	62	13	5283	Microglia NN	9	Microglia NN	9mo	No	207	62	8	Microglia NN	1	Microglia NN	9 5	Rep1	0.288712215	-3.221392113	Microglia NN
9720214-9moRep1	249	76	1365.104151	518.286789	972	3164.324661	5073.357953	18742	76	4.343805422	249	5.521460918	5	0.200803213	0.013285669	9moRep1	76	2	1067	STR D1 Gaba	2	STR D12 Gaba	9mo	No	236	76	18	STR D12 Gaba	0.570266358	STR D12 Gaba	2 18	Rep1	-12.09961935	-4.548784214	STR D12 Gaba
9720224-9moRep1	98	53	1404.693556	639.9834908	972	3151.251773	5069.105184	17566	53	3.988984047	98	4.59511985	2	0.204081633	0.005578959	9moRep1	53	13	5283	Microglia NN	9	Microglia NN	9mo	No	192	53	8	Microglia NN	1	Microglia NN	9 5	Rep1	-0.516090918	-3.828085142	Microglia NN
9720228-9moRep1	118	46	1444.325063	760.5767819	972	3138.297416	5064.847894	19347	46	3.850147602	118	4.779123493	0	0	0.006099137	9moRep1	46	9	5244	SMC NN	6	Peri NN	9mo	No	208	47	12	Peri NN	0.849503978	Peri NN	6 7	Rep1	9.79996733	7.734394115	Peri NN
9720245-9moRep1	189	84	1564.017155	1546.814618	972	3053.838273	5051.990345	9618	84	4.442651256	189	5.247024072	2	0.105820106	0.019650655	9moRep1	84	2	1067	STR D1 Gaba	2	STR D12 Gaba	9mo	No	209	84	18	STR D12 Gaba	0.742387643	STR D12 Gaba	2 18	Rep1	-11.85415884	-4.951327759	STR D12 Gaba
9720251-9moRep1	100	39	1600.119822	1444.957588	972	3064.779947	5048.112128	20230	39	3.688879454	100	4.615120517	1	0.1	0.004943154	9moRep1	39	20	14947	Astro-TE NN	4	Astro-TE NN	9mo	No	197	39	32	Astro-TE NN	0.838019999	Astro-TE NN	4 0	Rep1	2.077783387	0.367683512	Astro-TE NN
9720259-9moRep1	176	69	1642.083181	701.5744161	972	3144.635561	5043.604346	21279	69	4.248495242	176	5.176149733	0	0	0.008271065	9moRep1	69	4	1059	STR D2 Gaba	7	STR D12 Gaba	9mo	No	210	69	2	STR D12 Gaba	0.589127892	STR D12 Gaba	7 1	Rep1	-7.527669866	-6.717760044	STR D12 Gaba
9720265-9moRep1	254	69	1676.108948	382.6298491	972	3178.897184	5039.949234	21267	69	4.248495242	254	5.541263545	2	0.078740157	0.011943386	9moRep1	69	4	1059	STR D2 Gaba	7	STR D12 Gaba	9mo	No	239	69	25	STR D12 Gaba	0.938523082	STR D12 Gaba	7 0	Rep1	-8.595637757	-8.367196995	STR D12 Gaba
9720266-9moRep1	80	42	1699.886476	1801.13137	972	3026.519091	5037.395007	24039	42	3.761200116	80	4.394449155	0	0	0.003327925	9moRep1	42	20	14947	Astro-TE NN	4	Astro-TE NN	9mo	No	190	46	32	Astro-TE NN	0.574284048	Astro-TE NN	4 0	Rep1	0.821949165	-0.578176218	Astro-TE NN
9720267-9moRep1	289	88	1705.402672	1618.199081	972	3046.170021	5036.802447	23950	88	4.48863637	289	5.669880923	2	0.069204152	0.012066806	9moRep1	88	2	1067	STR D1 Gaba	2	STR D12 Gaba	9mo	No	245	88	18	STR D12 Gaba	1	STR D12 Gaba	2 0	Rep1	-12.41883035	-4.865131813	STR D12 Gaba
9720278-9moRep1	158	59	1737.258366	1008.587918	972	3111.655595	5033.380449	7052	59	4.094344562	158	5.068904202	0	0	0.022404991	9moRep1	59	2	1067	STR D1 Gaba	2	STR D12 Gaba	9mo	No	210	59	2	STR D12 Gaba	0.801344039	STR D12 Gaba	2 12	Rep1	-11.24651762	-5.660109478	STR D12 Gaba
9720288-9moRep1	233	77	1835.065872	379.0172612	972	3179.285255	5022.873783	26521	77	4.356708827	233	5.455321115	0	0	0.008785491	9moRep1	77	2	1067	STR D1 Gaba	2	STR D12 Gaba	9mo	No	232	77	2	STR D12 Gaba	0.948059812	STR D12 Gaba	2 18	Rep1	-10.62953706	-5.978783089	STR D12 Gaba
9720294-9moRep1	198	68	1830.603623	958.3919945	972	3117.047735	5023.353126	10268	68	4.234106505	198	5.293304825	2	0.101010101	0.01928321	9moRep1	68	2	1067	STR D1 Gaba	2	STR D12 Gaba	9mo	No	210	68	18	STR D12 Gaba	0.813014439	STR D12 Gaba	2 0	Rep1	-12.23823114	-4.366066414	STR D12 Gaba
9720295-9moRep1	67	36	1827.770045	1747.108937	972	3032.322282	5023.657515	10015	36	3.610917913	67	4.219507705	0	0	0.006689965	9moRep1	36	3	5255	Endo NN	3	Astro-TE NN	9mo	No	186	45	5	Astro-TE NN	0.753683856	Endo NN	3 2	Rep1	5.213810962	2.700497192	Endo NN
9720296-9moRep1	214	74	1876.666901	668.5206245	972	3148.186261	5018.404923	25852	74	4.317488114	214	5.370638028	0	0	0.00827789	9moRep1	74	4	1059	STR D2 Gaba	7	STR D12 Gaba	9mo	No	218	74	2	STR D12 Gaba	0.960641894	STR D12 Gaba	7 1	Rep1	-9.061231095	-7.789855915	STR D12 Gaba
9720297-9moRep1	157	68	1863.12022	1630.52282	972	3044.846181	5019.860133	17477.5	68	4.234106505	157	5.062595033	2	0.127388535	0.008982978	9moRep1	68	15	5203	OPC NN	0	OPC NN	9mo	No	203	68	11	OPC NN	0.938690654	OPC NN	0 22	Rep1	-1.806594092	-0.145148995	OPC NN
9720298-9moRep1	139	54	1894.841356	1438.069746	972	3065.519852	5016.452589	31328	54	4.007333185	139	4.941642423	0	0	0.004436925	9moRep1	54	11	5273	Lymphoid NN	2	STR D12 Gaba	9mo	No	210	54	2	RGL	0.438426428	STR D12 Gaba	2 4	Rep1	-10.52428671	-5.820708233	STR D12 Gaba
9720303-9moRep1	108	48	1901.555796	1214.00689	972	3089.589104	5015.731311	19885	48	3.891820298	108	4.691347882	1	0.092592593	0.00543123	9moRep1	48	4	1059	STR D2 Gaba	7	STR D12 Gaba	9mo	No	207	48	2	Astro-TE NN	0.22691535	STR D12 Gaba	7 1	Rep1	-9.915809114	-6.809915024	STR D12 Gaba
9720312-9moRep1	358	89	2022.913139	667.9865646	972	3148.243631	5002.694878	33110	89	4.49980967	358	5.883322388	5	0.139664804	0.010812443	9moRep1	89	2	1067	STR D1 Gaba	2	STR D12 Gaba	9mo	No	244	89	18	STR D12 Gaba	0.965858886	STR D12 Gaba	2 18	Rep1	-12.42138906	-4.637363392	STR D12 Gaba
9730001-9moRep1	218	74	48.06271751	69.11455017	973	3012.575585	5214.837013	18177	74	4.317488114	218	5.38907173	0	0	0.011993178	9moRep1	74	2	1067	STR D1 Gaba	2	STR D12 Gaba	9mo	No	219	74	18	STR D12 Gaba	0.879570685	STR D12 Gaba	2 0	Rep1	-12.03457018	-4.502243477	STR D12 Gaba
9730002-9moRep1	201	77	48.18229742	412.1501155	973	2975.726062	5214.824167	18749	77	4.356708827	201	5.308267697	1	0.049751244	0.010720572	9moRep1	77	2	1067	STR D1 Gaba	2	STR D12 Gaba	9mo	No	214	77	18	STR D12 Gaba	0.983558163	STR D12 Gaba	2 18	Rep1	-12.3449988	-4.327137428	STR D12 Gaba
9730003-9moRep1	111	50	39.6582696	830.2691039	973	2930.810936	5215.739834	17159	50	3.931825633	111	4.718498871	0	0	0.006468908	9moRep1	50	23	5230	Oligo NN	0	Oligo NN	9mo	No	205	50	9	Oligo NN	0.78498396	Oligo NN	0 4	Rep1	-1.306783754	7.086456341	Oligo NN
9730004-9moRep1	121	48	38.51010721	1172.444799	973	2894.053781	5215.863172	22935	48	3.891820298	121	4.804021045	2	0.165289256	0.005275779	9moRep1	48	3	5255	Endo NN	3	STR D12 Gaba	9mo	No	211	48	45	RGL	0.529897429	Endo NN	3 2	Rep1	5.890702765	2.557079119	Endo NN
9730012-9moRep1	126	54	80.42536278	1699.884669	973	2837.395202	5211.360557	18272	54	4.007333185	126	4.844187086	1	0.079365079	0.006895797	9moRep1	54	2	1067	STR D1 Gaba	2	STR D1 Sema5a Gaba	9mo	No	214	56	1	STR D1 Sema5a Gaba	0.866608395	STR D12 Gaba	2 2	Rep1	-12.33583971	-3.946761566	STR D12 Gaba
9730013-9moRep1	104	49	78.15634921	1426.181878	973	2866.796869	5211.604298	10624	49	3.912023005	104	4.65396035	0	0	0.009789157	9moRep1	49	2	1067	STR D1 Gaba	2	STR D12 Gaba	9mo	No	203	50	18	STR D12 Gaba	0.225495475	STR D12 Gaba	2 0	Rep1	-11.79010244	-4.567254978	STR D12 Gaba
9730019-9moRep1	189	76	138.3950791	717.674189	973	2942.906093	5205.133341	19143	76	4.343805422	189	5.247024072	2	0.105820106	0.009873061	9moRep1	76	2	1067	STR D1 Gaba	2	STR D12 Gaba	9mo	No	210	76	18	STR D12 Gaba	0.275225064	STR D12 Gaba	2 4	Rep1	-12.19861742	-4.681298691	STR D12 Gaba
9730025-9moRep1	257	79	153.7007442	918.2562484	973	2921.359192	5203.489178	19106	79	4.382026635	257	5.552959585	1	0.038910506	0.013451272	9moRep1	79	2	1067	STR D1 Gaba	2	STR D12 Gaba	9mo	No	238	79	18	STR D12 Gaba	0.963041728	STR D12 Gaba	2 19	Rep1	-12.03083463	-4.285455185	STR D12 Gaba
9730028-9moRep1	34	23	196.015983	1185.879995	973	2892.610547	5198.943596	7508	23	3.17805383	34	3.555348061	0	0	0.004528503	9moRep1	23	4	1059	STR D2 Gaba	7	STR D12 Gaba	9mo	No	165	41	2	L6 CT CTX Glut	0.266160309	STR D12 Gaba	7 1	Rep1	-10.45100542	-6.588680702	STR D12 Gaba
9730031-9moRep1	104	45	238.5477976	1788.424593	973	2827.884077	5194.374748	12532	45	3.828641396	104	4.65396035	0	0	0.008298755	9moRep1	45	0	5230	Oligo NN	0	Oligo NN	9mo	No	199	46	17	Oligo NN	0.803633405	Oligo NN	0 4	Rep1	-0.247854445	8.195024532	Oligo NN
9730032-9moRep1	335	93	255.5305712	1061.871988	973	2905.93172	5192.550427	19381	93	4.543294782	335	5.81711116	5	0.149253731	0.01728497	9moRep1	93	2	1067	STR D1 Gaba	2	STR D12 Gaba	9mo	No	243	93	18	STR D12 Gaba	1	STR D12 Gaba	2 5	Rep1	-13.07614084	-5.113886314	STR D12 Gaba
9730034-9moRep1	88	47	287.6575827	1653.09192	973	2842.421766	5189.099283	13577	47	3.871201011	88	4.48863637	2	0.227272727	0.00648155	9moRep1	47	9	5244	SMC NN	6	Endo NN	9mo	No	183	50	15	Astro-TE NN	0.678730527	Peri NN	6 7	Rep1	7.029492896	7.392423195	Peri NN
9730035-9moRep1	266	81	317.2535029	635.009002	973	2951.786142	5185.920034	25550	81	4.406719247	266	5.587248658	1	0.037593985	0.010410959	9moRep1	81	20	14947	Astro-TE NN	4	Astro-TE NN	9mo	No	240	81	32	Astro-TE NN	0.464039135	Astro-TE NN	4 18	Rep1	-7.600449044	-6.311957317	STR D12 Gaba
9730037-9moRep1	196	78	354.8553207	207.3351967	973	2997.727664	5181.880776	19678	78	4.369447852	196	5.283203729	5	0.255102041	0.009960362	9moRep1	78	4	1059	STR D2 Gaba	7	STR D12 Gaba	9mo	No	215	78	2	STR D12 Gaba	0.939952258	STR D12 Gaba	7 11	Rep1	-8.806505639	-7.885181862	STR D12 Gaba
9730038-9moRep1	243	77	346.6485307	431.0219256	973	2973.698817	5182.762365	19703	77	4.356708827	243	5.497168225	1	0.041152263	0.012333147	9moRep1	77	4	1059	STR D2 Gaba	7	STR D12 Gaba	9mo	No	236	77	2	STR D12 Gaba	0.927869994	STR D12 Gaba	7 0	Rep1	-9.576692063	-7.951690155	STR D12 Gaba
9730040-9moRep1	150	60	373.4273041	71.15047473	973	3012.356883	5179.885739	20474	60	4.110873864	150	5.017279837	1	0.066666667	0.007326365	9moRep1	60	4	1059	STR D2 Gaba	2	STR D12 Gaba	9mo	No	204	60	2	STR D12 Gaba	0.658101934	STR D12 Gaba	2 12	Rep1	-11.18769785	-5.885312038	STR D12 Gaba
9730041-9moRep1	62	29	364.1894557	1707.901953	973	2836.53397	5180.878086	5273	29	3.401197382	62	4.143134726	1	0.161290323	0.011758013	9moRep1	29	3	5255	Endo NN	6	Peri NN	9mo	No	164	39	15	Endo NN	0.900977373	Endo NN	6 9	Rep1	6.754932445	6.353253883	Endo NN
9730042-9moRep1	104	53	420.1319162	1695.500528	973	2837.866154	5174.868642	13266	53	3.988984047	104	4.65396035	0	0	0.00783959	9moRep1	53	9	5244	SMC NN	6	Endo NN	9mo	No	191	55	15	Endo NN	0.990716464	Endo NN	6 9	Rep1	7.122759383	6.007278008	Endo NN
9730044-9moRep1	51	28	410.692684	1236.513824	973	2887.171367	5175.882622	4702	28	3.36729583	51	3.951243719	0	0	0.010846448	9moRep1	28	4	1059	STR D2 Gaba	7	STR D12 Gaba	9mo	No	174	38	2	STR D12 Gaba	0.909311095	STR D12 Gaba	7 2	Rep1	-10.48115392	-7.871140915	STR D12 Gaba
9730046-9moRep1	109	47	465.5752859	1628.10589	973	2845.105813	5169.98703	10407	47	3.871201011	109	4.700480366	0	0	0.01047372	9moRep1	47	9	5244	SMC NN	6	VLMC NN	9mo	No	190	49	15	VLMC NN	0.968017677	VLMC NN	6 4	Rep1	6.009850543	7.746088547	VLMC NN
9730049-9moRep1	62	35	461.1436049	235.7198325	973	2994.678534	5170.463089	10508	35	3.583518938	62	4.143134726	1	0.161290323	0.005900266	9moRep1	35	3	5255	Endo NN	3	Oligo NN	9mo	No	183	45	45	RGL	0.673862361	Endo NN	3 2	Rep1	5.275340121	3.188515467	Endo NN
9730050-9moRep1	214	73	479.0116097	494.7973412	973	2966.847942	5168.543675	16624	73	4.304065093	214	5.370638028	1	0.046728972	0.012872955	9moRep1	73	4	1059	STR D2 Gaba	7	STR D12 Gaba	9mo	No	218	73	25	STR D12 Gaba	0.977701748	STR D12 Gaba	7 0	Rep1	-8.695675332	-8.419568974	STR D12 Gaba
9730051-9moRep1	257	87	485.0209679	1084.464417	973	2903.504799	5167.898138	14403	87	4.477336814	257	5.552959585	1	0.038910506	0.017843505	9moRep1	87	2	1067	STR D1 Gaba	2	STR D12 Gaba	9mo	No	239	87	18	STR D12 Gaba	0.990633294	STR D12 Gaba	2 0	Rep1	-12.52440687	-5.015407043	STR D12 Gaba
9730060-9moRep1	150	57	525.3328122	838.8106718	973	2929.893385	5163.567764	19828	57	4.060443011	150	5.017279837	2	0.133333333	0.00756506	9moRep1	57	9	5244	SMC NN	6	Peri NN	9mo	No	200	57	12	Peri NN	0.670275964	Peri NN	6 7	Rep1	10.04954867	8.076910061	Peri NN
9730065-9moRep1	70	36	565.8886344	1337.664087	973	2876.305616	5159.211182	12661	36	3.610917913	70	4.262679877	1	0.142857143	0.005528789	9moRep1	36	20	14947	Astro-TE NN	4	Astro-TE NN	9mo	No	183	45	7	Astro-TE NN	0.701809479	Astro-TE NN	4 1	Rep1	2.272895854	1.115777773	Astro-TE NN
9730069-9moRep1	224	90	608.3204574	487.198665	973	2967.664206	5154.653076	18277	90	4.510859507	224	5.416100402	0	0	0.012255841	9moRep1	90	2	1067	STR D1 Gaba	2	STR D12 Gaba	9mo	No	224	90	18	STR D12 Gaba	0.715445768	STR D12 Gaba	2 11	Rep1	-12.00776907	-3.622499424	STR D12 Gaba
9730074-9moRep1	173	79	665.8384689	1141.57392	973	2897.369989	5148.474383	25054	79	4.382026635	173	5.159055299	2	0.115606936	0.006905085	9moRep1	79	3	5255	Endo NN	3	Endo NN	9mo	No	200	79	21	Endo NN	0.905588058	Endo NN	3 2	Rep1	8.368197005	4.075280231	Endo NN
9730077-9moRep1	193	77	666.2140372	1569.245856	973	2851.428668	5148.434039	19548	77	4.356708827	193	5.267858159	3	0.155440415	0.009873133	9moRep1	77	20	14947	Astro-TE NN	4	Astro-TE NN	9mo	No	210	77	7	Astro-TE NN	0.605266633	Astro-TE NN	4 0	Rep1	2.013387721	1.204869551	Astro-TE NN
9730080-9moRep1	147	62	672.9870074	1704.217397	973	2836.929772	5147.706474	16394	62	4.143134726	147	4.997212274	0	0	0.008966695	9moRep1	62	2	1067	STR D1 Gaba	2	STR D12 Gaba	9mo	No	202	62	1	STR D12 Gaba	0.820971191	STR D12 Gaba	2 4	Rep1	-12.62127443	-4.938326794	STR D12 Gaba
9730085-9moRep1	150	53	717.6380678	1296.749099	973	2880.70078	5142.909973	18031	53	3.988984047	150	5.017279837	1	0.066666667	0.008319006	9moRep1	53	9	5244	SMC NN	6	Endo NN	9mo	No	198	53	12	VLMC NN	0.7412089	Peri NN	6 7	Rep1	8.462783378	7.868871254	Peri NN
9730087-9moRep1	176	69	727.4206215	910.7699153	973	2922.163388	5141.859113	7080	69	4.248495242	176	5.176149733	1	0.056818182	0.024858757	9moRep1	69	2	1067	STR D1 Gaba	2	STR D12 Gaba	9mo	No	207	69	18	STR D12 Gaba	0.990825138	STR D12 Gaba	2 10	Rep1	-12.67402693	-5.273429829	STR D12 Gaba
9730088-9moRep1	53	26	764.7198056	1870.269705	973	2819.092122	5137.852365	16874	26	3.295836866	53	3.988984047	0	0	0.003140927	9moRep1	26	13	5283	Microglia NN	9	Microglia NN	9mo	No	167	36	8	Astro-TE NN	0.279745545	Microglia NN	9 7	Rep1	0.107070651	-3.806939798	Microglia NN
9730096-9moRep1	84	44	867.3283495	1990.583237	973	2806.167816	5126.829962	21940.5	44	3.80666249	84	4.442651256	0	0	0.003828536	9moRep1	44	2	1067	STR D1 Gaba	2	STR D12 Gaba	9mo	No	189	48	18	STR D12 Gaba	0.482431202	STR D12 Gaba	2 19	Rep1	-11.78908869	-4.804710346	STR D12 Gaba
9730097-9moRep1	311	84	893.0353175	483.5399093	973	2968.057236	5124.068472	17640	84	4.442651256	311	5.743003188	3	0.096463023	0.017630385	9moRep1	84	4	1059	STR D2 Gaba	7	STR D12 Gaba	9mo	No	242	84	2	STR D12 Gaba	0.866719854	STR D12 Gaba	7 17	Rep1	-8.648591477	-7.047249752	STR D12 Gaba
9730099-9moRep1	106	55	921.5849859	1768.659047	973	2830.007329	5121.001613	13867	55	4.025351691	106	4.672828834	0	0	0.007644047	9moRep1	55	23	5230	Oligo NN	0	Oligo NN	9mo	No	203	55	10	Astro-TE NN	0.47445377	Oligo NN	0 12	Rep1	-0.534768958	7.01721434	Oligo NN
9730100-9moRep1	82	49	929.5725791	1343.895363	973	2875.63624	5120.143571	15893	49	3.912023005	82	4.418840608	0	0	0.005159504	9moRep1	49	20	14947	Astro-TE NN	4	Astro-TE NN	9mo	No	187	53	32	Astro-TE NN	0.357461979	Astro-TE NN	4 0	Rep1	1.146110218	-0.187945562	Astro-TE NN
9730104-9moRep1	207	82	984.74294	1454.80754	973	2863.721846	5114.217067	22415	82	4.418840608	207	5.33753808	2	0.096618357	0.009234887	9moRep1	82	23	5230	Oligo NN	0	STR D12 Gaba	9mo	No	213	82	9	STR D1 Sema5a Gaba	0.740806729	Oligo NN	0 4	Rep1	-11.62848898	-4.765642124	Oligo NN
9730106-9moRep1	343	88	1001.33014	700.135808	973	2944.790099	5112.435239	20043	88	4.48863637	343	5.840641657	0	0	0.017113207	9moRep1	88	37	586	PAL-STR Gaba-Chol	22	PAL-STR Gaba-Chol	9mo	No	243	88	62	PAL-STR Gaba-Chol	0.985012725	PAL-STR Gaba-Chol	22 1	Rep1	-8.527336557	1.389614028	PAL-STR Gaba-Chol
9730107-9moRep1	110	54	1014.537789	240.1691373	973	2994.200581	5111.016448	16460	54	4.007333185	110	4.709530201	1	0.090909091	0.006682868	9moRep1	54	0	5230	Oligo NN	0	Oligo NN	9mo	No	200	54	9	Oligo NN	1	Oligo NN	0 14	Rep1	0.031989302	6.116027397	Oligo NN
9730108-9moRep1	262	92	1052.174569	1221.816109	973	2888.750223	5106.973435	19740	92	4.532599493	262	5.572154032	0	0	0.013272543	9moRep1	92	4	1059	STR D2 Gaba	7	STR D12 Gaba	9mo	No	243	92	2	STR D12 Gaba	0.872755974	STR D12 Gaba	7 1	Rep1	-9.194023568	-8.016736942	STR D12 Gaba
9730109-9moRep1	66	40	1047.749326	354.7032584	973	2981.897111	5107.448803	8900	40	3.713572067	66	4.204692619	0	0	0.00741573	9moRep1	40	3	5255	Endo NN	3	Endo NN	9mo	No	185	47	5	Astro-TE NN	0.499714866	Endo NN	3 0	Rep1	7.245434802	2.948096317	Endo NN
9730112-9moRep1	204	76	1129.984972	1626.596631	973	2845.26794	5098.614896	14307	76	4.343805422	204	5.323009979	2	0.098039216	0.014258754	9moRep1	76	20	14947	Astro-TE NN	4	Astro-TE NN	9mo	No	213	76	7	Astro-TE NN	0.71122145	Astro-TE NN	4 5	Rep1	2.290104669	1.448484463	Astro-TE NN
9730114-9moRep1	67	33	1133.994661	1773.916336	973	2829.442581	5098.184167	20415	33	3.526360525	67	4.219507705	0	0	0.003281901	9moRep1	33	0	5230	Oligo NN	0	Oligo NN	9mo	No	184	40	9	Oligo NN	0.558562892	Oligo NN	0 18	Rep1	-0.589035708	5.573726219	Oligo NN
9730115-9moRep1	52	26	1152.076895	465.8589125	973	2969.956562	5096.24174	19052	26	3.295836866	52	3.970291914	0	0	0.002729372	9moRep1	26	11	5273	Lymphoid NN	0	Oligo NN	9mo	No	178	35	9	COAa-PAA-MEA Barhl2 Glut	0.608123445	Oligo NN	0 4	Rep1	-2.5090818	6.605135006	Oligo NN
9730120-9moRep1	115	59	1200.728623	239.9514888	973	2994.223961	5091.01548	16759	59	4.094344562	115	4.753590191	0	0	0.006861985	9moRep1	59	28	1276	STR-PAL Chst9 Gaba	2	STR-PAL Chst9 Gaba	9mo	No	208	59	24	STR-PAL Chst9 Gaba	0.83230489	STR D12 Gaba	2 16	Rep1	-7.826331098	-2.519270378	STR D1 Sema5a Gaba
9730121-9moRep1	117	40	1187.319179	1228.006093	973	2888.085283	5092.455948	10668	40	3.713572067	117	4.770684624	1	0.085470085	0.010967379	9moRep1	40	4	1059	STR D2 Gaba	7	STR D12 Gaba	9mo	No	207	40	2	STR D12 Gaba	0.948436759	STR D12 Gaba	7 2	Rep1	-9.562808473	-8.366878468	STR D12 Gaba
9730124-9moRep1	117	48	1222.228387	1420.514922	973	2867.405624	5088.705935	7137	48	3.891820298	117	4.770684624	0	0	0.016393443	9moRep1	48	2	1067	STR D1 Gaba	2	STR D12 Gaba	9mo	No	207	48	18	STR D12 Gaba	0.825209712	STR D12 Gaba	2 0	Rep1	-12.48595567	-5.010086494	STR D12 Gaba
9730130-9moRep1	46	36	1240.330441	1554.313811	973	2853.032696	5086.761378	4149	36	3.610917913	46	3.850147602	0	0	0.011087009	9moRep1	36	23	5230	Oligo NN	0	Oligo NN	9mo	No	167	47	9	STR D12 Gaba	0.231322306	Oligo NN	0 4	Rep1	-2.250795085	6.580023808	Oligo NN
9730134-9moRep1	175	85	1337.544511	204.5628198	973	2998.025478	5076.318461	34272.5	85	4.454347296	175	5.170483995	2	0.114285714	0.005106135	9moRep1	85	28	1276	STR-PAL Chst9 Gaba	2	STR-PAL Chst9 Gaba	9mo	No	205	85	58	STR-PAL Chst9 Gaba	0.90945367	STR-PAL Chst9 Gaba	2 1	Rep1	-7.785498101	-3.172823864	STR-PAL Chst9 Gaba
9730136-9moRep1	79	45	1303.537963	641.5709273	973	2951.081248	5079.971508	9404	45	3.828641396	79	4.382026635	0	0	0.008400681	9moRep1	45	4	1059	STR D2 Gaba	7	STR D12 Gaba	9mo	No	186	48	2	RGL	0.193209422	STR D12 Gaba	7 1	Rep1	-8.861357171	-6.827143627	STR D12 Gaba
9730139-9moRep1	149	65	1366.5906	1321.642665	973	2878.026667	5073.198275	15596	65	4.189654742	149	5.010635294	2	0.134228188	0.009553732	9moRep1	65	20	14947	Astro-TE NN	4	Astro-TE NN	9mo	No	200	65	32	Astro-TE NN	0.50716414	Astro-TE NN	4 0	Rep1	1.619723719	0.343615365	Astro-TE NN
9730141-9moRep1	160	62	1348.162474	800.3453553	973	2934.025401	5075.177859	14113	62	4.143134726	160	5.081404365	0	0	0.011337065	9moRep1	62	4	1059	STR D2 Gaba	7	STR D12 Gaba	9mo	No	208	62	25	STR D12 Gaba	1	STR D12 Gaba	7 11	Rep1	-9.337567765	-8.177561718	STR D12 Gaba
9730160-9moRep1	282	95	1459.69017	1192.756414	973	2891.87187	5063.197345	16409	95	4.564348191	282	5.645446898	3	0.106382979	0.017185691	9moRep1	95	4	1059	STR D2 Gaba	7	STR D12 Gaba	9mo	No	241	95	2	STR D12 Gaba	0.90885683	STR D12 Gaba	7 9	Rep1	-7.88712116	-7.932293373	STR D12 Gaba
9730164-9moRep1	88	50	1476.927119	1631.654103	973	2844.724657	5061.34572	29610	50	3.931825633	88	4.48863637	1	0.113636364	0.002971969	9moRep1	50	3	5255	Endo NN	9	Microglia NN	9mo	No	186	53	57	RGL	0.553493488	Microglia NN	9 2	Rep1	6.442405265	2.641879124	Microglia NN
9730169-9moRep1	193	60	1510.210874	370.1904786	973	2980.233445	5057.770316	19955	60	4.110873864	193	5.267858159	0	0	0.009671761	9moRep1	60	4	1059	STR D2 Gaba	7	STR D12 Gaba	9mo	No	211	60	25	STR D12 Gaba	0.994276527	STR D12 Gaba	7 0	Rep1	-8.134524781	-8.239603954	STR D12 Gaba
9730172-9moRep1	124	47	1480.594898	585.1185756	973	2957.145466	5060.95172	7919	47	3.871201011	124	4.828313737	1	0.080645161	0.015658543	9moRep1	47	4	1059	STR D2 Gaba	7	STR D12 Gaba	9mo	No	214	47	25	STR D12 Gaba	0.861690763	STR D12 Gaba	7 12	Rep1	-8.988876779	-8.170525509	STR D12 Gaba
9730179-9moRep1	103	52	1599.592204	986.0172128	973	2914.080182	5048.168806	28990	52	3.970291914	103	4.644390899	0	0	0.003552949	9moRep1	52	13	5283	Microglia NN	9	Microglia NN	9mo	No	198	53	8	Astro-TE NN	0.372043844	Microglia NN	9 5	Rep1	-0.828205902	-3.678616482	Microglia NN
9730194-9moRep1	192	65	1666.676196	1151.031652	973	2896.354022	5040.962518	13048	65	4.189654742	192	5.262690189	0	0	0.014714899	9moRep1	65	4	1059	STR D2 Gaba	7	STR D12 Gaba	9mo	No	212	65	25	STR D12 Gaba	0.952895665	STR D12 Gaba	7 0	Rep1	-8.54518171	-8.248884159	STR D12 Gaba
9730210-9moRep1	52	31	1733.866388	1572.004182	973	2851.132363	5033.744822	5022	31	3.465735903	52	3.970291914	0	0	0.01035444	9moRep1	31	4	1059	STR D2 Gaba	7	STR D12 Gaba	9mo	No	168	40	2	STR D12 Gaba	0.925764067	STR D12 Gaba	7 0	Rep1	-9.031998117	-8.17998119	STR D12 Gaba
9730219-9moRep1	80	43	1773.084265	1214.067618	973	2889.58258	5029.531964	12615	43	3.784189634	80	4.394449155	0	0	0.006341657	9moRep1	43	3	5255	Endo NN	3	STR D12 Gaba	9mo	No	187	48	45	Astro-TE NN	0.609735816	Endo NN	3 2	Rep1	6.035151999	2.66657309	Endo NN
9730223-9moRep1	182	74	1806.168822	1750.632163	973	2831.943811	5025.977959	20104	74	4.317488114	182	5.209486153	1	0.054945055	0.009052925	9moRep1	74	2	1067	STR D1 Gaba	2	STR D12 Gaba	9mo	No	211	74	18	STR D12 Gaba	0.9340319	STR D12 Gaba	2 4	Rep1	-12.44698473	-4.814898926	STR D12 Gaba
9730236-9moRep1	153	64	1821.082487	377.4682466	973	2979.451653	5024.375905	9747	64	4.17438727	153	5.036952602	0	0	0.015697138	9moRep1	64	4	1059	STR D2 Gaba	7	STR D12 Gaba	9mo	No	203	64	25	STR D12 Gaba	1	STR D12 Gaba	7 0	Rep1	-8.677948434	-8.326608616	STR D12 Gaba
9730274-9moRep1	176	67	1959.88635	1067.905676	973	2905.28357	5009.465334	7560.5	67	4.219507705	176	5.176149733	1	0.056818182	0.023278884	9moRep1	67	2	1067	STR D1 Gaba	2	STR D12 Gaba	9mo	No	211	67	18	STR D12 Gaba	0.67683586	STR D12 Gaba	2 0	Rep1	-12.38623949	-4.393899876	STR D12 Gaba
9730275-9moRep1	85	37	1973.893955	372.5670549	973	2979.978148	5007.96061	8136	37	3.63758616	85	4.454347296	1	0.117647059	0.010447394	9moRep1	37	9	5244	SMC NN	6	Peri NN	9mo	No	180	41	12	Peri NN	0.861615192	Peri NN	6 7	Rep1	9.160565894	7.299035591	Peri NN
9730291-9moRep1	332	101	2022.553189	1625.801607	973	2845.353343	5002.733544	21236.5	101	4.624972813	332	5.80814249	1	0.030120482	0.015633461	9moRep1	101	2	1067	STR D1 Gaba	2	STR D12 Gaba	9mo	No	248	101	1	STR D12 Gaba	0.983977838	STR D12 Gaba	2 0	Rep1	-12.91295953	-4.178354698	STR D12 Gaba
9740003-9moRep1	253	88	40.22035301	1082.319705	974	2703.735188	5215.679454	24701.5	88	4.48863637	253	5.537334267	3	0.118577075	0.010242293	9moRep1	88	2	1067	STR D1 Gaba	2	STR D12 Gaba	9mo	No	238	88	1	STR D12 Gaba	0.814638412	STR D12 Gaba	2 2	Rep1	-11.29085108	-3.51277824	STR D12 Gaba
9740009-9moRep1	175	69	81.91208251	1553.554396	974	2653.114274	5211.200851	9234	69	4.248495242	175	5.170483995	0	0	0.0189517	9moRep1	69	2	1067	STR D1 Gaba	2	STR D12 Gaba	9mo	No	209	69	18	STR D12 Gaba	0.744714569	STR D12 Gaba	2 12	Rep1	-11.10037943	-5.291879612	STR D12 Gaba
9740010-9moRep1	142	59	125.2214985	927.4780566	974	2720.368568	5206.548472	26447.5	59	4.094344562	142	4.96284463	2	0.14084507	0.005369128	9moRep1	59	23	5230	Oligo NN	0	Oligo NN	9mo	No	210	59	9	Oligo NN	0.848124088	Oligo NN	0 4	Rep1	-1.948544581	6.111950916	Oligo NN
9740015-9moRep1	74	38	240.7441063	836.1927472	974	2730.174607	5194.138817	16628	38	3.663561646	74	4.317488114	0	0	0.004450325	9moRep1	38	0	5230	Oligo NN	0	Oligo NN	9mo	No	189	45	9	Oligo NN	1	Oligo NN	0 3	Rep1	-0.416633297	5.846026939	Oligo NN
9740017-9moRep1	134	60	262.5887265	444.058977	974	2772.298352	5191.792227	9580	60	4.110873864	134	4.905274778	0	0	0.013987474	9moRep1	60	2	1067	STR D1 Gaba	2	STR D12 Gaba	9mo	No	213	61	1	STR D12 Gaba	0.698435196	STR D12 Gaba	2 2	Rep1	-11.84529825	-3.569425779	STR D12 Gaba
9740021-9moRep1	203	75	383.4911093	353.3828414	974	2782.038953	5178.804666	22158	75	4.33073334	203	5.318119994	1	0.049261084	0.009161477	9moRep1	75	4	1059	STR D2 Gaba	7	STR D12 Gaba	9mo	No	216	75	2	STR D12 Gaba	0.972598556	STR D12 Gaba	7 12	Rep1	-9.166125733	-8.022326427	STR D12 Gaba
9740022-9moRep1	165	65	370.4699844	563.059035	974	2759.515143	5180.20342	23088	65	4.189654742	165	5.111987788	0	0	0.00714657	9moRep1	65	20	14947	Astro-TE NN	4	Astro-TE NN	9mo	No	207	65	32	Astro-TE NN	0.640022384	Astro-TE NN	4 0	Rep1	1.32506017	0.174456579	Astro-TE NN
9740023-9moRep1	62	34	365.3825292	980.3319668	974	2714.690902	5180.749924	9513	34	3.555348061	62	4.143134726	0	0	0.006517397	9moRep1	34	11	5273	Lymphoid NN	2	STR D12 Gaba	9mo	No	182	41	2	Astro-NT NN	0.50509135	STR D12 Gaba	2 4	Rep1	-10.39779993	-5.079150158	STR D12 Gaba
9740031-9moRep1	93	51	448.1548962	465.7002368	974	2769.973607	5171.858361	7179	51	3.951243719	93	4.543294782	0	0	0.01295445	9moRep1	51	4	1059	STR D2 Gaba	7	STR D12 Gaba	9mo	No	190	52	2	STR D12 Gaba	0.845731882	STR D12 Gaba	7 13	Rep1	-8.792306382	-8.316614109	STR D12 Gaba
9740034-9moRep1	139	58	482.9337274	797.4316244	974	2734.3384	5168.122354	17594	58	4.077537444	139	4.941642423	4	0.287769784	0.007900421	9moRep1	58	2	1067	STR D1 Gaba	2	STR D12 Gaba	9mo	No	210	58	18	STR D12 Gaba	0.770359409	STR D12 Gaba	2 12	Rep1	-12.00763555	-4.797264057	STR D12 Gaba
9740036-9moRep1	156	62	492.1009282	1209.241389	974	2690.101023	5167.137596	17884	62	4.143134726	156	5.056245805	0	0	0.008722881	9moRep1	62	4	1059	STR D2 Gaba	7	STR D12 Gaba	9mo	No	205	62	2	STR D12 Gaba	0.842653405	STR D12 Gaba	7 1	Rep1	-8.825901467	-7.957799393	STR D12 Gaba
9740042-9moRep1	271	101	523.7149654	141.1225424	974	2804.840352	5163.741556	22176.5	101	4.624972813	271	5.605802066	2	0.073800738	0.012220143	9moRep1	101	9	5244	SMC NN	6	STR D12 Gaba	9mo	No	245	101	12	Peri NN	0.547739421	Peri NN	6 7	Rep1	10.18452219	7.689007801	Peri NN
9740043-9moRep1	136	64	502.5669178	1070.235522	974	2705.033294	5166.013319	13935	64	4.17438727	136	4.919980926	1	0.073529412	0.009759598	9moRep1	64	20	14947	Astro-TE NN	4	Astro-TE NN	9mo	No	213	64	32	Astro-TE NN	0.548282451	Astro-TE NN	4 0	Rep1	2.043052476	0.051812251	Astro-TE NN
9740045-9moRep1	198	83	557.5347001	1818.949847	974	2624.604997	5160.108577	32680	83	4.430816799	198	5.293304825	0	0	0.006058752	9moRep1	83	9	5244	SMC NN	6	Peri NN	9mo	No	213	83	37	RGL	0.414030742	VLMC NN	6 0	Rep1	6.858642142	8.142927212	VLMC NN
9740050-9moRep1	78	46	536.4324209	2017.499078	974	2603.276466	5162.375424	16888.5	46	3.850147602	78	4.369447852	0	0	0.004618527	9moRep1	46	13	5283	Microglia NN	9	Microglia NN	9mo	No	183	52	8	Microglia NN	0.969277819	Microglia NN	9 2	Rep1	0.117043059	-3.636448103	Microglia NN
9740051-9moRep1	294	86	555.8966541	446.2560038	974	2772.062343	5160.284539	14824	86	4.465908119	294	5.686975356	3	0.102040816	0.019832704	9moRep1	86	2	1067	STR D1 Gaba	2	STR D12 Gaba	9mo	No	245	86	18	STR D1 Sema5a Gaba	0.737828175	STR D12 Gaba	2 2	Rep1	-11.8809218	-4.232924896	STR D12 Gaba
9740052-9moRep1	77	39	552.2686137	280.8063863	974	2789.835251	5160.67427	12840	39	3.688879454	77	4.356708827	0	0	0.005996885	9moRep1	39	2	1067	STR D1 Gaba	2	STR D12 Gaba	9mo	No	190	43	1	L2/3 IT PIR-ENTl Glut	0.218157027	STR D12 Gaba	2 4	Rep1	-11.52958532	-4.136348206	STR D12 Gaba
9740061-9moRep1	227	83	684.3537052	547.8059904	974	2761.153653	5146.485442	20633	83	4.430816799	227	5.429345629	0	0	0.011001793	9moRep1	83	2	1067	STR D1 Gaba	2	STR D12 Gaba	9mo	No	227	83	18	STR D12 Gaba	0.928913535	STR D12 Gaba	2 0	Rep1	-12.20518347	-4.742727715	STR D12 Gaba
9740067-9moRep1	131	61	684.6855221	1912.847371	974	2614.518349	5146.449797	8026	61	4.127134385	131	4.882801923	0	0	0.016321954	9moRep1	61	2	1067	STR D1 Gaba	2	STR D12 Gaba	9mo	No	213	61	1	STR D12 Gaba	0.595659329	STR D12 Gaba	2 0	Rep1	-11.01703401	-4.282230812	STR D12 Gaba
9740084-9moRep1	245	81	784.4983051	2018.519813	974	2603.166817	5135.727721	22309	81	4.406719247	245	5.505331536	1	0.040816327	0.010982115	9moRep1	81	2	1067	STR D1 Gaba	2	STR D12 Gaba	9mo	No	235	81	18	STR D12 Gaba	0.908995519	STR D12 Gaba	2 0	Rep1	-13.0154614	-4.306789356	STR D12 Gaba
9740096-9moRep1	52	37	803.4055858	178.4407274	974	2800.831562	5133.696666	13033	37	3.63758616	52	3.970291914	1	0.192307692	0.003989872	9moRep1	37	15	5203	OPC NN	0	STR D12 Gaba	9mo	No	167	46	11	OPC NN	0.799277158	OPC NN	0 22	Rep1	-1.481179792	0.636715096	OPC NN
9740099-9moRep1	75	38	809.4920775	1295.734443	974	2680.809777	5133.042843	11297	38	3.663561646	75	4.33073334	0	0	0.006638931	9moRep1	38	3	5255	Endo NN	3	Endo NN	9mo	No	182	45	5	Astro-TE NN	0.628727717	Endo NN	3 0	Rep1	5.848734897	3.741724295	Endo NN
9740100-9moRep1	280	93	837.9946517	868.0375612	974	2726.753778	5129.981043	24307	93	4.543294782	280	5.638354669	1	0.035714286	0.011519315	9moRep1	93	2	1067	STR D1 Gaba	2	STR D12 Gaba	9mo	No	244	93	18	STR D12 Gaba	0.963327393	STR D12 Gaba	2 0	Rep1	-12.67201563	-4.190202671	STR D12 Gaba
9740102-9moRep1	86	43	855.4624843	1790.73516	974	2627.635872	5128.104616	17486	43	3.784189634	86	4.465908119	0	0	0.00491822	9moRep1	43	0	5230	Oligo NN	0	Oligo NN	9mo	No	189	46	9	Oligo NN	0.975895896	Oligo NN	0 4	Rep1	-0.17054997	8.084344906	Oligo NN
9740104-9moRep1	118	58	872.8478757	268.6644863	974	2791.139557	5126.237045	16664	58	4.077537444	118	4.779123493	0	0	0.007081133	9moRep1	58	4	1059	STR D2 Gaba	7	STR D12 Gaba	9mo	No	212	58	2	STR D12 Gaba	0.806324235	STR D12 Gaba	7 19	Rep1	-9.411428887	-7.208481747	STR D12 Gaba
9740106-9moRep1	54	38	881.6572236	109.0442451	974	2808.286263	5125.290728	9997	38	3.663561646	54	4.007333185	1	0.185185185	0.00540162	9moRep1	38	23	5230	Oligo NN	0	Oligo NN	9mo	No	175	45	9	Oligo NN	0.940891711	Oligo NN	0 4	Rep1	-2.109309156	6.563730282	Oligo NN
9740116-9moRep1	137	60	922.2758986	447.959158	974	2771.879387	5120.927394	15107	60	4.110873864	137	4.927253685	0	0	0.009068644	9moRep1	60	2	1067	STR D1 Gaba	2	STR D12 Gaba	9mo	No	214	60	1	STR D12 Gaba	0.498643544	STR D12 Gaba	2 0	Rep1	-11.88607546	-4.240361172	STR D12 Gaba
9740127-9moRep1	169	63	987.3315925	1326.72363	974	2677.48086	5113.938989	11680	63	4.158883083	169	5.135798437	0	0	0.014469178	9moRep1	63	2	1067	STR D1 Gaba	2	STR D1 Sema5a Gaba	9mo	No	209	63	1	STR D1 Sema5a Gaba	0.998445107	STR D12 Gaba	2 16	Rep1	-11.39003607	-4.897541958	STR D1 Sema5a Gaba
9740143-9moRep1	157	64	1075.216073	889.1737988	974	2724.483283	5104.498273	27014	64	4.17438727	157	5.062595033	3	0.191082803	0.005811801	9moRep1	64	20	14947	Astro-TE NN	4	Astro-TE NN	9mo	No	206	64	32	Astro-NT NN	0.603246754	Astro-TE NN	4 0	Rep1	1.39825074	0.166705367	Astro-TE NN
9740148-9moRep1	52	27	1103.497932	308.6598334	974	2786.843182	5101.460183	16683	27	3.33220451	52	3.970291914	0	0	0.003116945	9moRep1	27	3	5255	Endo NN	3	Endo NN	9mo	No	171	38	21	Astro-NT NN	0.327607326	Endo NN	3 9	Rep1	8.052568	4.112318081	Endo NN
9740149-9moRep1	227	74	1160.906304	760.4958429	974	2738.306111	5095.293268	21890	74	4.317488114	227	5.429345629	5	0.220264317	0.010370032	9moRep1	74	2	1067	STR D1 Gaba	2	STR D12 Gaba	9mo	No	227	74	58	STR D12 Gaba	0.96984812	STR D12 Gaba	2 0	Rep1	-12.35944792	-2.805018383	STR D12 Gaba
9740150-9moRep1	69	38	1149.184349	568.9688508	974	2758.880299	5096.552463	11782	38	3.663561646	69	4.248495242	0	0	0.005856391	9moRep1	38	2	1067	STR D1 Gaba	2	STR D12 Gaba	9mo	No	187	44	18	STR D12 Gaba	0.485293429	STR D12 Gaba	2 0	Rep1	-11.89133497	-4.802344757	STR D12 Gaba
9740152-9moRep1	66	41	1218.5522	1608.753831	974	2647.184647	5089.100838	13247	41	3.737669618	66	4.204692619	0	0	0.00498226	9moRep1	41	3	5255	Endo NN	3	STR D12 Gaba	9mo	No	186	47	45	RGL	0.446090621	Endo NN	3 2	Rep1	5.855433028	2.75735001	Endo NN
9740153-9moRep1	151	80	1226.874937	1502.875148	974	2658.558334	5088.206794	23652	80	4.394449155	151	5.023880521	2	0.132450331	0.006384238	9moRep1	80	13	5283	Microglia NN	9	STR D12 Gaba	9mo	No	196	80	8	STR D12 Gaba	0.656513801	STR D12 Gaba	9 12	Rep1	-10.06558653	-4.029528099	STR D12 Gaba
9740156-9moRep1	154	54	1248.368934	1319.009385	974	2678.309539	5085.897868	19925	54	4.007333185	154	5.043425117	0	0	0.007728984	9moRep1	54	4	1059	STR D2 Gaba	7	STR D12 Gaba	9mo	No	208	54	2	STR D12 Gaba	0.85397231	STR D12 Gaba	7 1	Rep1	-7.761115987	-7.767842251	STR D12 Gaba
9740162-9moRep1	122	50	1334.668425	1843.845964	974	2621.930609	5076.627415	14977	50	3.931825633	122	4.812184355	0	0	0.008145824	9moRep1	50	9	5244	SMC NN	6	Peri NN	9mo	No	207	50	12	Peri NN	0.865158675	Peri NN	6 7	Rep1	9.916667502	7.883492035	Peri NN
9740173-9moRep1	147	60	1486.14922	191.6401649	974	2799.413654	5060.355064	13584	60	4.110873864	147	4.997212274	0	0	0.010821555	9moRep1	60	2	1067	STR D1 Gaba	2	STR D12 Gaba	9mo	No	200	60	18	STR D12 Gaba	0.852698639	STR D12 Gaba	2 5	Rep1	-11.84478422	-4.503715473	STR D12 Gaba
9740179-9moRep1	157	63	1489.207666	1307.4	974	2679.556641	5060.02652	8610	63	4.158883083	157	5.062595033	1	0.063694268	0.018234611	9moRep1	63	2	1067	STR D1 Gaba	2	STR D12 Gaba	9mo	No	200	63	18	STR D12 Gaba	0.954642188	STR D12 Gaba	2 10	Rep1	-12.06833883	-3.714720446	STR D12 Gaba
9740187-9moRep1	323	88	1580.18871	1756.845494	974	2631.276363	5050.253166	18653	88	4.48863637	323	5.780743516	2	0.061919505	0.017316249	9moRep1	88	2	1067	STR D1 Gaba	2	STR D12 Gaba	9mo	No	242	88	1	STR D12 Gaba	0.844474449	STR D12 Gaba	2 2	Rep1	-11.04463716	-2.641580063	STR D12 Gaba
9740188-9moRep1	165	64	1575.515932	590.9307887	974	2756.521107	5050.755124	14593	64	4.17438727	165	5.111987788	4	0.242424242	0.011306791	9moRep1	64	2	1067	STR D1 Gaba	2	STR D12 Gaba	9mo	No	216	64	1	STR D12 Gaba	0.571111101	STR D12 Gaba	2 0	Rep1	-12.23210188	-3.830261665	STR D12 Gaba
9740190-9moRep1	75	41	1628.887449	769.3894006	974	2737.350748	5045.021856	12812	41	3.737669618	75	4.33073334	0	0	0.005853887	9moRep1	41	20	14947	Astro-TE NN	4	Astro-TE NN	9mo	No	185	48	32	Astro-TE NN	0.516478665	Astro-TE NN	4 0	Rep1	1.373243254	0.226570842	Astro-TE NN
9740193-9moRep1	74	40	1670.645807	87.46640993	974	2810.604194	5040.536095	9348	40	3.713572067	74	4.317488114	0	0	0.007916132	9moRep1	40	2	1067	STR D1 Gaba	2	STR D12 Gaba	9mo	No	189	44	18	STR D12 Gaba	0.799136218	STR D12 Gaba	2 0	Rep1	-12.44910474	-5.173374134	STR D12 Gaba
9740194-9moRep1	107	53	1710.016649	468.3819906	974	2769.685528	5036.306805	19401	53	3.988984047	107	4.682131227	0	0	0.00551518	9moRep1	53	3	5255	Endo NN	3	Endo NN	9mo	No	205	53	45	RGL	0.48088768	Endo NN	3 2	Rep1	7.539954226	3.205108923	Endo NN
9740195-9moRep1	86	46	1694.507875	1444.350762	974	2664.845133	5037.972787	7746	46	3.850147602	86	4.465908119	1	0.11627907	0.011102505	9moRep1	46	2	1067	STR D1 Gaba	2	STR D12 Gaba	9mo	No	189	48	1	L2 IT ENT-po Glut	0.470569357	STR D12 Gaba	2 4	Rep1	-11.86014124	-5.018107372	STR D12 Gaba
9740197-9moRep1	99	51	1755.956043	613.5128048	974	2754.095304	5031.371909	13081	51	3.951243719	99	4.605170186	0	0	0.007568229	9moRep1	51	3	5255	Endo NN	3	Endo NN	9mo	No	194	52	21	STR D12 Gaba	0.871610682	Endo NN	3 2	Rep1	6.871927302	3.020140213	Endo NN
9740199-9moRep1	58	37	1740.568572	975.7685159	974	2715.181116	5033.02486	3551	37	3.63758616	58	4.077537444	0	0	0.016333427	9moRep1	37	2	1067	STR D1 Gaba	2	STR D12 Gaba	9mo	No	174	45	62	STR D12 Gaba	0.34993528	STR D12 Gaba	2 0	Rep1	-11.4061751	-4.390468079	STR D12 Gaba
9740200-9moRep1	34	25	1766.353267	323.1559864	974	2785.285978	5030.25502	7943	25	3.258096538	34	3.555348061	0	0	0.004280499	9moRep1	25	20	14947	Astro-TE NN	4	Oligo NN	9mo	No	163	42	32	RGL	0.223964467	Astro-TE NN	4 0	Rep1	1.410116594	0.156529036	Astro-TE NN
9740201-9moRep1	93	45	1818.459318	379.768131	974	2779.204595	5024.65769	14478	45	3.828641396	93	4.543294782	0	0	0.006423539	9moRep1	45	20	14947	Astro-TE NN	4	Astro-TE NN	9mo	No	190	45	32	Astro-TE NN	0.682453768	Astro-TE NN	4 0	Rep1	1.41438679	-0.072354215	Astro-TE NN
9740203-9moRep1	82	43	1790.353614	132.0981852	974	2805.809765	5027.676858	14009	43	3.784189634	82	4.418840608	0	0	0.00585338	9moRep1	43	4	1059	STR D2 Gaba	7	STR D12 Gaba	9mo	No	186	46	2	STR D12 Gaba	0.803217965	STR D12 Gaba	7 5	Rep1	-8.359097917	-8.099865871	STR D12 Gaba
9740204-9moRep1	207	79	1828.248993	530.0153013	974	2763.064763	5023.606065	13659	79	4.382026635	207	5.33753808	0	0	0.015154843	9moRep1	79	2	1067	STR D1 Gaba	2	STR D12 Gaba	9mo	No	216	79	18	STR D12 Gaba	0.931047999	STR D12 Gaba	2 0	Rep1	-12.27955766	-4.319961029	STR D12 Gaba
9740213-9moRep1	104	50	1924.607727	1852.91891	974	2620.955976	5013.255029	27001	50	3.931825633	104	4.65396035	0	0	0.003851709	9moRep1	50	23	5230	Oligo NN	0	Oligo NN	9mo	No	206	50	9	Oligo NN	0.696786374	Oligo NN	0 4	Rep1	0.361835342	8.620075268	Oligo NN
9740257-9moRep1	305	87	1981.385556	743.8794988	974	2740.091069	5007.155848	24038.5	87	4.477336814	305	5.723585102	1	0.032786885	0.01268798	9moRep1	87	4	1059	STR D2 Gaba	7	STR D12 Gaba	9mo	No	245	87	2	STR D12 Gaba	0.941572107	STR D12 Gaba	7 0	Rep1	-9.646232087	-7.492465931	STR D12 Gaba
9740272-9moRep1	94	48	2016.981137	1290.160744	974	2681.408514	5003.332104	17454	48	3.891820298	94	4.553876892	0	0	0.005385585	9moRep1	48	4	1059	STR D2 Gaba	7	STR D12 Gaba	9mo	No	193	48	2	Astro-TE NN	0.487975078	STR D12 Gaba	7 1	Rep1	-9.125724275	-7.631166893	STR D12 Gaba
9740273-9moRep1	247	79	2018.493847	1137.621821	974	2697.794531	5003.169606	22911.5	79	4.382026635	247	5.513428746	3	0.12145749	0.010780612	9moRep1	79	2	1067	STR D1 Gaba	2	STR D12 Gaba	9mo	No	237	79	1	STR D12 Gaba	0.96498513	STR D12 Gaba	2 6	Rep1	-11.61184068	-3.396242338	STR D12 Gaba
9750003-9moRep1	224	79	39.74334199	859.6231731	975	2527.657667	5215.730696	15772	79	4.382026635	224	5.416100402	1	0.044642857	0.014202384	9moRep1	79	2	1067	STR D1 Gaba	2	STR D12 Gaba	9mo	No	224	79	1	STR D12 Gaba	0.691193651	STR D12 Gaba	2 2	Rep1	-10.61150118	-2.389908987	STR D12 Gaba
9750065-9moRep1	137	56	189.3065149	1635.229387	975	2444.340593	5199.664339	14866.5	56	4.043051268	137	4.927253685	1	0.072992701	0.00921535	9moRep1	56	3	5255	Endo NN	3	Endo NN	9mo	No	212	56	21	Astro-TE NN	0.54099293	Endo NN	3 2	Rep1	7.314317744	3.691206974	Endo NN
9750085-9moRep1	453	111	263.4725449	1151.647184	975	2496.2879	5191.697285	24021	111	4.718498871	453	6.118097198	1	0.022075055	0.018858499	9moRep1	111	2	1067	STR D1 Gaba	2	STR D12 Gaba	9mo	No	250	95	62	STR D12 Gaba	0.967396943	STR D12 Gaba	2 6	Rep1	-11.60395761	-3.980524498	STR D12 Gaba
9750089-9moRep1	141	56	258.9196626	1805.101681	975	2426.092593	5192.186364	17663	56	4.043051268	141	4.955827058	0	0	0.007982789	9moRep1	56	4	1059	STR D2 Gaba	7	STR D12 Gaba	9mo	No	207	56	2	STR D12 Gaba	0.818696605	STR D12 Gaba	7 1	Rep1	-9.176430184	-7.871575314	STR D12 Gaba
9750107-9moRep1	148	58	356.8542229	391.3626032	975	2577.959095	5181.66605	24462	58	4.077537444	148	5.003946306	0	0	0.0060502	9moRep1	58	2	1067	STR D1 Gaba	2	STR D12 Gaba	9mo	No	206	58	1	STR D1 Sema5a Gaba	0.499858968	STR D12 Gaba	2 0	Rep1	-11.55997606	-3.660169083	STR D12 Gaba
9750131-9moRep1	96	36	407.1204337	1788.627404	975	2427.862291	5176.26636	15494	36	3.610917913	96	4.574710979	0	0	0.006195947	9moRep1	36	3	5255	Endo NN	3	Endo NN	9mo	No	186	37	21	Endo NN	0.955934164	Endo NN	3 0	Rep1	7.927224677	3.996353191	Endo NN
9750135-9moRep1	58	32	408.4337057	107.7747828	975	2608.422631	5176.125286	16917	32	3.496507561	58	4.077537444	0	0	0.003428504	9moRep1	32	4	1059	STR D2 Gaba	7	STR D12 Gaba	9mo	No	184	42	2	STR D12 Gaba	0.623247985	STR D12 Gaba	7 1	Rep1	-9.847993333	-6.983441311	STR D12 Gaba
9750136-9moRep1	40	25	392.2762461	737.1880592	975	2540.809876	5177.86095	5477	25	3.258096538	40	3.713572067	2	0.5	0.007303268	9moRep1	25	2	1067	STR D1 Gaba	7	STR D12 Gaba	9mo	No	173	38	2	L2/3 IT PIR-ENTl Glut	0.129985548	STR D12 Gaba	7 7	Rep1	-10.65578695	-6.250464874	STR D12 Gaba
9750139-9moRep1	67	37	445.1627886	806.9886827	975	2533.311763	5172.179779	11045	37	3.63758616	67	4.219507705	0	0	0.006066093	9moRep1	37	23	5230	Oligo NN	0	Oligo NN	9mo	No	189	44	9	Oligo NN	0.579353502	Oligo NN	0 4	Rep1	-2.149543483	6.477942032	Oligo NN
9750142-9moRep1	75	45	473.6141335	1003.545687	975	2512.197241	5169.123482	18014	45	3.828641396	75	4.33073334	0	0	0.004163428	9moRep1	45	3	5255	Endo NN	3	Endo NN	9mo	No	181	52	21	Endo NN	0.409204998	Endo NN	3 2	Rep1	7.85151295	3.331137461	Endo NN
9750143-9moRep1	96	45	467.3195569	1690.994248	975	2438.350227	5169.799657	4694	45	3.828641396	96	4.574710979	1	0.104166667	0.02045164	9moRep1	45	4	1059	STR D2 Gaba	7	STR D12 Gaba	9mo	No	192	45	2	STR D12 Gaba	0.957396756	STR D12 Gaba	7 0	Rep1	-10.23085924	-7.122123676	STR D12 Gaba
9750144-9moRep1	81	40	470.7553481	1915.439712	975	2414.239875	5169.430578	10284	40	3.713572067	81	4.406719247	0	0	0.007876313	9moRep1	40	4	1059	STR D2 Gaba	7	STR D12 Gaba	9mo	No	183	42	2	STR D12 Gaba	0.889071584	STR D12 Gaba	7 0	Rep1	-8.377992112	-8.072183567	STR D12 Gaba
9750145-9moRep1	240	92	487.9404847	1364.401533	975	2473.433429	5167.584518	15391	92	4.532599493	240	5.484796933	1	0.041666667	0.015593529	9moRep1	92	2	1067	STR D1 Gaba	2	STR D12 Gaba	9mo	No	236	92	1	STR D12 Gaba	0.924235807	STR D12 Gaba	2 0	Rep1	-11.61100813	-3.78811236	STR D12 Gaba
9750152-9moRep1	76	36	526.0054867	199.1526547	975	2598.606648	5163.495504	17497	36	3.610917913	76	4.343805422	1	0.131578947	0.004343602	9moRep1	36	20	14947	Astro-TE NN	4	Astro-TE NN	9mo	No	185	42	7	Astro-TE NN	0.635936045	Astro-TE NN	4 1	Rep1	2.272188466	0.458408189	Astro-TE NN
9750157-9moRep1	119	57	653.0882353	897.6856316	975	2523.568926	5149.844037	14518	57	4.060443011	119	4.787491743	0	0	0.008196721	9moRep1	57	23	5230	Oligo NN	0	Oligo NN	9mo	No	212	57	9	Oligo NN	0.824956974	Oligo NN	0 4	Rep1	-2.423714835	6.148854774	Oligo NN
9750159-9moRep1	155	60	649.9375282	164.5241027	975	2602.326512	5150.182492	13318	60	4.110873864	155	5.049856007	0	0	0.011638384	9moRep1	60	4	1059	STR D2 Gaba	7	STR D12 Gaba	9mo	No	203	60	25	STR D12 Gaba	0.896018539	STR D12 Gaba	7 1	Rep1	-8.470963914	-8.077106434	STR D12 Gaba
9750165-9moRep1	290	91	706.4103322	698.306146	975	2544.986644	5144.116078	13879	91	4.521788577	290	5.673323267	1	0.034482759	0.020894877	9moRep1	91	2	1067	STR D1 Gaba	2	STR D1 Sema5a Gaba	9mo	No	245	91	18	STR D1 Sema5a Gaba	0.905324639	STR D12 Gaba	2 16	Rep1	-11.56006475	-4.416457134	STR D1 Sema5a Gaba
9750170-9moRep1	53	34	708.9188204	1650.186989	975	2442.73382	5143.846611	12343	34	3.555348061	53	3.988984047	0	0	0.004293932	9moRep1	34	3	5255	Endo NN	9	Microglia NN	9mo	No	170	43	57	RGL	0.429338949	Microglia NN	9 2	Rep1	6.093271773	2.386386913	Microglia NN
9750171-9moRep1	280	94	750.4525391	451.8719937	975	2571.459063	5139.384981	24241	94	4.553876892	280	5.638354669	0	0	0.011550679	9moRep1	94	2	1067	STR D1 Gaba	2	STR D12 Gaba	9mo	No	242	94	1	STR D12 Gaba	0.871671778	STR D12 Gaba	2 0	Rep1	-12.09280725	-3.487342316	STR D12 Gaba
9750174-9moRep1	272	82	773.3922022	204.4328065	975	2598.039445	5136.92076	22904	82	4.418840608	272	5.609471795	1	0.036764706	0.011875655	9moRep1	82	4	1059	STR D2 Gaba	7	STR D12 Gaba	9mo	No	241	82	25	STR D12 Gaba	0.966799817	STR D12 Gaba	7 1	Rep1	-8.084344346	-7.820309597	STR D12 Gaba
9750175-9moRep1	74	39	750.8450238	1333.452422	975	2476.758041	5139.34282	15112	39	3.688879454	74	4.317488114	0	0	0.004896771	9moRep1	39	2	1067	STR D1 Gaba	2	STR D12 Gaba	9mo	No	187	43	1	STR D12 Gaba	0.466527939	STR D12 Gaba	2 4	Rep1	-10.76954122	-3.257214504	STR D12 Gaba
9750178-9moRep1	277	80	780.1011009	1178.319059	975	2493.422757	5136.200077	19802	80	4.394449155	277	5.627621114	0	0	0.013988486	9moRep1	80	4	1059	STR D2 Gaba	7	STR D12 Gaba	9mo	No	242	80	2	STR D12 Gaba	0.980871603	STR D12 Gaba	7 0	Rep1	-9.60621782	-7.622277218	STR D12 Gaba
9750184-9moRep1	159	75	832.1827871	623.0143109	975	2553.074635	5130.605365	30117	75	4.33073334	159	5.075173815	2	0.125786164	0.00527941	9moRep1	75	2	1067	STR D1 Gaba	9	STR D12 Gaba	9mo	No	202	75	8	STR D12 Gaba	0.76642822	STR D12 Gaba	9 12	Rep1	-10.6708016	-4.462236362	STR D12 Gaba
9750190-9moRep1	196	65	897.323128	883.2637403	975	2525.118153	5123.607867	18977	65	4.189654742	196	5.283203729	0	0	0.010328292	9moRep1	65	4	1059	STR D2 Gaba	7	STR D12 Gaba	9mo	No	215	65	25	STR D12 Gaba	0.988698071	STR D12 Gaba	7 0	Rep1	-8.225916345	-8.000587898	STR D12 Gaba
9750191-9moRep1	64	41	893.0888635	802.9345919	975	2533.747261	5124.06272	5244	41	3.737669618	64	4.17438727	1	0.15625	0.012204424	9moRep1	41	20	14947	Astro-TE NN	4	STR D12 Gaba	9mo	No	183	47	32	Astro-TE NN	0.715634546	Astro-TE NN	4 18	Rep1	0.335823934	-0.867501992	STR D12 Gaba
9750192-9moRep1	303	85	915.9913784	1306.590527	975	2479.643596	5121.602489	18326	85	4.454347296	303	5.717027701	2	0.066006601	0.016533886	9moRep1	85	4	1059	STR D2 Gaba	7	STR D12 Gaba	9mo	No	248	85	25	STR D12 Gaba	0.930119672	STR D12 Gaba	7 0	Rep1	-8.119581658	-7.729608017	STR D12 Gaba
9750200-9moRep1	208	72	986.1072895	1561.80284	975	2452.228211	5114.070506	18026	72	4.290459441	208	5.342334252	1	0.048076923	0.011538888	9moRep1	72	20	14947	Astro-TE NN	4	Astro-TE NN	9mo	No	215	72	32	Astro-TE NN	0.736532063	Astro-TE NN	4 0	Rep1	1.352793496	0.137940911	Astro-TE NN
9750217-9moRep1	271	94	1304.03283	1433.833288	975	2465.97494	5079.918348	22266	94	4.553876892	271	5.605802066	1	0.036900369	0.012171023	9moRep1	94	2	1067	STR D1 Gaba	2	STR D12 Gaba	9mo	No	243	94	1	STR D12 Gaba	0.86866559	STR D12 Gaba	2 11	Rep1	-11.75772901	-3.446646172	STR D12 Gaba
9750218-9moRep1	58	32	1298.447583	218.6462868	975	2596.512606	5080.518326	12496	32	3.496507561	58	4.077537444	0	0	0.004641485	9moRep1	32	20	14947	Astro-TE NN	4	Astro-TE NN	9mo	No	182	40	32	Astro-TE NN	0.905907412	Astro-TE NN	4 0	Rep1	0.978482883	-0.472759413	Astro-TE NN
9750220-9moRep1	261	91	1319.779891	504.4990563	975	2565.805765	5078.22677	21194	91	4.521788577	261	5.568344504	1	0.038314176	0.012314806	9moRep1	91	2	1067	STR D1 Gaba	2	STR D12 Gaba	9mo	No	244	91	1	STR D12 Gaba	1	STR D12 Gaba	2 0	Rep1	-12.43501039	-4.009902197	STR D12 Gaba
9750222-9moRep1	182	84	1353.43662	954.4477425	975	2517.471434	5074.611301	15194	84	4.442651256	182	5.209486153	0	0	0.011978413	9moRep1	84	2	1067	STR D1 Gaba	2	STR D12 Gaba	9mo	No	205	84	1	STR D12 Gaba	0.530306939	STR D12 Gaba	2 4	Rep1	-12.33128305	-3.563909727	STR D12 Gaba
9750223-9moRep1	175	64	1379.812621	139.2647575	975	2605.039919	5071.777941	21091	64	4.17438727	175	5.170483995	1	0.057142857	0.008297378	9moRep1	64	4	1059	STR D2 Gaba	7	STR D12 Gaba	9mo	No	210	64	2	STR D12 Gaba	0.975600557	STR D12 Gaba	7 11	Rep1	-9.843576867	-7.885312992	STR D12 Gaba
9750225-9moRep1	79	50	1442.649331	558.8488347	975	2559.96741	5065.027904	18536	50	3.931825633	79	4.382026635	0	0	0.004261977	9moRep1	50	3	5255	Endo NN	3	Peri NN	9mo	No	181	56	5	Astro-TE NN	0.484172626	Endo NN	3 2	Rep1	5.158762019	3.692545933	Endo NN
9750226-9moRep1	184	71	1443.656944	428.3493186	975	2573.985913	5064.919664	17245	71	4.276666119	184	5.220355825	2	0.108695652	0.010669759	9moRep1	71	2	1067	STR D1 Gaba	2	STR D12 Gaba	9mo	No	209	71	1	STR D12 Gaba	0.855372513	STR D12 Gaba	2 19	Rep1	-12.56754347	-4.421425301	STR D12 Gaba
9750227-9moRep1	294	91	1464.772838	855.432704	975	2528.107815	5062.651355	29556	91	4.521788577	294	5.686975356	2	0.068027211	0.009947219	9moRep1	91	2	1067	STR D1 Gaba	2	STR D12 Gaba	9mo	No	244	91	1	STR D12 Gaba	0.966353196	STR D12 Gaba	2 10	Rep1	-11.79287096	-3.371299702	STR D12 Gaba
9750228-9moRep1	338	87	1467.156617	1556.597008	975	2452.787431	5062.395285	26070	87	4.477336814	338	5.826000107	1	0.029585799	0.012965094	9moRep1	87	4	1059	STR D2 Gaba	7	STR D12 Gaba	9mo	No	241	87	25	STR D12 Gaba	0.895574645	STR D12 Gaba	7 0	Rep1	-9.111298997	-7.735972363	STR D12 Gaba
9750229-9moRep1	233	87	1482.65424	259.4700964	975	2592.127236	5060.730502	20332	87	4.477336814	233	5.455321115	1	0.042918455	0.011459768	9moRep1	87	4	1059	STR D2 Gaba	7	STR D12 Gaba	9mo	No	232	87	25	STR D12 Gaba	0.863407429	STR D12 Gaba	7 9	Rep1	-7.788512666	-7.900687176	STR D12 Gaba
9750231-9moRep1	152	60	1493.817859	1036.918677	975	2508.612251	5059.531285	9284	60	4.110873864	152	5.030437921	1	0.065789474	0.016372253	9moRep1	60	2	1067	STR D1 Gaba	2	STR D12 Gaba	9mo	No	204	60	18	STR D12 Gaba	0.614201227	STR D12 Gaba	2 12	Rep1	-11.76016565	-4.66285463	STR D12 Gaba
9750233-9moRep1	43	31	1556.858162	81.4291498	975	2611.252728	5052.759377	21736	31	3.465735903	43	3.784189634	0	0	0.001978285	9moRep1	31	4	1059	STR D2 Gaba	7	STR D12 Gaba	9mo	No	167	39	2	STR D12 Gaba	0.874478916	STR D12 Gaba	7 1	Rep1	-8.370657403	-7.89955278	STR D12 Gaba
9750234-9moRep1	265	98	1553.81526	417.5948952	975	2575.141173	5053.086251	14653	98	4.59511985	265	5.583496309	0	0	0.018085034	9moRep1	98	2	1067	STR D1 Gaba	0	STR D12 Gaba	9mo	No	244	98	11	STR D12 Gaba	0.752415448	Oligo NN	0 4	Rep1	-11.53519293	-4.280247169	Oligo NN
9750235-9moRep1	238	85	1616.602461	1748.791075	975	2432.141584	5046.341533	30968	85	4.454347296	238	5.476463552	2	0.084033613	0.007685353	9moRep1	85	2	1067	STR D1 Gaba	2	STR D12 Gaba	9mo	No	233	85	1	STR D12 Gaba	0.942245932	STR D12 Gaba	2 16	Rep1	-11.04021879	-2.747642714	STR D1 Sema5a Gaba
9750237-9moRep1	213	82	1657.852403	282.9672528	975	2589.603127	5041.910386	27697	82	4.418840608	213	5.365976015	1	0.046948357	0.007690364	9moRep1	82	2	1067	STR D1 Gaba	2	STR D12 Gaba	9mo	No	216	82	2	STR D12 Gaba	0.842354241	STR D12 Gaba	2 4	Rep1	-10.74726339	-5.050851303	STR D12 Gaba
9750240-9moRep1	130	66	1684.89845	1182.588837	975	2492.96409	5039.005049	26194	66	4.204692619	130	4.875197323	2	0.153846154	0.004962969	9moRep1	66	20	14947	Astro-TE NN	4	Astro-TE NN	9mo	No	207	66	32	Astro-TE NN	0.616191964	Astro-TE NN	4 0	Rep1	1.353702944	-0.052437237	Astro-TE NN
9750247-9moRep1	181	70	1697.256888	732.9603528	975	2541.264025	5037.677483	21994	70	4.262679877	181	5.204006687	1	0.055248619	0.008229517	9moRep1	70	2	1067	STR D1 Gaba	2	STR D12 Gaba	9mo	No	208	70	1	STR D12 Gaba	0.570126745	STR D12 Gaba	2 4	Rep1	-11.40705915	-3.615524012	STR D12 Gaba
9750253-9moRep1	110	56	1784.793203	788.2673963	975	2535.322838	5028.274168	8680	56	4.043051268	110	4.709530201	3	0.272727273	0.012672811	9moRep1	56	23	5230	Oligo NN	0	Oligo NN	9mo	No	206	57	9	Oligo NN	1	Oligo NN	0 4	Rep1	-1.075986106	6.121380848	Oligo NN
9750257-9moRep1	202	85	1814.591295	866.1708217	975	2526.954306	5025.073201	14360	85	4.454347296	202	5.313205979	3	0.148514851	0.014066852	9moRep1	85	2	1067	STR D1 Gaba	2	STR D12 Gaba	9mo	No	212	85	1	STR D12 Gaba	0.688452062	STR D12 Gaba	2 2	Rep1	-11.3741469	-2.60435434	STR D12 Gaba
9750258-9moRep1	282	85	1842.383947	586.5005559	975	2556.997011	5022.087662	32527.5	85	4.454347296	282	5.645446898	1	0.035460993	0.008669587	9moRep1	85	4	1059	STR D2 Gaba	7	STR D12 Gaba	9mo	No	240	85	2	STR D12 Gaba	0.9165444	STR D12 Gaba	7 13	Rep1	-8.069516141	-7.601220566	STR D12 Gaba
9750264-9moRep1	175	59	1903.099067	1880.281518	975	2418.016634	5015.56553	21007	59	4.094344562	175	5.170483995	1	0.057142857	0.008330556	9moRep1	59	4	1059	STR D2 Gaba	7	STR D12 Gaba	9mo	No	209	59	25	STR D12 Gaba	0.991682411	STR D12 Gaba	7 0	Rep1	-8.333746392	-7.751312214	STR D12 Gaba
9750272-9moRep1	125	62	1923.087175	869.6420788	975	2526.581417	5013.41837	11356	62	4.143134726	125	4.836281907	1	0.08	0.011007397	9moRep1	62	23	5230	Oligo NN	0	Oligo NN	9mo	No	218	62	9	Oligo NN	0.365645947	Oligo NN	0 4	Rep1	-1.477372129	6.457707447	Oligo NN
9750307-9moRep1	228	79	2003.984059	1015.017887	975	2510.964875	5004.728275	19057	79	4.382026635	228	5.433722004	1	0.043859649	0.011964108	9moRep1	79	2	1067	STR D1 Gaba	2	STR D1 Sema5a Gaba	9mo	No	228	79	1	STR D1 Sema5a Gaba	0.893229584	STR D12 Gaba	2 16	Rep1	-11.24314542	-4.038569408	STR D1 Sema5a Gaba
9760001-9moRep1	181	75	77.5643928	293.0490096	976	2388.520126	5211.667887	18150	75	4.33073334	181	5.204006687	1	0.055248619	0.009972452	9moRep1	75	2	1067	STR D1 Gaba	2	STR D12 Gaba	9mo	No	207	75	1	STR D12 Gaba	0.454275488	STR D12 Gaba	2 15	Rep1	-11.93416734	-3.941185432	STR D12 Gaba
9760002-9moRep1	63	33	22.80895197	359.4078603	976	2381.391734	5217.54982	8201.5	33	3.526360525	63	4.158883083	0	0	0.007681522	9moRep1	33	3	5255	Endo NN	3	Endo NN	9mo	No	183	41	45	Astro-TE NN	0.642118608	Endo NN	3 2	Rep1	6.927568	3.27110104	Endo NN
9760016-9moRep1	176	66	82.10923327	1829.153268	976	2223.508926	5211.179672	11581.5	66	4.204692619	176	5.176149733	0	0	0.01519665	9moRep1	66	2	1067	STR D1 Gaba	2	STR D12 Gaba	9mo	No	208	66	18	STR D12 Gaba	0.991595412	STR D12 Gaba	2 0	Rep1	-12.25001188	-3.966416555	STR D12 Gaba
9760017-9moRep1	167	66	33.09236839	1996.821657	976	2205.497674	5216.445156	17921.75	66	4.204692619	167	5.123963979	1	0.05988024	0.009318286	9moRep1	66	2	1067	STR D1 Gaba	2	STR D12 Gaba	9mo	No	210	66	18	STR D12 Gaba	0.579470406	STR D12 Gaba	2 0	Rep1	-12.13788934	-3.814264494	STR D12 Gaba
9760040-9moRep1	75	43	159.7446483	1422.170901	976	2267.227735	5202.83993	11713.5	43	3.784189634	75	4.33073334	0	0	0.006402868	9moRep1	43	2	1067	STR D1 Gaba	2	STR D12 Gaba	9mo	No	190	47	1	STR D12 Gaba	0.169700167	STR D12 Gaba	2 0	Rep1	-11.01150842	-2.496516663	STR D12 Gaba
9760042-9moRep1	59	32	147.9034418	1511.151534	976	2257.669269	5204.111935	6421	32	3.496507561	59	4.094344562	0	0	0.0091886	9moRep1	32	2	1067	STR D1 Gaba	2	STR D12 Gaba	9mo	No	178	39	1	STR D12 Gaba	0.160796588	STR D12 Gaba	2 0	Rep1	-12.06965967	-3.710805851	STR D12 Gaba
9760044-9moRep1	201	76	196.484649	432.1837794	976	2373.574008	5198.893251	20988.5	76	4.343805422	201	5.308267697	3	0.149253731	0.009576673	9moRep1	76	2	1067	STR D1 Gaba	2	STR D12 Gaba	9mo	No	211	76	1	STR D12 Gaba	0.537530943	STR D12 Gaba	2 0	Rep1	-11.62866827	-3.222249943	STR D12 Gaba
9760055-9moRep1	203	82	223.6618162	1349.680634	976	2275.014776	5195.973828	13126	82	4.418840608	203	5.318119994	3	0.147783251	0.015465488	9moRep1	82	2	1067	STR D1 Gaba	2	STR D1 Sema5a Gaba	9mo	No	210	82	1	STR D1 Sema5a Gaba	0.969537708	STR D1 Sema5a Gaba	2 9	Rep1	-11.46493478	-3.982519108	STR D1 Sema5a Gaba
9760062-9moRep1	304	90	270.9124339	1578.138839	976	2250.473367	5190.898078	22897	90	4.510859507	304	5.720311777	2	0.065789474	0.013276848	9moRep1	90	4	1059	STR D2 Gaba	7	STR D12 Gaba	9mo	No	251	90	2	STR D12 Gaba	0.845024989	STR D12 Gaba	7 5	Rep1	-8.907994706	-6.973806816	STR D12 Gaba
9760063-9moRep1	301	102	291.8277421	247.7521939	976	2393.385995	5188.651317	34071	102	4.634728988	301	5.710427017	2	0.066445183	0.008834493	9moRep1	102	23	5230	Oligo NN	9	STR D12 Gaba	9mo	No	249	102	8	STR D12 Gaba	0.906180411	STR D12 Gaba	9 11	Rep1	-8.34641977	-6.97364183	STR D12 Gaba
9760066-9moRep1	241	86	310.309083	1271.252466	976	2283.439676	5186.666016	20577	86	4.465908119	241	5.488937726	3	0.124481328	0.011712106	9moRep1	86	2	1067	STR D1 Gaba	2	STR D12 Gaba	9mo	No	235	86	1	STR D12 Gaba	0.963215931	STR D12 Gaba	2 0	Rep1	-12.36639353	-3.490931231	STR D12 Gaba
9760071-9moRep1	144	59	351.0317241	1039.585567	976	2308.325769	5182.291514	20300	59	4.094344562	144	4.976733742	0	0	0.007093596	9moRep1	59	20	14947	Astro-TE NN	4	Astro-TE NN	9mo	No	203	59	32	Astro-TE NN	0.562697835	Astro-TE NN	4 0	Rep1	1.576850574	0.239083332	Astro-TE NN
9760073-9moRep1	162	72	302.1153167	791.8635026	976	2334.936538	5187.546206	5099	72	4.290459441	162	5.093750201	0	0	0.031770935	9moRep1	72	2	1067	STR D1 Gaba	2	STR D12 Gaba	9mo	No	208	72	58	STR D1 Sema5a Gaba	0.545795811	STR D12 Gaba	2 2	Rep1	-11.80130811	-2.64728232	STR D12 Gaba
9760086-9moRep1	383	104	401.8648534	1494.834675	976	2259.422056	5176.830924	28199	104	4.65396035	383	5.950642553	0	0	0.013582042	9moRep1	104	4	1059	STR D2 Gaba	7	STR D12 Gaba	9mo	No	253	102	2	STR D12 Gaba	0.894005763	STR D12 Gaba	7 5	Rep1	-8.722588021	-7.442886787	STR D12 Gaba
9760094-9moRep1	92	53	402.2675314	1699.658349	976	2237.419513	5176.787668	24285	53	3.988984047	92	4.532599493	1	0.108695652	0.003788347	9moRep1	53	13	5283	Microglia NN	9	Microglia NN	9mo	No	187	54	8	Microglia NN	1	Microglia NN	9 5	Rep1	-0.699787635	-4.001457649	Microglia NN
9760124-9moRep1	298	96	507.0316387	1876.553161	976	2218.417141	5165.533711	38676.5	96	4.574710979	298	5.700443573	3	0.100671141	0.007704937	9moRep1	96	23	5230	Oligo NN	0	STR D12 Gaba	9mo	No	251	96	11	IOL	0.536612821	Oligo NN	0 4	Rep1	-1.710316379	5.014938873	Oligo NN
9760125-9moRep1	109	53	443.3710191	242.9801679	976	2393.898615	5172.372254	6908	53	3.988984047	109	4.700480366	0	0	0.015778807	9moRep1	53	4	1059	STR D2 Gaba	7	STR D12 Gaba	9mo	No	207	53	2	STR D12 Gaba	0.973010115	STR D12 Gaba	7 13	Rep1	-10.40379663	-7.092728573	STR D12 Gaba
9760140-9moRep1	347	88	559.7002957	53.39231224	976	2414.264498	5159.875945	25833	88	4.48863637	347	5.85220248	6	0.172910663	0.013432431	9moRep1	88	4	1059	STR D2 Gaba	7	STR D12 Gaba	9mo	No	246	88	2	STR D12 Gaba	0.784944381	CEA-BST Six3 Cyp26b1 Gaba	7 4	Rep1	-8.727157075	-7.419705826	CEA-BST Six3 Cyp26b1 Gaba
9760143-9moRep1	261	84	659.4670424	925.0730703	976	2320.626916	5149.158814	15793	84	4.442651256	261	5.568344504	2	0.076628352	0.016526309	9moRep1	84	2	1067	STR D1 Gaba	2	STR D12 Gaba	9mo	No	241	84	1	STR D12 Gaba	0.991212787	STR D12 Gaba	2 10	Rep1	-11.51514478	-3.302262741	STR D12 Gaba
9760154-9moRep1	224	84	713.4103082	1320.083112	976	2278.194197	5143.364127	17326	84	4.442651256	224	5.416100402	1	0.044642857	0.012928547	9moRep1	84	2	1067	STR D1 Gaba	2	STR D12 Gaba	9mo	No	224	84	1	STR D12 Gaba	0.807310176	STR D12 Gaba	2 6	Rep1	-11.08400198	-2.878817993	STR D12 Gaba
9760158-9moRep1	273	76	744.580004	1015.895418	976	2310.870609	5140.01582	14993	76	4.343805422	273	5.613128106	5	0.183150183	0.018208497	9moRep1	76	4	1059	STR D2 Gaba	7	STR D12 Gaba	9mo	No	240	76	2	STR D12 Gaba	0.710379389	STR D12 Gaba	7 0	Rep1	-7.981492478	-7.420539337	STR D12 Gaba
9760162-9moRep1	221	77	766.6153794	857.4447684	976	2327.891675	5137.648739	14747	77	4.356708827	221	5.402677382	1	0.045248869	0.014986099	9moRep1	77	2	1067	STR D1 Gaba	2	STR D12 Gaba	9mo	No	222	77	1	STR D12 Gaba	0.572473473	STR D12 Gaba	2 6	Rep1	-10.03849168	-1.773476797	STR D12 Gaba
9760168-9moRep1	54	30	809.8403341	1989.906125	976	2206.240553	5133.005433	23207	30	3.433987204	54	4.007333185	0	0	0.002326884	9moRep1	30	20	14947	Astro-TE NN	2	Oligo NN	9mo	No	182	38	24	Astro-TE NN	0.473754328	STR D12 Gaba	2 4	Rep1	-8.734226663	-2.908552605	STR D12 Gaba
9760173-9moRep1	98	46	826.214282	488.1793289	976	2367.558861	5131.246513	19283	46	3.850147602	98	4.59511985	0	0	0.005082197	9moRep1	46	3	5255	Endo NN	3	Endo NN	9mo	No	198	46	5	RGL	0.593734149	Endo NN	3 2	Rep1	5.317750495	3.41245727	Endo NN
9760174-9moRep1	79	36	844.4969996	1694.790399	976	2237.942438	5129.282549	13998	36	3.610917913	79	4.382026635	0	0	0.005643663	9moRep1	36	20	14947	Astro-TE NN	4	Astro-TE NN	9mo	No	188	42	32	Astro-NT NN	0.711226805	Astro-TE NN	4 0	Rep1	1.538787883	0.195872766	Astro-TE NN
9760176-9moRep1	100	50	896.9890942	1853.838846	976	2220.857155	5123.64375	11095	50	3.931825633	100	4.615120517	0	0	0.009013069	9moRep1	50	28	1276	STR-PAL Chst9 Gaba	4	STR-PAL Chst9 Gaba	9mo	No	202	51	20	STR-PAL Chst9 Gaba	0.438397865	Astro-TE NN	4 21	Rep1	-6.90481754	-2.025200802	Astro-TE NN
9760178-9moRep1	111	53	918.5716259	394.9335844	976	2377.575494	5121.325314	7965	53	3.988984047	111	4.718498871	0	0	0.01393597	9moRep1	53	4	1059	STR D2 Gaba	7	STR D12 Gaba	9mo	No	207	53	2	STR D12 Gaba	0.870890542	STR D12 Gaba	7 0	Rep1	-9.651088197	-7.165505844	STR D12 Gaba
9760182-9moRep1	80	39	1015.727121	1978.19022	976	2207.499097	5110.888688	21002	39	3.688879454	80	4.394449155	0	0	0.003809161	9moRep1	39	4	1059	STR D2 Gaba	7	STR D12 Gaba	9mo	No	187	44	2	STR D12 Gaba	0.69568509	STR D12 Gaba	7 0	Rep1	-8.202915628	-7.155032593	STR D12 Gaba
9760183-9moRep1	260	97	1014.099177	219.6670759	976	2396.402951	5111.063565	19551	97	4.584967479	260	5.564520407	1	0.038461538	0.013298553	9moRep1	97	2	1067	STR D1 Gaba	2	STR D12 Gaba	9mo	No	243	97	2	STR D1 Sema5a Gaba	0.545879842	STR D12 Gaba	2 12	Rep1	-10.88044592	-4.964676815	STR D12 Gaba
9760184-9moRep1	174	71	1044.699146	972.8824276	976	2315.491145	5107.776459	17334	71	4.276666119	174	5.164785974	2	0.114942529	0.010038075	9moRep1	71	3	5255	Endo NN	3	STR D12 Gaba	9mo	No	211	71	45	STR D12 Gaba	0.633995991	Endo NN	3 2	Rep1	5.651981395	2.608789486	Endo NN
9760186-9moRep1	210	70	1132.532618	413.889393	976	2375.539225	5098.341223	18073	70	4.262679877	210	5.351858133	2	0.095238095	0.011619543	9moRep1	70	2	1067	STR D1 Gaba	2	STR D12 Gaba	9mo	No	217	70	1	STR D12 Gaba	0.448169312	STR D12 Gaba	2 6	Rep1	-11.15527483	-2.654284912	STR D12 Gaba
9760192-9moRep1	59	37	1187.19976	1325.436853	976	2277.619088	5092.468776	20009	37	3.63758616	59	4.094344562	0	0	0.002948673	9moRep1	37	3	5255	Endo NN	3	STR D12 Gaba	9mo	No	181	45	45	COAa-PAA-MEA Barhl2 Glut	0.240638341	Endo NN	3 2	Rep1	6.720157664	3.116144699	Endo NN
9760193-9moRep1	70	47	1182.167893	1578.784891	976	2250.403967	5093.009308	16308	47	3.871201011	70	4.262679877	0	0	0.004292372	9moRep1	47	23	5230	Oligo NN	0	Oligo NN	9mo	No	187	52	9	IOL	0.460707041	Oligo NN	0 4	Rep1	-1.742005188	7.823837322	Oligo NN
9760205-9moRep1	122	46	1196.239981	999.2691408	976	2312.656635	5091.497658	6413	46	3.850147602	122	4.812184355	2	0.163934426	0.019023858	9moRep1	46	4	1059	STR D2 Gaba	7	STR D12 Gaba	9mo	No	210	46	2	STR D12 Gaba	0.89362032	STR D12 Gaba	7 0	Rep1	-7.648754079	-7.515860039	STR D12 Gaba
9760207-9moRep1	51	32	1272.089881	1546.647601	976	2253.856215	5083.34972	9546	32	3.496507561	51	3.951243719	1	0.196078431	0.005342552	9moRep1	32	13	5283	Microglia NN	9	Microglia NN	9mo	No	163	43	8	Microglia NN	0.913532704	Microglia NN	9 5	Rep1	-0.073371902	-3.403386551	Microglia NN
9760209-9moRep1	165	60	1280.524826	914.5259861	976	2321.759904	5082.443622	4310	60	4.110873864	165	5.111987788	1	0.060606061	0.038283063	9moRep1	60	2	1067	STR D1 Gaba	2	STR D12 Gaba	9mo	No	212	60	1	STR D12 Gaba	0.612553675	STR D12 Gaba	2 6	Rep1	-11.13911482	-2.475820499	STR D12 Gaba
9760215-9moRep1	126	60	1399.424005	852.9188793	976	2328.377855	5069.671249	15705	60	4.110873864	126	4.844187086	0	0	0.008022923	9moRep1	60	3	5255	Endo NN	3	Endo NN	9mo	No	215	60	21	Endo NN	0.880639076	Endo NN	3 12	Rep1	7.723111194	3.647280497	Endo NN
9760220-9moRep1	136	54	1392.387689	315.2334349	976	2386.137033	5070.427104	15092	54	4.007333185	136	4.919980926	1	0.073529412	0.009011397	9moRep1	54	4	1059	STR D2 Gaba	7	STR D12 Gaba	9mo	No	210	54	25	STR D12 Gaba	1	STR D12 Gaba	7 1	Rep1	-8.376440484	-7.898192364	STR D12 Gaba
9760221-9moRep1	197	74	1425.930274	449.1876893	976	2371.747416	5066.823896	17497	74	4.317488114	197	5.288267031	1	0.050761421	0.011259073	9moRep1	74	2	1067	STR D1 Gaba	2	STR D12 Gaba	9mo	No	215	74	1	STR D12 Gaba	0.809770857	STR D12 Gaba	2 16	Rep1	-10.62045236	-2.031889635	STR D1 Sema5a Gaba
9760230-9moRep1	125	52	1435.115635	1712.982162	976	2235.988244	5065.837188	4765	52	3.970291914	125	4.836281907	0	0	0.026232949	9moRep1	52	2	1067	STR D1 Gaba	2	STR D12 Gaba	9mo	No	213	52	1	STR D12 Gaba	0.811660705	STR D12 Gaba	2 2	Rep1	-11.05979105	-3.187447744	STR D12 Gaba
9760232-9moRep1	55	35	1555.670319	224.4654714	976	2395.887498	5052.886977	12048	35	3.583518938	55	4.025351691	1	0.181818182	0.004565073	9moRep1	35	9	5244	SMC NN	6	Peri NN	9mo	No	174	46	12	Peri NN	0.736699366	Peri NN	6 17	Rep1	8.976461928	7.684935135	Peri NN
9760233-9moRep1	308	81	1575.640369	1570.116838	976	2251.335105	5050.741757	20293	81	4.406719247	308	5.733341277	1	0.032467532	0.015177647	9moRep1	81	4	1059	STR D2 Gaba	7	STR D12 Gaba	9mo	No	242	81	2	STR D12 Gaba	0.759988979	STR D12 Gaba	7 17	Rep1	-8.439010102	-6.874909836	STR D12 Gaba
9760240-9moRep1	116	58	1607.014636	378.1748981	976	2379.375743	5047.371475	14963	58	4.077537444	116	4.762173935	2	0.172413793	0.007752456	9moRep1	58	4	1059	STR D2 Gaba	7	STR D12 Gaba	9mo	No	214	58	2	STR D12 Gaba	0.701212653	STR D12 Gaba	7 6	Rep1	-7.467283208	-6.712429958	STR D12 Gaba
9760241-9moRep1	152	65	1627.204888	1161.511918	976	2295.228212	5045.2026	26473	65	4.189654742	152	5.030437921	2	0.131578947	0.005741699	9moRep1	65	20	14947	Astro-TE NN	4	Astro-TE NN	9mo	No	200	65	7	Astro-TE NN	0.777422283	Astro-TE NN	4 0	Rep1	2.07914738	-0.181953984	Astro-TE NN
9760246-9moRep1	269	88	1644.504711	1757.250105	976	2231.232899	5043.34422	21331	88	4.48863637	269	5.598421959	3	0.111524164	0.012610754	9moRep1	88	2	1067	STR D1 Gaba	2	STR D12 Gaba	9mo	No	242	88	1	STR D12 Gaba	0.396137621	STR D12 Gaba	2 8	Rep1	-10.48619886	-2.013766485	STR D12 Gaba
9760249-9moRep1	236	90	1654.895387	877.5763521	976	2325.729103	5042.228035	21355	90	4.510859507	236	5.468060141	1	0.042372881	0.011051276	9moRep1	90	2	1067	STR D1 Gaba	2	STR D12 Gaba	9mo	No	234	90	1	STR D12 Gaba	0.39563352	STR D12 Gaba	2 2	Rep1	-10.17463251	-1.944048959	STR D12 Gaba
9760256-9moRep1	52	37	1645.866324	1873.623035	976	2218.731901	5043.197954	11682.5	37	3.63758616	52	3.970291914	0	0	0.004451102	9moRep1	37	2	1067	STR D1 Gaba	2	STR D12 Gaba	9mo	No	173	45	1	STR D12 Gaba	0.50027639	STR D12 Gaba	2 11	Rep1	-11.59092851	-4.542129475	STR D12 Gaba
9760257-9moRep1	114	54	1656.153017	252.7132815	976	2392.853065	5042.092938	14652	54	4.007333185	114	4.744932128	1	0.087719298	0.007780508	9moRep1	54	15	5203	OPC NN	6	OPC NN	9mo	No	202	54	12	OPC NN	0.722068999	Peri NN	6 17	Rep1	8.997053664	7.746106667	Peri NN
9760265-9moRep1	147	57	1763.266673	126.7872651	976	2406.380274	5030.586588	29478	57	4.060443011	147	4.997212274	0	0	0.00498677	9moRep1	57	2	1067	STR D1 Gaba	2	STR D12 Gaba	9mo	No	206	57	1	STR D12 Gaba	0.715541659	STR D12 Gaba	2 2	Rep1	-11.47516199	-3.080476004	STR D12 Gaba
9760266-9moRep1	154	61	1764.830446	487.732788	976	2367.606829	5030.418604	19681	61	4.127134385	154	5.043425117	1	0.064935065	0.007824806	9moRep1	61	2	1067	STR D1 Gaba	2	STR D12 Gaba	9mo	No	208	61	1	STR D12 Gaba	0.389105824	STR D12 Gaba	2 2	Rep1	-10.98627802	-3.117164808	STR D12 Gaba
9760268-9moRep1	95	50	1743.424548	1759.762487	976	2230.963014	5032.718066	5646	50	3.931825633	95	4.564348191	1	0.105263158	0.016826072	9moRep1	50	4	1059	STR D2 Gaba	7	STR D12 Gaba	9mo	No	191	51	2	STR D12 Gaba	0.719859105	STR D12 Gaba	7 7	Rep1	-8.021914918	-7.172111469	STR D12 Gaba
9760270-9moRep1	261	82	1807.209236	1688.29335	976	2238.640363	5025.866195	16240	82	4.418840608	261	5.568344504	2	0.076628352	0.016071429	9moRep1	82	2	1067	STR D1 Gaba	7	STR D12 Gaba	9mo	No	240	82	2	STR D12 Gaba	0.951433324	STR D12 Gaba	7 7	Rep1	-9.912520845	-5.552064377	STR D12 Gaba
9760272-9moRep1	55	31	1834.521047	1797.255722	976	2226.93542	5022.932309	8797	31	3.465735903	55	4.025351691	0	0	0.006252131	9moRep1	31	4	1059	STR D2 Gaba	7	STR D12 Gaba	9mo	No	179	39	2	STR D12 Gaba	0.863245812	STR D12 Gaba	7 1	Rep1	-9.05480333	-7.608032185	STR D12 Gaba
9760273-9moRep1	95	50	1861.50024	758.1530406	976	2338.557779	5020.034154	10562	50	3.931825633	95	4.564348191	0	0	0.008994509	9moRep1	50	4	1059	STR D2 Gaba	7	STR D12 Gaba	9mo	No	193	50	2	STR D12 Gaba	0.576050752	STR D12 Gaba	7 8	Rep1	-7.928385694	-6.784496265	STR D12 Gaba
9760276-9moRep1	341	92	1922.134822	1572.89364	976	2251.036816	5013.520673	38518	92	4.532599493	341	5.834810737	1	0.029325513	0.008853004	9moRep1	92	4	1059	STR D2 Gaba	7	STR D12 Gaba	9mo	No	244	92	2	STR D12 Gaba	0.398931261	STR D12 Gaba	7 7	Rep1	-9.012575585	-6.296186882	STR D12 Gaba
9760290-9moRep1	280	86	1990.763322	1699.177988	976	2237.471115	5006.148471	22856.5	86	4.465908119	280	5.638354669	1	0.035714286	0.012250345	9moRep1	86	4	1059	STR D2 Gaba	7	STR D12 Gaba	9mo	No	239	86	2	STR D12 Gaba	0.695691271	CEA-BST Six3 Cyp26b1 Gaba	7 4	Rep1	-8.880292375	-6.881204086	CEA-BST Six3 Cyp26b1 Gaba
9760296-9moRep1	100	42	2027.845018	432.2081958	976	2373.571385	5002.165086	9399	42	3.761200116	100	4.615120517	0	0	0.01063943	9moRep1	42	4	1059	STR D2 Gaba	7	STR D12 Gaba	9mo	No	196	43	2	CEA-BST Six3 Cyp26b1 Gaba	0.238162347	STR D12 Gaba	7 5	Rep1	-9.121181924	-6.308846432	STR D12 Gaba
9760297-9moRep1	139	52	2025.817075	1479.603258	976	2261.058244	5002.382931	23990.5	52	3.970291914	139	4.941642423	0	0	0.00579396	9moRep1	52	3	5255	Endo NN	3	Endo NN	9mo	No	209	52	5	Endo NN	0.313256217	Endo NN	3 2	Rep1	6.287174266	3.543396992	Endo NN
9770005-9moRep1	296	83	51.94519158	1638.005582	977	2044.042369	5214.41995	20746	83	4.430816799	296	5.693732139	1	0.033783784	0.014267811	9moRep1	83	4	1059	STR D2 Gaba	7	STR D12 Gaba	9mo	No	244	83	25	STR D12 Gaba	0.702338937	STR D12 Gaba	7 21	Rep1	-8.836387116	-7.497044998	STR D12 Gaba
9770029-9moRep1	79	40	134.7592053	1083.446823	977	2103.614111	5205.523913	5839	40	3.713572067	79	4.382026635	0	0	0.013529714	9moRep1	40	2	1067	STR D1 Gaba	2	STR D12 Gaba	9mo	No	190	45	1	STR D12 Gaba	0.260436302	STR D12 Gaba	2 4	Rep1	-11.54151769	-4.012968737	STR D12 Gaba
9770045-9moRep1	53	31	210.8594725	1015.474073	977	2110.915871	5197.34908	7849	31	3.465735903	53	3.988984047	0	0	0.006752453	9moRep1	31	3	5255	Endo NN	3	Peri NN	9mo	No	169	42	45	RGL	0.399251483	Endo NN	3 2	Rep1	6.303649943	3.587353033	Endo NN
9770049-9moRep1	53	34	291.1355708	185.967759	977	2200.022995	5188.725671	14312	34	3.555348061	53	3.988984047	0	0	0.003703186	9moRep1	34	4	1059	STR D2 Gaba	7	STR D12 Gaba	9mo	No	178	41	2	STR D12 Gaba	0.247426712	STR D12 Gaba	7 12	Rep1	-10.13553377	-5.961050945	STR D12 Gaba
9770050-9moRep1	128	51	277.0381163	1187.489801	977	2092.437619	5190.240046	17158	51	3.951243719	128	4.859812404	1	0.078125	0.007460077	9moRep1	51	3	5255	Endo NN	3	Peri NN	9mo	No	212	51	21	Astro-TE NN	0.511769811	Endo NN	3 2	Rep1	8.23760752	3.777095121	Endo NN
9770058-9moRep1	166	82	377.7863605	1229.785278	977	2087.89416	5179.417481	12933	82	4.418840608	166	5.117993812	0	0	0.012835382	9moRep1	82	20	14947	Astro-TE NN	4	Astro-TE NN	9mo	No	201	82	32	Astro-TE NN	0.722665009	Astro-TE NN	4 0	Rep1	1.958325427	0.431571675	Astro-TE NN
9770061-9moRep1	244	77	457.2970122	444.9244464	977	2172.205382	5170.876298	20952	77	4.356708827	244	5.501258211	0	0	0.011645666	9moRep1	77	4	1059	STR D2 Gaba	7	STR D12 Gaba	9mo	No	238	77	2	STR D12 Gaba	0.934717315	STR D12 Gaba	7 0	Rep1	-8.655845124	-7.715246159	STR D12 Gaba
9770062-9moRep1	285	90	468.0564799	1046.470168	977	2107.586212	5169.720495	15386	90	4.510859507	285	5.655991811	2	0.070175439	0.018523333	9moRep1	90	2	1067	STR D1 Gaba	2	STR D12 Gaba	9mo	No	238	90	1	STR D1 Sema5a Gaba	0.994043481	STR D12 Gaba	2 16	Rep1	-11.56091352	-3.646938997	STR D1 Sema5a Gaba
9770064-9moRep1	321	102	491.3144643	938.2488858	977	2119.211545	5167.222079	17277	102	4.634728988	321	5.774551546	3	0.093457944	0.018579615	9moRep1	102	2	1067	STR D1 Gaba	2	STR D12 Gaba	9mo	No	246	102	1	STR D12 Gaba	0.760306578	STR D12 Gaba	2 2	Rep1	-11.89547392	-2.89815374	STR D12 Gaba
9770080-9moRep1	116	47	560.3092796	266.80374	977	2191.339442	5159.810527	17059	47	3.871201011	116	4.762173935	0	0	0.00679993	9moRep1	47	9	5244	SMC NN	6	Endo NN	9mo	No	203	48	15	Endo NN	0.931763461	Endo NN	6 9	Rep1	6.812886756	6.140916389	Endo NN
9770089-9moRep1	177	67	616.0110468	1120.469402	977	2099.637076	5153.826938	17109	67	4.219507705	177	5.18178355	2	0.11299435	0.010345432	9moRep1	67	2	1067	STR D1 Gaba	2	STR D12 Gaba	9mo	No	207	67	18	STR D12 Gaba	0.634447351	STR D12 Gaba	2 0	Rep1	-12.32043787	-4.059864479	STR D12 Gaba
9770092-9moRep1	186	74	615.4770579	711.957562	977	2143.520184	5153.8843	10156	74	4.317488114	186	5.231108617	0	0	0.018314297	9moRep1	74	2	1067	STR D1 Gaba	2	STR D12 Gaba	9mo	No	211	74	18	STR D12 Gaba	0.988966098	STR D12 Gaba	2 10	Rep1	-12.67554231	-4.408982235	STR D12 Gaba
9770120-9moRep1	184	64	743.8496779	602.2862291	977	2155.301284	5140.094273	22199	64	4.17438727	184	5.220355825	0	0	0.008288662	9moRep1	64	2	1067	STR D1 Gaba	2	STR D12 Gaba	9mo	No	211	64	1	STR D12 Gaba	0.444111543	STR D12 Gaba	2 2	Rep1	-10.07416197	-1.806447345	STR D12 Gaba
9770122-9moRep1	87	47	709.9695309	909.1687856	977	2122.335384	5143.733742	4562	47	3.871201011	87	4.477336814	0	0	0.019070583	9moRep1	47	2	1067	STR D1 Gaba	2	STR D12 Gaba	9mo	No	189	50	1	STR D12 Gaba	0.37053185	STR D12 Gaba	2 4	Rep1	-11.15340658	-3.744430023	STR D12 Gaba
9770124-9moRep1	71	27	754.5466173	325.2068164	977	2185.065674	5138.945188	13761	27	3.33220451	71	4.276666119	0	0	0.005159509	9moRep1	27	3	5255	Endo NN	3	Endo NN	9mo	No	169	37	21	Endo NN	0.981824781	Endo NN	3 13	Rep1	8.638976615	3.762569231	Endo NN
9770137-9moRep1	171	64	788.8454658	2012.323052	977	2003.832485	5135.260741	25513	64	4.17438727	171	5.147494477	3	0.175438596	0.006702465	9moRep1	64	4	1059	STR D2 Gaba	7	STR D12 Gaba	9mo	No	210	64	2	SI-MA-LPO-LHA Skor1 Glut	0.267011549	STR D12 Gaba	7 7	Rep1	-8.310969789	-7.0373344	STR D12 Gaba
9770164-9moRep1	69	45	832.6002265	143.1025544	977	2204.627655	5130.560523	15894	45	3.828641396	69	4.248495242	1	0.144927536	0.004341261	9moRep1	45	3	5255	Endo NN	3	Astro-TE NN	9mo	No	181	51	5	RGL	0.486761945	Endo NN	3 2	Rep1	6.784646075	2.948989672	Endo NN
9770165-9moRep1	255	87	834.6579151	1184.603987	977	2092.747619	5130.339482	15502	87	4.477336814	255	5.545177444	0	0	0.01644949	9moRep1	87	4	1059	STR D2 Gaba	7	STR D12 Gaba	9mo	No	240	87	2	STR D12 Gaba	0.7338404	STR D12 Gaba	7 5	Rep1	-8.084049661	-6.640683609	STR D12 Gaba
9770179-9moRep1	287	88	901.8326491	907.0388728	977	2122.564184	5123.123446	19731	88	4.48863637	287	5.66296048	0	0	0.014545639	9moRep1	88	4	1059	STR D2 Gaba	7	STR D12 Gaba	9mo	No	243	88	2	STR D12 Gaba	0.664345302	STR D12 Gaba	7 7	Rep1	-9.607040841	-5.582791286	STR D12 Gaba
9770196-9moRep1	127	51	973.9361436	1370.973148	977	2072.727494	5115.377953	13593	51	3.951243719	127	4.852030264	0	0	0.009343044	9moRep1	51	3	5255	Endo NN	3	Endo NN	9mo	No	208	51	21	RGL	0.320378917	Endo NN	3 2	Rep1	6.924415629	3.843570274	Endo NN
9770202-9moRep1	164	80	1022.111472	1063.844089	977	2105.719873	5110.202869	11994	80	4.394449155	164	5.105945474	1	0.06097561	0.013673503	9moRep1	80	4	1059	STR D2 Gaba	7	STR D12 Gaba	9mo	No	205	80	2	STR D12 Gaba	0.603454092	STR D12 Gaba	7 0	Rep1	-8.771266419	-7.43425985	STR D12 Gaba
9770203-9moRep1	244	91	1062.041601	439.661332	977	2172.770755	5105.9135	21682	91	4.521788577	244	5.501258211	0	0	0.011253574	9moRep1	91	2	1067	STR D1 Gaba	2	STR D12 Gaba	9mo	No	237	91	1	STR D12 Gaba	0.410956117	STR D12 Gaba	2 2	Rep1	-10.85772367	-2.60737558	STR D12 Gaba
9770205-9moRep1	199	76	1094.837312	275.5551766	977	2190.399346	5102.390523	21993	76	4.343805422	199	5.298317367	0	0	0.009048334	9moRep1	76	4	1059	STR D2 Gaba	7	STR D12 Gaba	9mo	No	216	76	2	STR D12 Gaba	0.641869735	STR D12 Gaba	7 0	Rep1	-7.934113938	-6.625972229	STR D12 Gaba
9770206-9moRep1	172	59	1116.386049	1305.284791	977	2079.78386	5100.075717	14537	59	4.094344562	172	5.153291594	3	0.174418605	0.011831877	9moRep1	59	9	5244	SMC NN	6	Endo NN	9mo	No	201	59	12	Peri NN	0.783233957	Peri NN	6 5	Rep1	9.404678863	7.257955116	Peri NN
9770207-9moRep1	173	64	1187.123681	1729.20165	977	2034.245916	5092.476948	13454	64	4.17438727	173	5.159055299	1	0.057803468	0.012858629	9moRep1	64	28	1276	STR-PAL Chst9 Gaba	2	STR D12 Gaba	9mo	No	211	64	24	STR-PAL Chst9 Gaba	0.722834782	STR-PAL Chst9 Gaba	2 1	Rep1	-8.058466394	-2.152688461	STR-PAL Chst9 Gaba
9770208-9moRep1	41	27	1182.522446	1654.5	977	2042.270508	5092.971222	4856	27	3.33220451	41	3.737669618	0	0	0.008443163	9moRep1	27	28	1276	STR-PAL Chst9 Gaba	2	STR-PAL Chst9 Gaba	9mo	No	165	39	24	Lamp5 Gaba	0.526549832	STR-PAL Chst9 Gaba	2 1	Rep1	-7.169553239	-2.542395311	STR-PAL Chst9 Gaba
9770210-9moRep1	186	73	1231.164371	276.0518101	977	2190.345997	5087.746015	13646	73	4.304065093	186	5.231108617	0	0	0.013630368	9moRep1	73	2	1067	STR D1 Gaba	2	STR D12 Gaba	9mo	No	210	73	18	STR D12 Gaba	0.709783657	STR D12 Gaba	2 2	Rep1	-11.6749539	-3.703481394	STR D12 Gaba
9770225-9moRep1	244	80	1242.148968	1615.833547	977	2046.424131	5086.566029	8579	80	4.394449155	244	5.501258211	4	0.163934426	0.028441543	9moRep1	80	28	1276	STR-PAL Chst9 Gaba	2	STR D1 Sema5a Gaba	9mo	No	236	80	24	STR-PAL Chst9 Gaba	0.900521313	STR-PAL Chst9 Gaba	2 1	Rep1	-7.635567624	-2.705360847	STR-PAL Chst9 Gaba
9770227-9moRep1	312	74	1323.899689	1739.711081	977	2033.116974	5077.784213	23806	74	4.317488114	312	5.746203191	0	0	0.01310594	9moRep1	74	28	1276	STR-PAL Chst9 Gaba	2	STR-PAL Chst9 Gaba	9mo	No	238	74	24	STR-PAL Chst9 Gaba	0.699199347	STR-PAL Chst9 Gaba	2 1	Rep1	-7.4972529	-2.171004253	STR-PAL Chst9 Gaba
9770236-9moRep1	305	97	1354.909938	1245.665585	977	2086.188267	5074.453034	16644	97	4.584967479	305	5.723585102	1	0.032786885	0.018324922	9moRep1	97	4	1059	STR D2 Gaba	7	STR D12 Gaba	9mo	No	247	97	25	STR D12 Gaba	0.829148939	STR D12 Gaba	7 19	Rep1	-8.168531854	-7.851587254	STR D12 Gaba
9770237-9moRep1	181	77	1380.150729	1497.559968	977	2059.1293	5071.741621	11106	77	4.356708827	181	5.204006687	1	0.055248619	0.016297497	9moRep1	77	2	1067	STR D1 Gaba	2	STR D1 Sema5a Gaba	9mo	No	212	77	24	STR D1 Sema5a Gaba	0.548119476	STR-PAL Chst9 Gaba	2 1	Rep1	-8.182305772	-2.638913113	STR-PAL Chst9 Gaba
9770238-9moRep1	110	52	1437.144756	590.8503137	977	2156.529751	5065.619216	20082	52	3.970291914	110	4.709530201	0	0	0.005477542	9moRep1	52	3	5255	Endo NN	3	Endo NN	9mo	No	202	53	5	Astro-TE NN	0.491743256	Endo NN	3 15	Rep1	8.314158004	2.443997664	Endo NN
9770240-9moRep1	96	48	1413.041696	1410.340379	977	2068.498592	5068.208412	8658	48	3.891820298	96	4.574710979	0	0	0.011088011	9moRep1	48	20	14947	Astro-TE NN	4	Astro-TE NN	9mo	No	191	48	7	Astro-TE NN	0.710368187	Astro-TE NN	4 1	Rep1	2.361122649	0.46178205	Astro-TE NN
9770241-9moRep1	287	95	1454.039177	1158.184271	977	2095.585674	5063.804385	17306	95	4.564348191	287	5.66296048	2	0.069686411	0.016583844	9moRep1	95	2	1067	STR D1 Gaba	2	STR D12 Gaba	9mo	No	242	95	1	STR D12 Gaba	0.887307217	STR D12 Gaba	2 0	Rep1	-11.75177427	-2.787206369	STR D12 Gaba
9770244-9moRep1	126	59	1456.071943	1569.698847	977	2051.380007	5063.586022	9716	59	4.094344562	126	4.844187086	0	0	0.0129683	9moRep1	59	0	5230	Oligo NN	0	Oligo NN	9mo	No	205	59	14	Oligo NN	0.653155546	Oligo NN	0 11	Rep1	-2.751117189	8.482211155	Oligo NN
9770246-9moRep1	248	85	1510.908907	769.9806076	977	2137.287239	5057.695332	21297	85	4.454347296	248	5.517452896	0	0	0.011644833	9moRep1	85	4	1059	STR D2 Gaba	7	STR D12 Gaba	9mo	No	238	85	2	STR D12 Gaba	0.807250626	STR D12 Gaba	7 7	Rep1	-8.122667749	-6.37245031	STR D12 Gaba
9770247-9moRep1	302	92	1510.092365	1438.81558	977	2065.439733	5057.783047	16175	92	4.532599493	302	5.713732806	4	0.132450331	0.018670788	9moRep1	92	2	1067	STR D1 Gaba	2	STR D12 Gaba	9mo	No	246	92	1	STR D12 Gaba	0.866294019	STR D12 Gaba	2 13	Rep1	-10.11128183	-1.830367285	STR D12 Gaba
9770248-9moRep1	111	61	1531.728958	1025.49165	977	2109.839764	5055.458803	11976	61	4.127134385	111	4.718498871	0	0	0.009268537	9moRep1	61	20	14947	Astro-TE NN	4	Astro-TE NN	9mo	No	211	61	32	Astro-TE NN	0.773434807	Astro-TE NN	4 0	Rep1	1.799950283	0.388637793	Astro-TE NN
9770250-9moRep1	134	65	1582.662591	236.1273723	977	2194.634755	5049.987417	28295	65	4.189654742	134	4.905274778	2	0.149253731	0.004735819	9moRep1	65	13	5283	Microglia NN	9	Microglia NN	9mo	No	208	65	8	Microglia NN	1	Microglia NN	9 8	Rep1	-0.1608372	-3.670270639	Microglia NN
9770251-9moRep1	127	54	1586.29165	1779.105975	977	2028.8851	5049.597577	12635	54	4.007333185	127	4.852030264	0	0	0.010051444	9moRep1	54	2	1067	STR D1 Gaba	2	STR D12 Gaba	9mo	No	215	54	1	LA-BLA-BMA-PA Glut	0.233296283	STR D12 Gaba	2 0	Rep1	-9.993993241	-2.203489023	STR D12 Gaba
9770253-9moRep1	84	42	1655.824672	1703.750788	977	2036.979896	5042.128209	19666	42	3.761200116	84	4.442651256	0	0	0.004271331	9moRep1	42	23	5230	Oligo NN	0	Oligo NN	9mo	No	189	45	9	Oligo NN	0.819584362	Oligo NN	0 4	Rep1	-1.025484223	6.693276447	Oligo NN
9770254-9moRep1	97	52	1604.314876	968.3016718	977	2115.983219	5047.661488	9391	52	3.970291914	97	4.584967479	0	0	0.010329038	9moRep1	52	2	1067	STR D1 Gaba	2	STR D12 Gaba	9mo	No	196	53	1	MB-MY Tph2 Glut-Sero	0.227786351	STR D12 Gaba	2 6	Rep1	-10.00337263	-1.929383117	STR D12 Gaba
9770284-9moRep1	200	80	1888.093196	1549.5427	977	2053.545218	5017.177489	28324	80	4.394449155	200	5.303304908	1	0.05	0.00706115	9moRep1	80	4	1059	STR D2 Gaba	7	STR D12 Gaba	9mo	No	211	80	2	STR D12 Gaba	0.618919595	STR D12 Gaba	7 1	Rep1	-9.493327577	-6.616762119	STR D12 Gaba
9770288-9moRep1	82	41	1900.026913	1780.698212	977	2028.714059	5015.895546	21595	41	3.737669618	82	4.418840608	0	0	0.003797175	9moRep1	41	23	5230	Oligo NN	0	Oligo NN	9mo	No	191	45	10	Oligo NN	0.571013705	Oligo NN	0 4	Rep1	-1.019052405	7.293899101	Oligo NN
9770296-9moRep1	190	79	1930.368199	1374.708994	977	2072.326182	5012.636229	25659	79	4.382026635	190	5.252273428	0	0	0.007404809	9moRep1	79	2	1067	STR D1 Gaba	2	STR D12 Gaba	9mo	No	212	79	1	STR D12 Gaba	0.798719319	STR D12 Gaba	2 6	Rep1	-10.47520014	-2.249700266	STR D12 Gaba
9770298-9moRep1	272	90	1919.241516	836.3286055	977	2130.160013	5013.831478	22783.5	90	4.510859507	272	5.609471795	1	0.036764706	0.011938464	9moRep1	90	4	1059	STR D2 Gaba	7	STR D12 Gaba	9mo	No	238	90	2	STR D12 Gaba	0.612937289	CEA-BST Six3 Cyp26b1 Gaba	7 4	Rep1	-8.623608071	-6.566798645	CEA-BST Six3 Cyp26b1 Gaba
9770312-9moRep1	123	51	1987.523432	202.9320352	977	2198.20066	5006.496506	13296.5	51	3.951243719	123	4.820281566	1	0.081300813	0.009250555	9moRep1	51	2	1067	STR D1 Gaba	2	STR D12 Gaba	9mo	No	217	51	1	STR D12 Gaba	0.276262746	STR D12 Gaba	2 4	Rep1	-11.30731912	-3.406491714	STR D12 Gaba
9770313-9moRep1	101	51	1987.795123	450.6572309	977	2171.589555	5006.467321	10776	51	3.951243719	101	4.624972813	1	0.099009901	0.00937268	9moRep1	51	4	1059	STR D2 Gaba	7	STR D12 Gaba	9mo	No	200	51	2	STR D12 Gaba	0.826262035	STR D12 Gaba	7 8	Rep1	-8.625632722	-6.740810352	STR D12 Gaba
9770315-9moRep1	135	49	1984.41861	596.4851798	977	2155.924444	5006.830032	4868.5	49	3.912023005	135	4.912654886	0	0	0.02772928	9moRep1	49	4	1059	STR D2 Gaba	7	STR D12 Gaba	9mo	No	214	49	2	CEA-BST Six3 Cyp26b1 Gaba	0.512189003	STR D12 Gaba	7 17	Rep1	-10.35354658	-7.177660423	STR D12 Gaba
9780010-9moRep1	188	61	55.59815259	741.6953885	978	1940.325691	5214.027542	14488.5	61	4.127134385	188	5.241747015	1	0.053191489	0.012975808	9moRep1	61	2	1067	STR D1 Gaba	2	STR D12 Gaba	9mo	No	213	61	1	STR D12 Gaba	0.536788857	STR D12 Gaba	2 2	Rep1	-11.05513998	-2.936464983	STR D12 Gaba
9780016-9moRep1	386	89	41.87429343	1713.267612	978	1835.957581	5215.501785	18751.5	89	4.49980967	386	5.958424693	1	0.025906736	0.02058502	9moRep1	89	17	527	Sst Gaba	5	STR Prox1 Lhx6 Gaba	9mo	No	252	87	60	STR Prox1 Lhx6 Gaba	0.557973134	STR Prox1 Lhx6 Gaba	5 14	Rep1	-4.384124238	-0.621814924	STR Prox1 Lhx6 Gaba
9780018-9moRep1	146	64	92.06615641	410.197181	978	1975.93585	5210.110081	15026	64	4.17438727	146	4.990432587	0	0	0.009716491	9moRep1	64	28	1276	STR-PAL Chst9 Gaba	2	STR-PAL Chst9 Gaba	9mo	No	199	64	58	STR-PAL Chst9 Gaba	0.970916208	STR-PAL Chst9 Gaba	2 1	Rep1	-7.71045633	-2.770529943	STR-PAL Chst9 Gaba
9780028-9moRep1	174	62	156.3830543	633.9697036	978	1951.897786	5203.201039	13917.5	62	4.143134726	174	5.164785974	1	0.057471264	0.012502245	9moRep1	62	4	1059	STR D2 Gaba	7	STR D12 Gaba	9mo	No	208	62	60	CEA-BST Six3 Cyp26b1 Gaba	0.658765645	STR D12 Gaba	7 17	Rep1	-8.174512345	-6.461530167	STR D12 Gaba
9780042-9moRep1	250	87	219.4875069	439.4192115	978	1972.796764	5196.42224	14408	87	4.477336814	250	5.525452939	1	0.04	0.017351471	9moRep1	87	2	1067	STR D1 Gaba	2	STR D12 Gaba	9mo	No	239	87	1	STR D12 Gaba	0.773651413	STR D12 Gaba	2 2	Rep1	-11.2046227	-3.143572527	STR D12 Gaba
9780046-9moRep1	202	89	279.5370317	343.5592893	978	1983.094217	5189.971608	20712	89	4.49980967	202	5.313205979	3	0.148514851	0.0097528	9moRep1	89	23	5230	Oligo NN	0	STR D1 Sema5a Gaba	9mo	No	210	89	9	STR D1 Sema5a Gaba	0.977555942	Oligo NN	0 4	Rep1	-2.391012389	6.446171326	Oligo NN
9780055-9moRep1	74	42	314.051934	760.1149128	978	1938.347031	5186.263952	21277	42	3.761200116	74	4.317488114	1	0.135135135	0.003477934	9moRep1	42	13	5283	Microglia NN	9	Microglia NN	9mo	No	181	50	8	Microglia NN	0.974071501	Microglia NN	9 5	Rep1	0.23042826	-3.371283251	Microglia NN
9780068-9moRep1	153	52	353.0237888	1360.518954	978	1873.850503	5182.077523	19547	52	3.970291914	153	5.036952602	0	0	0.007827288	9moRep1	52	20	14947	Astro-TE NN	4	Astro-TE NN	9mo	No	205	52	32	RGL	0.419261118	Astro-TE NN	4 0	Rep1	1.031130355	0.187937302	Astro-TE NN
9780069-9moRep1	122	51	344.6197247	509.643221	978	1965.25317	5182.980303	13151	51	3.951243719	122	4.812184355	0	0	0.009276861	9moRep1	51	20	14947	Astro-TE NN	4	Astro-TE NN	9mo	No	212	51	20	Astro-TE NN	0.694424758	Astro-TE NN	4 0	Rep1	1.976237338	0.286576939	Astro-TE NN
9780073-9moRep1	147	57	401.8936823	93.74059783	978	2009.930209	5176.827827	17717	57	4.060443011	147	4.997212274	0	0	0.008297116	9moRep1	57	4	1059	STR D2 Gaba	7	STR D12 Gaba	9mo	No	205	57	2	STR D12 Gaba	0.948848752	STR D12 Gaba	7 9	Rep1	-8.691690881	-7.843079048	STR D12 Gaba
9780076-9moRep1	36	19	366.9847575	227.9398383	978	1995.514275	5180.577809	8660	19	2.995732274	36	3.610917913	1	0.277777778	0.004157044	9moRep1	19	9	5244	SMC NN	6	Oligo NN	9mo	No	162	38	12	Peri NN	0.946278487	Peri NN	6 6	Rep1	9.85544638	7.79095034	Peri NN
9780081-9moRep1	214	73	415.6516453	425.0792673	978	1974.337188	5175.349921	12338	73	4.304065093	214	5.370638028	0	0	0.017344788	9moRep1	73	4	1059	STR D2 Gaba	7	STR D12 Gaba	9mo	No	218	73	2	STR D12 Gaba	0.929418744	STR D12 Gaba	7 0	Rep1	-8.568378884	-7.96918531	STR D12 Gaba
9780084-9moRep1	60	28	436.6668762	219.4771842	978	1996.423349	5173.092425	7955	28	3.36729583	60	4.110873864	1	0.166666667	0.007542426	9moRep1	28	3	5255	Endo NN	3	Peri NN	9mo	No	169	36	12	Endo NN	0.869410378	Endo NN	3 16	Rep1	7.888708632	4.988638443	Endo NN
9780085-9moRep1	279	76	485.8776278	1156.713506	978	1895.743666	5167.806114	13557	76	4.343805422	279	5.634789603	2	0.071684588	0.020579774	9moRep1	76	17	527	Sst Gaba	12	STR Prox1 Lhx6 Gaba	9mo	No	241	76	29	STR Prox1 Lhx6 Gaba	0.992726637	STR Prox1 Lhx6 Gaba	12 3	Rep1	-5.857069928	-2.863188702	STR Prox1 Lhx6 Gaba
9780086-9moRep1	143	67	486.8105818	335.4911631	978	1983.96091	5167.705895	17823	67	4.219507705	143	4.9698133	1	0.06993007	0.008023341	9moRep1	67	23	5230	Oligo NN	3	Oligo NN	9mo	No	206	67	36	Oligo NN	0.750382418	Oligo NN	3 5	Rep1	1.742811959	6.535732311	Oligo NN
9780087-9moRep1	69	39	496.9313278	1974.775356	978	1807.865929	5166.618705	18742.5	39	3.688879454	69	4.248495242	0	0	0.003681473	9moRep1	39	3	5255	Endo NN	3	Endo NN	9mo	No	185	46	45	Astro-TE NN	0.478018343	Endo NN	3 2	Rep1	6.702632468	3.123278183	Endo NN
9780098-9moRep1	117	59	530.0579333	665.096013	978	1948.554139	5163.060183	6145	59	4.094344562	117	4.770684624	2	0.170940171	0.01903987	9moRep1	59	2	1067	STR D1 Gaba	2	STR D12 Gaba	9mo	No	209	59	1	STR D12 Gaba	0.488030997	STR D12 Gaba	2 14	Rep1	-12.03714796	-3.017343479	STR D12 Gaba
9780105-9moRep1	292	89	610.9237466	1691.068921	978	1838.342206	5154.373426	27684	89	4.49980967	292	5.680172609	3	0.102739726	0.010547609	9moRep1	89	2	1067	STR D1 Gaba	2	STR D12 Gaba	9mo	No	242	89	1	STR D12 Gaba	0.735643429	STR D12 Gaba	2 2	Rep1	-12.20368429	-3.283637005	STR D12 Gaba
9780107-9moRep1	221	82	613.2586305	1152.817635	978	1896.162168	5154.122608	15787	82	4.418840608	221	5.402677382	1	0.045248869	0.01399886	9moRep1	82	4	1059	STR D2 Gaba	7	STR D12 Gaba	9mo	No	222	82	2	STR D12 Gaba	1	STR D12 Gaba	7 0	Rep1	-9.605850656	-7.441370922	STR D12 Gaba
9780108-9moRep1	129	63	636.1163371	170.7155982	978	2001.66141	5151.66719	18565.5	63	4.158883083	129	4.86753445	1	0.07751938	0.006948372	9moRep1	63	23	5230	Oligo NN	0	STR D12 Gaba	9mo	No	217	63	9	Oligo NN	0.357849743	Oligo NN	0 4	Rep1	-10.3246636	-4.038197952	Oligo NN
9780109-9moRep1	232	85	618.2178812	527.0460375	978	1963.383726	5153.589876	13489	85	4.454347296	232	5.451038454	2	0.086206897	0.017199199	9moRep1	85	2	1067	STR D1 Gaba	2	STR D12 Gaba	9mo	No	232	85	1	STR D12 Gaba	0.92677098	STR D12 Gaba	2 19	Rep1	-10.52850195	-2.109171825	STR D12 Gaba
9780110-9moRep1	232	84	634.347901	1027.391281	978	1909.635702	5151.857159	18580	84	4.442651256	232	5.451038454	1	0.043103448	0.012486545	9moRep1	84	2	1067	STR D1 Gaba	2	STR D12 Gaba	9mo	No	231	84	1	STR D12 Gaba	0.682764048	STR D12 Gaba	2 11	Rep1	-11.59701963	-3.671753841	STR D12 Gaba
9780112-9moRep1	113	57	669.9865975	794.7431807	978	1934.627197	5148.028783	10595	57	4.060443011	113	4.736198448	4	0.353982301	0.010665408	9moRep1	57	15	5203	OPC NN	0	OPC NN	9mo	No	206	58	11	OPC NN	1	OPC NN	0 1	Rep1	-1.929844577	-0.136031802	OPC NN
9780114-9moRep1	116	66	687.7344448	634.5466656	978	1951.835807	5146.122276	12536	66	4.204692619	116	4.762173935	1	0.086206897	0.00925335	9moRep1	66	13	5283	Microglia NN	9	Microglia NN	9mo	No	211	66	8	Microglia NN	1	Microglia NN	9 5	Rep1	-0.701654512	-3.575458485	Microglia NN
9780115-9moRep1	167	67	712.6598524	736.0142675	978	1940.935967	5143.444742	14088	67	4.219507705	167	5.123963979	1	0.05988024	0.01185406	9moRep1	67	2	1067	STR D1 Gaba	2	STR D12 Gaba	9mo	No	208	67	1	L5 IT CTX Glut	0.308096873	STR D12 Gaba	2 2	Rep1	-11.02166219	-3.614597755	STR D12 Gaba
9780130-9moRep1	96	48	946.0224179	1991.440833	978	1806.075692	5118.376498	21955	48	3.891820298	96	4.574710979	0	0	0.00437258	9moRep1	48	4	1059	STR D2 Gaba	7	STR D12 Gaba	9mo	No	193	48	2	STR D12 Gaba	0.725424081	STR D12 Gaba	7 0	Rep1	-7.461634595	-7.160835701	STR D12 Gaba
9780131-9moRep1	121	62	920.5994426	1421.954012	978	1867.251034	5121.107482	10046	62	4.143134726	121	4.804021045	0	0	0.012044595	9moRep1	62	2	1067	STR D1 Gaba	2	STR D12 Gaba	9mo	No	214	62	1	STR D12 Gaba	0.281127442	STR D12 Gaba	2 13	Rep1	-10.39528032	-3.351293999	STR D12 Gaba
9780132-9moRep1	167	76	967.9938606	297.8982673	978	1987.99921	5116.016285	21989	76	4.343805422	167	5.123963979	3	0.179640719	0.007594706	9moRep1	76	3	5255	Endo NN	3	Endo NN	9mo	No	205	76	45	Endo NN	0.712529933	Endo NN	3 2	Rep1	6.333703082	3.100972218	Endo NN
9780134-9moRep1	264	89	964.5805314	869.3943197	978	1926.608032	5116.382951	21830	89	4.49980967	264	5.579729826	1	0.037878788	0.012093449	9moRep1	89	2	1067	STR D1 Gaba	2	STR D12 Gaba	9mo	No	239	89	1	STR D12 Gaba	0.522185196	STR D12 Gaba	2 11	Rep1	-11.46618124	-3.391647058	STR D12 Gaba
9780135-9moRep1	174	66	979.9755623	1023.516454	978	1910.051943	5114.729188	20542	66	4.204692619	174	5.164785974	2	0.114942529	0.008470451	9moRep1	66	2	1067	STR D1 Gaba	2	STR D12 Gaba	9mo	No	212	66	1	STR D12 Gaba	0.835444655	STR D12 Gaba	2 11	Rep1	-11.66892191	-3.433097559	STR D12 Gaba
9780136-9moRep1	178	75	977.5210194	731.4565753	978	1941.425563	5114.992859	12988	75	4.33073334	178	5.187385806	0	0	0.013704958	9moRep1	75	2	1067	STR D1 Gaba	2	STR D12 Gaba	9mo	No	210	75	1	STR D12 Gaba	0.641685807	STR D12 Gaba	2 11	Rep1	-11.98678442	-3.882217604	STR D12 Gaba
9780137-9moRep1	241	76	1031.412368	492.9743729	978	1967.043769	5109.20375	23998	76	4.343805422	241	5.488937726	0	0	0.010042504	9moRep1	76	2	1067	STR D1 Gaba	2	STR D12 Gaba	9mo	No	235	76	1	STR D12 Gaba	0.863335742	STR D12 Gaba	2 2	Rep1	-11.27377744	-2.968043524	STR D12 Gaba
9780138-9moRep1	136	62	1006.384183	1415.910354	978	1867.900255	5111.892324	10508	62	4.143134726	136	4.919980926	0	0	0.01294252	9moRep1	62	23	5230	Oligo NN	0	Astro-TE NN	9mo	No	218	62	17	IOL	0.85396472	Oligo NN	0 4	Rep1	1.771080416	9.252293629	Oligo NN
9780139-9moRep1	88	35	1055.338438	1703.305686	978	1837.027709	5106.633566	6595	35	3.583518938	88	4.48863637	0	0	0.013343442	9moRep1	35	4	1059	STR D2 Gaba	7	STR D12 Gaba	9mo	No	190	39	25	STR D12 Gaba	0.930232915	STR D12 Gaba	7 0	Rep1	-9.621149499	-7.999566036	STR D12 Gaba
9780141-9moRep1	354	92	1111.238151	1571.755404	978	1851.159087	5100.628714	22343	92	4.532599493	354	5.872117789	2	0.056497175	0.015843888	9moRep1	92	4	1059	STR D2 Gaba	7	STR D12 Gaba	9mo	No	250	92	2	STR D12 Gaba	0.752190222	STR D12 Gaba	7 0	Rep1	-7.996330697	-7.150543171	STR D12 Gaba
9780143-9moRep1	100	45	1140.864063	1010.630376	978	1911.43619	5097.446243	19693	45	3.828641396	100	4.615120517	0	0	0.005077946	9moRep1	45	3	5255	Endo NN	3	Astro-TE NN	9mo	No	199	45	5	Astro-TE NN	0.76156585	Endo NN	3 2	Rep1	6.823709052	2.65165214	Endo NN
9780144-9moRep1	235	89	1154.756368	1834.654606	978	1822.917962	5095.953906	22690	89	4.49980967	235	5.463831805	4	0.170212766	0.010356985	9moRep1	89	2	1067	STR D1 Gaba	2	STR D12 Gaba	9mo	No	234	89	1	STR D12 Gaba	0.681271824	STR D12 Gaba	2 2	Rep1	-10.97166677	-2.675175625	STR D12 Gaba
9780149-9moRep1	54	23	1151.719643	1493.196585	978	1859.598023	5096.280117	6267	23	3.17805383	54	4.007333185	0	0	0.008616563	9moRep1	23	3	5255	Endo NN	3	Peri NN	9mo	No	175	34	21	Astro-TE NN	0.291319174	Endo NN	3 0	Rep1	6.515771907	4.281549019	Endo NN
9780150-9moRep1	250	71	1176.320403	605.0963554	978	1954.999415	5093.637457	19179	71	4.276666119	250	5.525452939	2	0.08	0.01303509	9moRep1	71	2	1067	STR D1 Gaba	2	STR D12 Gaba	9mo	No	237	71	1	STR D12 Gaba	0.549740482	STR D12 Gaba	2 0	Rep1	-11.63556143	-3.549709755	STR D12 Gaba
9780152-9moRep1	142	54	1219.880009	426.8783621	978	1974.143926	5088.958202	18218	54	4.007333185	142	4.96284463	1	0.070422535	0.007794489	9moRep1	54	4	1059	STR D2 Gaba	7	STR D12 Gaba	9mo	No	209	54	2	STR D12 Gaba	0.906018258	STR D12 Gaba	7 0	Rep1	-7.634536702	-7.457888084	STR D12 Gaba
9780154-9moRep1	250	87	1260.409162	1905.241504	978	1815.335385	5084.604485	15979	87	4.477336814	250	5.525452939	2	0.08	0.015645535	9moRep1	87	2	1067	STR D1 Gaba	2	STR D12 Gaba	9mo	No	236	87	1	STR D12 Gaba	0.70496954	STR D12 Gaba	2 16	Rep1	-11.91604753	-3.62222715	STR D1 Sema5a Gaba
9780155-9moRep1	33	23	1228.230563	1241.719094	978	1886.612207	5088.06117	10071	23	3.17805383	33	3.526360525	0	0	0.003276735	9moRep1	23	3	5255	Endo NN	3	Oligo NN	9mo	No	157	41	45	BAM NN	0.586791065	Endo NN	3 2	Rep1	6.796861213	3.096799654	Endo NN
9780156-9moRep1	164	74	1351.12442	1076.58951	978	1904.350736	5074.859681	23260	74	4.317488114	164	5.105945474	0	0	0.007050731	9moRep1	74	2	1067	STR D1 Gaba	2	STR D12 Gaba	9mo	No	210	74	1	STR D12 Gaba	0.73796676	STR D12 Gaba	2 18	Rep1	-11.01670404	-5.011524158	STR D12 Gaba
9780157-9moRep1	171	73	1371.40669	194.4683799	978	1999.109842	5072.680922	35658.5	73	4.304065093	171	5.147494477	0	0	0.004795491	9moRep1	73	0	5230	Oligo NN	0	Oligo NN	9mo	No	209	73	16	IOL	0.598254173	Oligo NN	0 4	Rep1	0.774330061	8.050510448	Oligo NN
9780160-9moRep1	132	65	1384.964638	1712.238412	978	1836.068139	5071.224502	21379	65	4.189654742	132	4.890349128	1	0.075757576	0.006174283	9moRep1	65	3	5255	Endo NN	3	Endo NN	9mo	No	212	65	21	Endo NN	0.352051889	Endo NN	3 2	Rep1	8.071806472	3.572807831	Endo NN
9780165-9moRep1	203	83	1466.834441	1537.246875	978	1854.866058	5062.429894	23919	83	4.430816799	203	5.318119994	2	0.098522167	0.008486977	9moRep1	83	17	527	Sst Gaba	5	STR Prox1 Lhx6 Gaba	9mo	No	211	83	60	STR Prox1 Lhx6 Gaba	0.665745668	STR Prox1 Lhx6 Gaba	5 14	Rep1	-4.383665521	0.22301696	STR Prox1 Lhx6 Gaba
9780166-9moRep1	170	67	1461.586819	902.893652	978	1923.009471	5062.993603	11547	67	4.219507705	170	5.141663557	0	0	0.014722439	9moRep1	67	2	1067	STR D1 Gaba	2	STR D12 Gaba	9mo	No	212	67	1	STR D12 Gaba	0.697341787	STR D12 Gaba	2 2	Rep1	-11.51109358	-2.853468615	STR D12 Gaba
9780167-9moRep1	37	30	1506.798541	1882.310097	978	1817.79872	5058.136875	10558	30	3.433987204	37	3.63758616	0	0	0.003504452	9moRep1	30	4	1059	STR D2 Gaba	2	STR D12 Gaba	9mo	No	162	42	2	VLMC NN	0.273094674	STR D12 Gaba	2 4	Rep1	-11.30842443	-4.929226833	STR D12 Gaba
9780169-9moRep1	190	72	1552.691809	1027.76462	978	1909.595597	5053.206935	10328	72	4.290459441	190	5.252273428	1	0.052631579	0.018396592	9moRep1	72	2	1067	STR D1 Gaba	2	STR D12 Gaba	9mo	No	210	72	1	STR D12 Gaba	0.773071863	STR D12 Gaba	2 16	Rep1	-11.2157683	-2.814627605	STR D1 Sema5a Gaba
9780170-9moRep1	141	70	1538.306366	234.6335552	978	1994.795224	5054.752246	11718	70	4.262679877	141	4.955827058	0	0	0.01203277	9moRep1	70	2	1067	STR D1 Gaba	2	STR D12 Gaba	9mo	No	203	70	1	STR D12 Gaba	0.565335011	STR D12 Gaba	2 16	Rep1	-12.01168962	-3.317478615	STR D1 Sema5a Gaba
9780174-9moRep1	343	94	1608.206154	1120.272095	978	1899.658271	5047.24348	18850	94	4.553876892	343	5.840641657	0	0	0.018196286	9moRep1	94	2	1067	STR D1 Gaba	2	STR D12 Gaba	9mo	No	245	94	1	STR D12 Gaba	0.730054354	STR D12 Gaba	2 8	Rep1	-11.15911051	-2.122339922	STR D12 Gaba
9780175-9moRep1	183	79	1654.095979	1451.890892	978	1864.035158	5042.313909	23078	79	4.382026635	183	5.214935758	1	0.054644809	0.00792963	9moRep1	79	2	1067	STR D1 Gaba	2	STR D12 Gaba	9mo	No	210	79	1	STR D12 Gaba	0.879563291	STR D12 Gaba	2 2	Rep1	-10.57974191	-3.799406963	STR D12 Gaba
9780176-9moRep1	150	60	1658.067132	266.6349628	978	1991.357572	5041.88732	22195	60	4.110873864	150	5.017279837	0	0	0.006758279	9moRep1	60	4	1059	STR D2 Gaba	7	STR D12 Gaba	9mo	No	206	60	2	STR D12 Gaba	0.91860431	STR D12 Gaba	7 0	Rep1	-8.326329667	-7.324739891	STR D12 Gaba
9780182-9moRep1	72	38	1690.63267	397.461977	978	1977.303889	5038.389069	20698	38	3.663561646	72	4.290459441	0	0	0.003478597	9moRep1	38	2	1067	STR D1 Gaba	2	STR D12 Gaba	9mo	No	186	42	1	SUB-ProS Glut	0.30747463	STR D12 Gaba	2 2	Rep1	-11.26089807	-3.301150995	STR D12 Gaba
9780191-9moRep1	89	46	1709.178759	691.349121	978	1945.733981	5036.396813	16553	46	3.850147602	89	4.49980967	1	0.112359551	0.005376669	9moRep1	46	20	14947	Astro-TE NN	4	STR D12 Gaba	9mo	No	195	48	32	OB-STR-CTX Inh IMN	0.44833954	Astro-TE NN	4 18	Rep1	0.417547625	-0.713141221	STR D12 Gaba
9780193-9moRep1	190	72	1701.070357	1999.451645	978	1805.215155	5037.267833	20603.5	72	4.290459441	190	5.252273428	2	0.105263158	0.009221734	9moRep1	72	2	1067	STR D1 Gaba	2	STR D1 Sema5a Gaba	9mo	No	210	72	1	STR D12 Gaba	0.572155192	STR D12 Gaba	2 8	Rep1	-8.954615075	-1.209357935	STR D12 Gaba
9780194-9moRep1	139	69	1725.715156	921.7891206	978	1920.979684	5034.620442	17887	69	4.248495242	139	4.941642423	1	0.071942446	0.007771007	9moRep1	69	3	5255	Endo NN	0	Endo NN	9mo	No	206	69	68	Endo NN	0.695201777	OPC NN	0 19	Rep1	6.117913287	3.589958233	OPC NN
9780197-9moRep1	249	93	1751.176295	1072.032691	978	1904.840238	5031.885359	20097	93	4.543294782	249	5.521460918	2	0.080321285	0.012389909	9moRep1	93	15	5203	OPC NN	0	STR D12 Gaba	9mo	No	240	93	11	STR D12 Gaba	0.631643767	Oligo NN	0 4	Rep1	-2.673041303	-0.265579718	Oligo NN
9780208-9moRep1	175	71	1815.87077	1878.317456	978	1818.227617	5024.935757	15662	71	4.276666119	175	5.170483995	1	0.057142857	0.011173541	9moRep1	71	2	1067	STR D1 Gaba	14	STR D12 Gaba	9mo	No	211	71	28	RLP Neur	0.268914668	STR D12 Gaba	14 14	Rep1	-10.56874986	-3.820679623	STR D12 Gaba
9780210-9moRep1	158	78	1814.765044	298.8869649	978	1987.893002	5025.054536	19808	78	4.369447852	158	5.068904202	1	0.063291139	0.007976575	9moRep1	78	2	1067	STR D1 Gaba	2	STR D12 Gaba	9mo	No	202	78	1	L2/3 IT CTX Glut	0.353190681	STR D12 Gaba	2 11	Rep1	-11.5578055	-3.029145676	STR D12 Gaba
9780212-9moRep1	137	61	1808.039933	1708.528957	978	1836.466616	5025.77696	9566	61	4.127134385	137	4.927253685	1	0.072992701	0.014321556	9moRep1	61	20	14947	Astro-TE NN	22	Astro-TE NN	9mo	No	201	61	62	PAL-STR Gaba-Chol	0.876345845	STR D12 Gaba	22 8	Rep1	-8.42678209	1.462677759	Astro-TE NN
9780215-9moRep1	114	64	1815.213821	794.4243849	978	1934.661443	5025.006328	5528	64	4.17438727	114	4.744932128	1	0.087719298	0.020622287	9moRep1	64	2	1067	STR D1 Gaba	2	STR D12 Gaba	9mo	No	209	64	1	STR D12 Gaba	0.821647433	STR D12 Gaba	2 2	Rep1	-11.80093141	-3.18686338	STR D12 Gaba
9780217-9moRep1	208	71	1861.042432	1779.262245	978	1828.868314	5020.083333	11952.5	71	4.276666119	208	5.342334252	3	0.144230769	0.017402217	9moRep1	71	37	586	PAL-STR Gaba-Chol	14	Sst Chodl Gaba	9mo	No	213	71	28	Sst Gaba	0.56347304	Sst Chodl Gaba	14 5	Rep1	-2.577815492	-1.912369448	Sst Chodl Gaba
9780219-9moRep1	163	77	1873.113007	498.091313	978	1966.494097	5018.786689	21184	77	4.356708827	163	5.099866428	0	0	0.007694486	9moRep1	77	2	1067	STR D1 Gaba	2	STR D12 Gaba	9mo	No	209	77	2	STR D1 Sema5a Gaba	0.879455955	STR D1 Sema5a Gaba	2 9	Rep1	-10.91314455	-4.725364643	STR D1 Sema5a Gaba
9780232-9moRep1	162	65	1930.734348	353.9838224	978	1981.974394	5012.596896	17736.5	65	4.189654742	162	5.093750201	1	0.061728395	0.009133707	9moRep1	65	2	1067	STR D1 Gaba	2	STR D12 Gaba	9mo	No	204	65	1	STR D12 Gaba	0.464449365	STR D12 Gaba	2 2	Rep1	-11.63626524	-3.420710522	STR D12 Gaba
9780242-9moRep1	161	78	2006.249721	579.1978586	978	1957.78148	5004.484893	11504	78	4.369447852	161	5.087596335	0	0	0.013995132	9moRep1	78	17	527	Sst Gaba	3	STR Prox1 Lhx6 Gaba	9mo	No	201	78	5	STR Prox1 Lhx6 Gaba	0.729095189	Endo NN	3 12	Rep1	-5.527787168	-2.783612209	Endo NN
9780266-9moRep1	224	84	2025.326603	1669.644645	978	1840.643642	5002.435619	20196	84	4.442651256	224	5.416100402	2	0.089285714	0.011091305	9moRep1	84	4	1059	STR D2 Gaba	7	STR D12 Gaba	9mo	No	224	84	2	STR D12 Gaba	0.765991249	STR D12 Gaba	7 8	Rep1	-8.808729608	-7.264763313	STR D12 Gaba
9790003-9moRep1	197	79	25.00993179	393.7203542	979	1777.705821	5217.313386	24692.5	79	4.382026635	197	5.288267031	0	0	0.007978131	9moRep1	79	2	1067	STR D1 Gaba	2	STR D12 Gaba	9mo	No	211	79	1	STR D12 Gaba	0.341401751	STR D12 Gaba	2 6	Rep1	-10.96282526	-3.006588179	STR D12 Gaba
9790004-9moRep1	100	56	22.40214437	804.4852008	979	1733.580691	5217.59352	20469.5	56	4.043051268	100	4.615120517	4	0.4	0.004885317	9moRep1	56	13	5283	Microglia NN	9	Microglia NN	9mo	No	200	56	8	BAM NN	0.339702441	Microglia NN	9 5	Rep1	-0.994384605	-3.691959816	Microglia NN
9790011-9moRep1	100	51	54.32922171	1819.891287	979	1624.503866	5214.163853	35971.5	51	3.951243719	100	4.615120517	1	0.1	0.002779979	9moRep1	51	13	5283	Microglia NN	9	Microglia NN	9mo	No	199	51	8	Oligo NN	0.140515959	Microglia NN	9 5	Rep1	-0.875276405	-3.854778963	Microglia NN
9790013-9moRep1	172	74	133.7607205	1062.410122	979	1705.873913	5205.631173	20038	74	4.317488114	172	5.153291594	0	0	0.008583691	9moRep1	74	17	527	Sst Gaba	12	STR Prox1 Lhx6 Gaba	9mo	No	208	74	29	STR Prox1 Lhx6 Gaba	0.990844072	STR Prox1 Lhx6 Gaba	12 3	Rep1	-6.164789636	-3.182908016	STR Prox1 Lhx6 Gaba
9790022-9moRep1	141	68	299.7386738	733.9010502	979	1741.162973	5187.80151	26377	68	4.234106505	141	4.955827058	0	0	0.005345566	9moRep1	68	20	14947	Astro-TE NN	4	Astro-TE NN	9mo	No	205	68	32	Astro-TE NN	0.461976328	Astro-TE NN	4 0	Rep1	0.811856907	-0.340799975	Astro-TE NN
9790024-9moRep1	227	82	320.0715159	391.4089406	979	1777.954118	5185.617318	22079	82	4.418840608	227	5.429345629	0	0	0.010281263	9moRep1	82	2	1067	STR D1 Gaba	2	STR D12 Gaba	9mo	No	227	82	1	STR D12 Gaba	0.61826948	STR D12 Gaba	2 14	Rep1	-11.51240679	-2.810588556	STR D12 Gaba
9790027-9moRep1	167	63	420.7888398	1159.151381	979	1695.481785	5174.798074	18351	63	4.158883083	167	5.123963979	0	0	0.009100322	9moRep1	63	2	1067	STR D1 Gaba	2	STR D12 Gaba	9mo	No	212	63	1	L2/3 IT CTX Glut	0.142509634	STR D12 Gaba	2 14	Rep1	-11.68174883	-2.499801594	STR D12 Gaba
9790028-9moRep1	226	88	421.5916063	313.9378795	979	1786.276204	5174.711839	22231	88	4.48863637	226	5.424950017	3	0.132743363	0.010165984	9moRep1	88	2	1067	STR D1 Gaba	2	STR D12 Gaba	9mo	No	226	88	1	STR D12 Gaba	0.479142701	STR D12 Gaba	2 2	Rep1	-11.08112093	-2.913093048	STR D12 Gaba
9790029-9moRep1	226	86	437.9999409	1260.665544	979	1684.576944	5172.949225	16926	86	4.465908119	226	5.424950017	0	0	0.013352239	9moRep1	86	4	1059	STR D2 Gaba	7	STR D12 Gaba	9mo	No	226	86	2	STR D12 Gaba	0.924272989	STR D12 Gaba	7 7	Rep1	-10.1637301	-6.029683548	STR D12 Gaba
9790031-9moRep1	338	94	458.7137003	892.6600144	979	1724.108788	5170.724114	26357	94	4.553876892	338	5.826000107	1	0.029585799	0.012823918	9moRep1	94	4	1059	STR D2 Gaba	7	STR D12 Gaba	9mo	No	248	94	25	STR D12 Gaba	0.709869445	STR D12 Gaba	7 0	Rep1	-9.727951486	-7.87686916	STR D12 Gaba
9790034-9moRep1	129	48	491.797853	134.4852585	979	1805.553341	5167.170153	26456	48	3.891820298	129	4.86753445	1	0.07751938	0.004876021	9moRep1	48	3	5255	Endo NN	3	Endo NN	9mo	No	212	48	21	Endo NN	0.426717862	Endo NN	3 2	Rep1	7.124573749	3.546933216	Endo NN
9790036-9moRep1	38	30	483.8351554	735.2859583	979	1741.014204	5168.02552	5854	30	3.433987204	38	3.663561646	0	0	0.006491288	9moRep1	30	4	1059	STR D2 Gaba	7	STR D12 Gaba	9mo	No	164	46	2	DG-PIR Ex IMN	0.282418581	STR D12 Gaba	7 7	Rep1	-10.55402418	-7.4937038	STR D12 Gaba
9790043-9moRep1	85	43	539.2080886	1445.091542	979	1664.765557	5162.077256	11918	43	3.784189634	85	4.454347296	0	0	0.007132069	9moRep1	43	20	14947	Astro-TE NN	4	Astro-TE NN	9mo	No	188	46	20	Astro-TE NN	0.548996421	Astro-TE NN	4 0	Rep1	2.249399465	0.735414726	Astro-TE NN
9790044-9moRep1	65	34	519.9629934	1055.623026	979	1706.602995	5164.1446	6080	34	3.555348061	65	4.189654742	0	0	0.010690789	9moRep1	34	3	5255	Endo NN	3	Endo NN	9mo	No	174	44	21	Astro-TE NN	0.463623089	Endo NN	3 0	Rep1	7.881713431	4.170969051	Endo NN
9790049-9moRep1	184	79	618.1687327	828.6442183	979	1730.985484	5153.595156	10810	79	4.382026635	184	5.220355825	0	0	0.017021277	9moRep1	79	2	1067	STR D1 Gaba	2	STR D12 Gaba	9mo	No	210	79	1	STR D1 Sema5a Gaba	0.471706835	STR D12 Gaba	2 2	Rep1	-11.03143068	-2.935115772	STR D12 Gaba
9790060-9moRep1	86	40	658.0579827	699.1295374	979	1744.898194	5149.310178	12452	40	3.713572067	86	4.465908119	0	0	0.006906521	9moRep1	40	20	14947	Astro-TE NN	4	Astro-TE NN	9mo	No	190	43	32	Astro-TE NN	0.618283839	Astro-TE NN	4 0	Rep1	1.023534697	-0.289257365	Astro-TE NN
9790064-9moRep1	268	89	751.3364967	1841.197767	979	1622.215084	5139.290025	26238	89	4.49980967	268	5.59471138	1	0.037313433	0.010214193	9moRep1	89	2	1067	STR D1 Gaba	2	STR D12 Gaba	9mo	No	243	89	58	STR D12 Gaba	0.794866644	STR D12 Gaba	2 0	Rep1	-12.65202661	-3.133852917	STR D12 Gaba
9790068-9moRep1	214	75	781.8325237	1991.80151	979	1606.036947	5136.014084	24628	75	4.33073334	214	5.370638028	5	0.23364486	0.008689297	9moRep1	75	2	1067	STR D1 Gaba	2	STR D12 Gaba	9mo	No	217	75	1	STR D1 Sema5a Gaba	0.946799322	STR D1 Sema5a Gaba	2 9	Rep1	-11.3277535	-4.300961452	STR D1 Sema5a Gaba
9790071-9moRep1	209	76	812.1344507	230.2089714	979	1795.270521	5132.758995	8293	76	4.343805422	209	5.347107531	0	0	0.025201978	9moRep1	76	4	1059	STR D2 Gaba	7	STR D12 Gaba	9mo	No	215	76	2	STR D12 Gaba	0.86021795	STR D12 Gaba	7 0	Rep1	-10.48019453	-7.07974382	STR D12 Gaba
9790073-9moRep1	159	75	849.0524601	1236.09446	979	1687.216415	5128.793193	19024	75	4.33073334	159	5.075173815	0	0	0.008357864	9moRep1	75	15	5203	OPC NN	0	OPC NN	9mo	No	200	75	11	OPC NN	1	OPC NN	0 22	Rep1	-1.990433771	-0.257500919	OPC NN
9790082-9moRep1	256	90	984.0261704	1941.624047	979	1611.427104	5114.294064	32403	90	4.510859507	256	5.549076085	0	0	0.007900503	9moRep1	90	2	1067	STR D1 Gaba	2	STR D12 Gaba	9mo	No	237	90	1	STR D12 Gaba	0.611222249	STR D12 Gaba	2 2	Rep1	-11.33343645	-3.14792915	STR D12 Gaba
9790084-9moRep1	94	39	1025.942117	1583.426287	979	1649.905379	5109.791374	6254	39	3.688879454	94	4.553876892	0	0	0.015030381	9moRep1	39	20	14947	Astro-TE NN	4	Astro-TE NN	9mo	No	193	39	32	Astro-TE NN	0.843532651	Astro-TE NN	4 0	Rep1	1.375158709	0.475829137	Astro-TE NN
9790088-9moRep1	236	81	1081.873584	480.3523577	979	1768.399649	5103.783111	23391	81	4.406719247	236	5.468060141	1	0.042372881	0.010089351	9moRep1	81	2	1067	STR D1 Gaba	2	STR D12 Gaba	9mo	No	233	81	1	STR D12 Gaba	0.568990335	STR D12 Gaba	2 14	Rep1	-11.16782995	-2.911692577	STR D12 Gaba
9790107-9moRep1	364	94	1193.27678	1644.120908	979	1643.385449	5091.815971	24225	94	4.553876892	364	5.899897354	3	0.082417582	0.0150258	9moRep1	94	2	1067	STR D1 Gaba	2	STR D12 Gaba	9mo	No	251	94	1	STR D12 Gaba	0.894964627	STR D12 Gaba	2 2	Rep1	-11.03333612	-2.586582857	STR D12 Gaba
9790108-9moRep1	112	51	1183.97819	1419.115538	979	1667.555948	5092.814843	13251	51	3.951243719	112	4.727387819	0	0	0.008452192	9moRep1	51	23	5230	Oligo NN	0	Oligo NN	9mo	No	209	51	9	Oligo NN	0.986789609	Oligo NN	0 4	Rep1	-1.084439356	6.319445175	Oligo NN
9790109-9moRep1	60	34	1239.685881	1946.458984	979	1610.907726	5086.830618	23125	34	3.555348061	60	4.110873864	0	0	0.002594595	9moRep1	34	4	1059	STR D2 Gaba	2	STR D12 Gaba	9mo	No	179	41	2	STR D1 Sema5a Gaba	0.415552202	STR D12 Gaba	2 4	Rep1	-10.17537256	-5.73432346	STR D12 Gaba
9790112-9moRep1	206	81	1254.234819	1329.168453	979	1677.218233	5085.267744	15957	81	4.406719247	206	5.332718793	3	0.145631068	0.012909695	9moRep1	81	2	1067	STR D1 Gaba	2	STR D12 Gaba	9mo	No	217	81	1	STR D12 Gaba	0.60435381	STR D12 Gaba	2 14	Rep1	-10.87353941	-3.002883154	STR D12 Gaba
9790113-9moRep1	132	64	1295.483557	479.4227871	979	1768.499505	5080.836727	28402	64	4.17438727	132	4.890349128	0	0	0.00464756	9moRep1	64	0	5230	Oligo NN	0	Oligo NN	9mo	No	211	64	47	Oligo NN	0.675974386	Oligo NN	0 8	Rep1	-0.245888833	5.594548744	Oligo NN
9790116-9moRep1	166	73	1351.132277	747.3690433	979	1739.716216	5074.858837	24615	73	4.304065093	166	5.117993812	1	0.060240964	0.006743855	9moRep1	73	15	5203	OPC NN	0	OPC NN	9mo	No	205	73	11	OPC NN	1	OPC NN	0 22	Rep1	-1.676152427	-0.088204461	OPC NN
9790122-9moRep1	105	57	1371.03784	1169.25796	979	1694.396118	5072.720544	10835	57	4.060443011	105	4.663439094	0	0	0.009690817	9moRep1	57	4	1059	STR D2 Gaba	7	STR D12 Gaba	9mo	No	205	58	2	CEA-BST Gaba	0.46148599	STR D12 Gaba	7 13	Rep1	-10.47908636	-6.225109058	STR D12 Gaba
9790123-9moRep1	128	56	1369.261948	1852.672394	979	1620.982458	5072.911314	8788	56	4.043051268	128	4.859812404	0	0	0.014565316	9moRep1	56	2	1067	STR D1 Gaba	2	STR D12 Gaba	9mo	No	212	57	1	STR D12 Gaba	0.763899991	STR D12 Gaba	2 4	Rep1	-11.59578367	-3.46603294	STR D12 Gaba
9790128-9moRep1	150	58	1489.7919	627.6020728	979	1752.581809	5059.963761	21999	58	4.077537444	150	5.017279837	0	0	0.006818492	9moRep1	58	23	5230	Oligo NN	0	Oligo NN	9mo	No	206	58	9	Oligo NN	0.925307459	Oligo NN	0 4	Rep1	-0.271725867	6.538846058	Oligo NN
9790129-9moRep1	66	37	1490.871513	270.2180782	979	1790.972667	5059.847787	10001	37	3.63758616	66	4.204692619	0	0	0.00659934	9moRep1	37	20	14947	Astro-TE NN	4	Astro-TE NN	9mo	No	186	42	20	Astro-NT NN	0.528473702	Astro-TE NN	4 17	Rep1	2.509550136	-0.301427859	Astro-TE NN
9790142-9moRep1	72	39	1672.74402	1466.828103	979	1662.430575	5040.310701	12333	39	3.688879454	72	4.290459441	0	0	0.005837996	9moRep1	39	20	14947	Astro-TE NN	4	Astro-TE NN	9mo	No	185	47	32	RGL	0.454425434	Astro-TE NN	4 0	Rep1	1.149329465	-0.143164265	Astro-TE NN
9790144-9moRep1	75	39	1705.799953	1903.583115	979	1615.513533	5036.759771	12733	39	3.688879454	75	4.33073334	0	0	0.005890207	9moRep1	39	23	5230	Oligo NN	0	Oligo NN	9mo	No	194	46	9	Oligo NN	0.145079902	Oligo NN	0 4	Rep1	-2.300774057	6.104965729	Oligo NN
9790145-9moRep1	169	86	1690.771727	154.8414611	979	1803.36664	5038.374131	16854	86	4.465908119	169	5.135798437	2	0.118343195	0.010027293	9moRep1	86	23	5230	Oligo NN	4	Oligo NN	9mo	No	209	86	32	RGL	0.275010838	Astro-TE NN	4 11	Rep1	-9.35767122	-2.292468983	Astro-TE NN
9790147-9moRep1	79	42	1732.667843	445.7414642	979	1772.117616	5033.873572	12184	42	3.761200116	79	4.382026635	0	0	0.006483913	9moRep1	42	20	14947	Astro-TE NN	4	Astro-TE NN	9mo	No	186	47	20	Astro-TE NN	0.439438375	Astro-TE NN	4 0	Rep1	1.698085826	0.292731089	Astro-TE NN
9790148-9moRep1	187	84	1799.216593	1558.277155	979	1652.606946	5026.72478	28894	84	4.442651256	187	5.236441963	1	0.053475936	0.006471932	9moRep1	84	15	5203	OPC NN	0	OPC NN	9mo	No	209	84	11	OPC NN	1	OPC NN	0 22	Rep1	-2.104272563	-0.320801455	OPC NN
9790149-9moRep1	146	64	1800.342596	802.6422734	979	1733.778662	5026.603823	23859	64	4.17438727	146	4.990432587	0	0	0.006119284	9moRep1	64	20	14947	Astro-TE NN	4	Astro-TE NN	9mo	No	202	64	7	Astro-TE NN	0.59614522	Astro-TE NN	4 10	Rep1	2.065658372	2.163557571	Astro-TE NN
9790150-9moRep1	70	39	1797.261324	1012.41274	979	1711.244725	5026.934819	20863	39	3.688879454	70	4.262679877	2	0.285714286	0.003355222	9moRep1	39	13	5283	Microglia NN	9	Microglia NN	9mo	No	180	43	8	Microglia NN	0.972982171	Microglia NN	9 4	Rep1	0.093726929	-3.138840872	Microglia NN
9790152-9moRep1	69	36	1840.976363	426.3903489	979	1774.196349	5022.238867	13938.5	36	3.610917913	69	4.248495242	0	0	0.004950317	9moRep1	36	9	5244	SMC NN	6	Microglia NN	9mo	No	174	43	12	Peri NN	0.768007555	Microglia NN	6 12	Rep1	9.096061271	6.888886017	Peri NN
9790153-9moRep1	261	90	1904.427914	1429.424011	979	1666.448593	5015.422783	21872	90	4.510859507	261	5.568344504	3	0.114942529	0.011933065	9moRep1	90	2	1067	STR D1 Gaba	2	STR D12 Gaba	9mo	No	241	90	1	STR D12 Gaba	0.424671892	STR D12 Gaba	2 6	Rep1	-9.777990777	-1.663383561	STR D12 Gaba
9790155-9moRep1	103	42	1899.025383	1712.491156	979	1636.040989	5016.003133	27139	42	3.761200116	103	4.644390899	2	0.194174757	0.003795276	9moRep1	42	0	5230	Oligo NN	0	Oligo NN	9mo	No	201	43	9	Oligo NN	0.928221149	Oligo NN	0 4	Rep1	-0.306640867	5.267307323	Oligo NN
9790178-9moRep1	119	60	1971.791635	2012.388889	979	1603.825412	5008.186445	18730.75	60	4.110873864	119	4.787491743	1	0.084033613	0.006353189	9moRep1	60	23	5230	Oligo NN	0	STR D12 Gaba	9mo	No	209	60	9	STR D12 Gaba	0.253303268	Oligo NN	0 4	Rep1	-11.02297159	-4.166157204	Oligo NN
9790184-9moRep1	166	75	1993.604139	656.5700971	979	1749.470009	5005.843305	13998.5	75	4.33073334	166	5.117993812	0	0	0.011858413	9moRep1	75	28	1276	STR-PAL Chst9 Gaba	2	STR D1 Sema5a Gaba	9mo	No	209	75	1	STR D1 Sema5a Gaba	0.752095646	STR D1 Sema5a Gaba	2 9	Rep1	-8.904999215	-2.760635572	STR D1 Sema5a Gaba
9800002-9moRep1	300	89	60.55032239	1361.249071	980	1473.772072	5213.495571	28647	89	4.49980967	300	5.707110265	1	0.033333333	0.010472301	9moRep1	89	2	1067	STR D1 Gaba	2	STR D12 Gaba	9mo	No	244	89	1	STR D1 Sema5a Gaba	0.629957586	STR D12 Gaba	2 2	Rep1	-11.79621645	-3.518610912	STR D12 Gaba
9800010-9moRep1	370	98	55.96076407	726.8251592	980	1541.923079	5213.98859	23273	98	4.59511985	370	5.916202063	0	0	0.015898251	9moRep1	98	2	1067	STR D1 Gaba	2	STR D12 Gaba	9mo	No	249	97	1	STR D12 Gaba	0.873805735	STR D12 Gaba	2 14	Rep1	-11.61787649	-2.843266684	STR D12 Gaba
9800030-9moRep1	247	79	200.4316712	1867.284116	980	1419.412839	5198.469254	27625.5	79	4.382026635	247	5.513428746	0	0	0.008941015	9moRep1	79	4	1059	STR D2 Gaba	7	STR D12 Gaba	9mo	No	238	79	8	STR D12 Gaba	1	STR D12 Gaba	7 13	Rep1	-9.060150582	-7.540043789	STR D12 Gaba
9800055-9moRep1	95	55	283.2223338	980.0834679	980	1514.717596	5189.575726	22907	55	4.025351691	95	4.564348191	0	0	0.004147204	9moRep1	55	3	5255	Endo NN	6	Endo NN	9mo	No	192	55	12	Astro-TE NN	0.517578643	Peri NN	6 7	Rep1	8.336349051	5.720911068	Peri NN
9800059-9moRep1	230	80	337.7001996	2001.080115	980	1405.040222	5183.723611	29423	80	4.394449155	230	5.442417711	2	0.086956522	0.007817014	9moRep1	80	4	1059	STR D2 Gaba	7	STR D12 Gaba	9mo	No	230	80	25	STR D12 Gaba	0.843986618	STR D12 Gaba	7 3	Rep1	-7.646713693	-7.663254696	STR D12 Gaba
9800080-9moRep1	326	97	389.6626891	1538.770255	980	1454.702414	5178.141703	23130	97	4.584967479	326	5.789960171	2	0.061349693	0.01409425	9moRep1	97	2	1067	STR D1 Gaba	2	STR D12 Gaba	9mo	No	242	97	1	STR D12 Gaba	0.956951148	STR D12 Gaba	2 14	Rep1	-11.56525465	-3.139061171	STR D12 Gaba
9800086-9moRep1	105	51	384.972145	1678.983187	980	1439.640478	5178.64557	14037	51	3.951243719	105	4.663439094	1	0.095238095	0.007480231	9moRep1	51	2	1067	STR D1 Gaba	2	STR D12 Gaba	9mo	No	202	52	1	STR D1 Sema5a Gaba	0.561328361	STR D12 Gaba	2 14	Rep1	-11.64670797	-3.375833469	STR D12 Gaba
9800088-9moRep1	146	60	408.5698147	1356.127245	980	1474.322269	5176.110664	21156	60	4.110873864	146	4.990432587	1	0.068493151	0.006901116	9moRep1	60	3	5255	Endo NN	3	Endo NN	9mo	No	203	60	45	Astro-TE NN	0.580750536	Endo NN	3 2	Rep1	6.302854579	3.027003807	Endo NN
9800090-9moRep1	317	93	419.9074771	607.9536798	980	1554.692476	5174.892751	17012	93	4.543294782	317	5.762051383	2	0.063091483	0.018633905	9moRep1	93	4	1059	STR D2 Gaba	7	STR D12 Gaba	9mo	No	242	93	2	STR D12 Gaba	0.934422473	STR D12 Gaba	7 0	Rep1	-9.495502908	-7.68003698	STR D12 Gaba
9800091-9moRep1	240	86	442.8566227	304.9025097	980	1587.246801	5172.427511	25541	86	4.465908119	240	5.484796933	1	0.041666667	0.009396656	9moRep1	86	2	1067	STR D1 Gaba	2	STR D12 Gaba	9mo	No	235	86	1	STR D12 Gaba	0.465401329	STR D12 Gaba	2 14	Rep1	-11.09453531	-2.794526058	STR D12 Gaba
9800105-9moRep1	269	100	591.9197215	1395.752653	980	1470.065633	5156.414874	33172	100	4.615120517	269	5.598421959	4	0.148698885	0.008109249	9moRep1	100	13	5283	Microglia NN	9	STR D12 Gaba	9mo	No	245	100	8	STR D12 Gaba	0.964498227	STR D12 Gaba	9 11	Rep1	-1.682345469	-4.001539904	STR D12 Gaba
9800121-9moRep1	292	97	700.145781	1060.702248	980	1506.057376	5144.789027	17931	97	4.584967479	292	5.680172609	0	0	0.016284647	9moRep1	97	2	1067	STR D1 Gaba	2	STR D12 Gaba	9mo	No	244	97	1	STR D12 Gaba	0.86910739	STR D12 Gaba	2 14	Rep1	-11.41729589	-3.118952232	STR D12 Gaba
9800155-9moRep1	100	54	796.015785	1994.739663	980	1405.721325	5134.490492	20474	54	4.007333185	100	4.615120517	0	0	0.004884243	9moRep1	54	2	1067	STR D1 Gaba	2	STR D12 Gaba	9mo	No	203	54	1	STR D12 Gaba	0.197506999	STR D12 Gaba	2 4	Rep1	-10.87703748	-3.249765831	STR D12 Gaba
9800164-9moRep1	314	96	800.2413793	766.3389101	980	1537.678437	5134.036571	18589	96	4.574710979	314	5.752572639	4	0.127388535	0.01689171	9moRep1	96	2	1067	STR D1 Gaba	2	STR D12 Gaba	9mo	No	249	96	1	STR D12 Gaba	0.915076469	STR D12 Gaba	2 2	Rep1	-11.09936662	-2.956248003	STR D12 Gaba
9800183-9moRep1	345	99	866.8161036	655.0149192	980	1549.637069	5126.884989	21784	99	4.605170186	345	5.846438775	2	0.057971014	0.015837312	9moRep1	99	2	1067	STR D1 Gaba	2	STR D12 Gaba	9mo	No	242	98	1	STR D12 Gaba	0.974474745	STR D12 Gaba	2 14	Rep1	-11.37703558	-3.017096001	STR D12 Gaba
9800191-9moRep1	43	25	880.6266582	1858.509286	980	1420.355448	5125.401433	9423	25	3.258096538	43	3.784189634	0	0	0.004563303	9moRep1	25	2	1067	STR D1 Gaba	2	STR D12 Gaba	9mo	No	170	38	1	L2/3 IT PPP Glut	0.130758306	STR D12 Gaba	2 4	Rep1	-11.21407266	-3.882189709	STR D12 Gaba
9800192-9moRep1	340	106	907.3692262	479.3990821	980	1568.502052	5122.528696	20264	106	4.672828834	340	5.831882477	1	0.029411765	0.016778523	9moRep1	106	2	1067	STR D1 Gaba	2	STR D12 Gaba	9mo	No	243	106	1	STR D12 Gaba	0.795469912	STR D12 Gaba	2 14	Rep1	-11.45278307	-2.328101831	STR D12 Gaba
9800193-9moRep1	325	105	932.1672273	1680.615132	980	1439.465171	5119.864849	24081	105	4.663439094	325	5.786897381	1	0.030769231	0.013496117	9moRep1	105	2	1067	STR D1 Gaba	2	STR D12 Gaba	9mo	No	244	105	1	STR D12 Gaba	0.707061916	STR D12 Gaba	2 14	Rep1	-11.47815653	-3.09951635	STR D12 Gaba
9800195-9moRep1	297	91	959.9235684	1204.210659	980	1490.641433	5116.88321	20659	91	4.521788577	297	5.697093487	4	0.134680135	0.014376301	9moRep1	91	4	1059	STR D2 Gaba	7	STR D12 Gaba	9mo	No	245	91	2	STR D12 Gaba	0.986124626	STR D12 Gaba	7 0	Rep1	-9.460232217	-7.564370113	STR D12 Gaba
9800199-9moRep1	218	81	973.5790038	103.2134573	980	1608.912617	5115.416318	25176	81	4.406719247	218	5.38907173	4	0.183486239	0.00865904	9moRep1	81	2	1067	STR D1 Gaba	2	STR D12 Gaba	9mo	No	219	81	1	STR D12 Gaba	0.610848596	STR D12 Gaba	2 2	Rep1	-11.14199587	-3.091132599	STR D12 Gaba
9800201-9moRep1	43	29	962.3199372	918.4403814	980	1521.339412	5116.625788	8286	29	3.401197382	43	3.784189634	0	0	0.005189476	9moRep1	29	23	5230	Oligo NN	0	STR D12 Gaba	9mo	No	172	41	9	OB-STR-CTX Inh IMN	0.36552717	Oligo NN	0 4	Rep1	-1.252452571	6.966907066	Oligo NN
9800211-9moRep1	255	85	1096.078455	865.7463847	980	1526.9999	5102.257197	20330	85	4.454347296	255	5.545177444	1	0.039215686	0.01254304	9moRep1	85	4	1059	STR D2 Gaba	7	STR D12 Gaba	9mo	No	239	85	25	STR D12 Gaba	0.923542569	STR D12 Gaba	7 0	Rep1	-8.23241945	-7.77535339	STR D12 Gaba
9800212-9moRep1	121	64	1109.619677	724.1719607	980	1542.20809	5100.802574	12939	64	4.17438727	121	4.804021045	1	0.082644628	0.009351573	9moRep1	64	2	1067	STR D1 Gaba	2	STR D12 Gaba	9mo	No	219	64	1	STR D12 Gaba	0.484538801	STR D12 Gaba	2 17	Rep1	-11.89394232	-4.355656582	STR D12 Gaba
9800213-9moRep1	162	64	1154.914705	495.2216928	980	1566.802357	5095.936897	10704	64	4.17438727	162	5.093750201	0	0	0.015134529	9moRep1	64	4	1059	STR D2 Gaba	7	STR D12 Gaba	9mo	No	208	64	2	STR D12 Gaba	0.955137882	STR D12 Gaba	7 20	Rep1	-9.818481881	-7.495711285	STR D12 Gaba
9800215-9moRep1	175	66	1186.770304	1428.010497	980	1466.600435	5092.514909	17053	66	4.204692619	175	5.170483995	0	0	0.010262124	9moRep1	66	2	1067	STR D1 Gaba	2	STR D12 Gaba	9mo	No	212	66	1	STR D12 Gaba	0.531091833	STR D12 Gaba	2 2	Rep1	-10.48120733	-2.427514511	STR D12 Gaba
9800219-9moRep1	156	65	1225.517489	1364.6108	980	1473.410949	5088.352613	9463	65	4.189654742	156	5.056245805	2	0.128205128	0.016485258	9moRep1	65	2	1067	STR D1 Gaba	2	STR D12 Gaba	9mo	No	204	65	1	STR D12 Gaba	0.389973392	STR D12 Gaba	2 0	Rep1	-11.51760908	-3.881115395	STR D12 Gaba
9800228-9moRep1	298	82	1235.065196	1651.503392	980	1442.592409	5087.326981	15185	82	4.418840608	298	5.700443573	2	0.067114094	0.01962463	9moRep1	82	2	1067	STR D1 Gaba	2	STR D12 Gaba	9mo	No	242	82	1	STR D12 Gaba	0.709148925	STR D12 Gaba	2 2	Rep1	-11.54860349	-3.102509695	STR D12 Gaba
9800230-9moRep1	300	94	1284.46022	1286.875155	980	1481.761458	5082.020875	17798	94	4.553876892	300	5.707110265	1	0.033333333	0.016855826	9moRep1	94	4	1059	STR D2 Gaba	7	STR D12 Gaba	9mo	No	247	94	2	STR D12 Gaba	0.845585301	STR D12 Gaba	7 0	Rep1	-9.977731187	-6.957648235	STR D12 Gaba
9800265-9moRep1	299	96	1331.539372	1781.81113	980	1428.594508	5076.963544	30115	96	4.574710979	299	5.703782475	3	0.100334448	0.009928607	9moRep1	96	4	1059	STR D2 Gaba	7	STR D12 Gaba	9mo	No	250	96	2	STR D12 Gaba	0.842811215	STR D12 Gaba	7 0	Rep1	-9.771117646	-7.191664654	STR D12 Gaba
9800270-9moRep1	82	54	1324.093161	1084.150595	980	1503.53851	5077.76343	14695	54	4.007333185	82	4.418840608	1	0.12195122	0.005580129	9moRep1	54	13	5283	Microglia NN	9	Microglia NN	9mo	No	179	58	8	Microglia NN	0.983163294	Microglia NN	9 5	Rep1	-0.232361261	-3.357532221	Microglia NN
9800274-9moRep1	122	52	1400.446379	758.4967967	980	1538.520852	5069.561424	14360	52	3.970291914	122	4.812184355	0	0	0.008495822	9moRep1	52	20	14947	Astro-TE NN	4	STR D12 Gaba	9mo	No	215	52	32	Astro-TE NN	0.724292193	Astro-TE NN	4 18	Rep1	0.696343165	-0.4021429	STR D12 Gaba
9800277-9moRep1	308	100	1409.149588	1154.32194	980	1496.000573	5068.626509	14453	100	4.615120517	308	5.733341277	1	0.032467532	0.021310455	9moRep1	100	2	1067	STR D1 Gaba	2	STR D12 Gaba	9mo	No	251	100	1	STR D12 Gaba	0.734299413	STR D12 Gaba	2 18	Rep1	-11.27132745	-3.255153137	STR D12 Gaba
9800278-9moRep1	229	81	1415.854743	1658.710211	980	1441.818239	5067.906229	16550	81	4.406719247	229	5.438079309	0	0	0.013836858	9moRep1	81	2	1067	STR D1 Gaba	2	STR D12 Gaba	9mo	No	229	81	1	STR D12 Gaba	0.864738448	STR D12 Gaba	2 16	Rep1	-10.84075399	-2.263869005	STR D1 Sema5a Gaba
9800280-9moRep1	50	33	1452.653426	118.7198608	980	1607.24689	5063.953245	22985	33	3.526360525	50	3.931825633	0	0	0.002175332	9moRep1	33	3	5255	Endo NN	3	Endo NN	9mo	No	164	42	5	Endo NN	0.364867783	Endo NN	3 2	Rep1	8.212762397	2.924737972	Endo NN
9800283-9moRep1	45	24	1465.282442	1341.063361	980	1475.940459	5062.596613	8207	24	3.218875825	45	3.828641396	0	0	0.005483124	9moRep1	24	9	5244	SMC NN	6	STR D12 Gaba	9mo	No	169	37	12	Peri NN	0.940752739	Peri NN	6 7	Rep1	10.13253359	8.126703304	Peri NN
9800284-9moRep1	99	39	1462.778021	1472.581994	980	1461.812481	5062.865642	10519	39	3.688879454	99	4.605170186	1	0.101010101	0.009411541	9moRep1	39	23	5230	Oligo NN	0	Oligo NN	9mo	No	200	40	9	Oligo NN	0.761848454	Oligo NN	0 4	Rep1	0.113786127	7.185789627	Oligo NN
9800285-9moRep1	281	92	1562.086446	1470.249399	980	1462.063053	5052.197745	21632	92	4.532599493	281	5.641907071	3	0.106761566	0.012990015	9moRep1	92	4	1059	STR D2 Gaba	7	STR D12 Gaba	9mo	No	239	92	2	STR D12 Gaba	0.758918131	STR D12 Gaba	7 0	Rep1	-9.094269235	-7.225202518	STR D12 Gaba
9800286-9moRep1	205	77	1598.87018	1143.268305	980	1497.187975	5048.246367	30812	77	4.356708827	205	5.327876169	2	0.097560976	0.006653252	9moRep1	77	23	5230	Oligo NN	0	Astro-TE NN	9mo	No	214	77	16	Astro-TE NN	0.445016821	Oligo NN	0 8	Rep1	0.526669484	4.857222122	Oligo NN
9800287-9moRep1	131	63	1566.066521	245.366089	980	1593.642315	5051.770198	17829	63	4.158883083	131	4.882801923	2	0.152671756	0.00734758	9moRep1	63	4	1059	STR D2 Gaba	7	STR D12 Gaba	9mo	No	216	63	2	STR D12 Gaba	0.815982246	STR D12 Gaba	7 7	Rep1	-8.400810678	-7.337533909	STR D12 Gaba
9800288-9moRep1	156	66	1565.021362	1700.156356	980	1437.366016	5051.882471	18912	66	4.204692619	156	5.056245805	0	0	0.008248731	9moRep1	66	4	1059	STR D2 Gaba	7	STR D12 Gaba	9mo	No	200	66	2	STR D12 Gaba	0.731866927	STR D12 Gaba	7 19	Rep1	-8.117882211	-6.73434301	STR D12 Gaba
9800289-9moRep1	153	66	1647.592586	418.5068149	980	1575.043213	5043.012515	17535	66	4.204692619	153	5.036952602	2	0.130718954	0.008725406	9moRep1	66	4	1059	STR D2 Gaba	7	STR D12 Gaba	9mo	No	204	66	2	STR D12 Gaba	0.716572334	CEA-BST Six3 Cyp26b1 Gaba	7 4	Rep1	-8.001577813	-6.955512959	CEA-BST Six3 Cyp26b1 Gaba
9800291-9moRep1	198	72	1677.691928	140.803613	980	1604.874612	5039.779187	17603	72	4.290459441	198	5.293304825	0	0	0.011248083	9moRep1	72	2	1067	STR D1 Gaba	2	STR D12 Gaba	9mo	No	215	72	58	STR D12 Gaba	0.735107542	STR D12 Gaba	2 12	Rep1	-12.27936025	-3.031542021	STR D12 Gaba
9800292-9moRep1	54	32	1673.668447	1755.436422	980	1431.427728	5040.211397	9736	32	3.496507561	54	4.007333185	0	0	0.005546426	9moRep1	32	23	5230	Oligo NN	0	Oligo NN	9mo	No	176	42	9	Oligo NN	0.597695904	Oligo NN	0 4	Rep1	-0.274742443	7.29324345	Oligo NN
9800295-9moRep1	80	48	1740.975334	448.6256339	980	1571.807793	5032.981165	13014	48	3.891820298	80	4.394449155	1	0.125	0.006147226	9moRep1	48	4	1059	STR D2 Gaba	4	STR D12 Gaba	9mo	No	191	50	32	CEA-BST Six3 Cyp26b1 Gaba	0.545206023	Astro-TE NN	4 18	Rep1	-7.873060185	-6.35733791	STR D12 Gaba
9800296-9moRep1	75	43	1737.577978	536.0317419	980	1562.418465	5033.346116	11625	43	3.784189634	75	4.33073334	0	0	0.006451613	9moRep1	43	20	14947	Astro-TE NN	4	Astro-TE NN	9mo	No	184	50	20	Astro-TE NN	0.174243018	Astro-TE NN	4 19	Rep1	2.016980212	-0.314775246	Astro-TE NN
9800297-9moRep1	158	59	1760.649061	261.8288079	980	1591.873859	5030.867777	21508	59	4.094344562	158	5.068904202	1	0.063291139	0.007346104	9moRep1	59	2	1067	STR D1 Gaba	2	STR D12 Gaba	9mo	No	209	59	1	STR D12 Gaba	0.435701464	STR D12 Gaba	2 4	Rep1	-11.37425085	-3.933978754	STR D12 Gaba
9800298-9moRep1	61	26	1743.641909	881.8043251	980	1525.274926	5032.694717	13410	26	3.295836866	61	4.127134385	1	0.163934426	0.004548844	9moRep1	26	3	5255	Endo NN	3	Endo NN	9mo	No	182	37	21	Astro-TE NN	0.60433507	Endo NN	3 0	Rep1	8.59810118	3.779479784	Endo NN
9800313-9moRep1	159	68	1835.292272	1284.269636	980	1482.041348	5022.849463	29311.5	68	4.234106505	159	5.075173815	1	0.062893082	0.005424492	9moRep1	68	0	5230	Oligo NN	3	Endo NN	9mo	No	204	68	36	Astro-TE NN	0.447887952	Oligo NN	3 5	Rep1	6.531620067	4.414372963	Oligo NN
9810017-9moRep1	55	28	103.1427423	1829.287458	981	1223.494511	5208.920213	13961.5	28	3.36729583	55	4.025351691	0	0	0.003939405	9moRep1	28	23	5230	Oligo NN	0	Oligo NN	9mo	No	181	37	9	Oligo NN	0.47334229	Oligo NN	0 4	Rep1	-1.236795504	5.612851185	Oligo NN
9810021-9moRep1	60	37	114.9547511	1671.513251	981	1240.442912	5207.651345	3094	37	3.63758616	60	4.110873864	0	0	0.019392372	9moRep1	37	2	1067	STR D1 Gaba	2	STR D12 Gaba	9mo	No	186	43	1	STR-PAL Chst9 Gaba	0.285415489	STR D12 Gaba	2 3	Rep1	-10.29553934	-3.237360197	STR D1 Sema5a Gaba
9810039-9moRep1	178	69	376.7442612	860.2353213	981	1327.591909	5179.529425	8669	69	4.248495242	178	5.187385806	0	0	0.020532933	9moRep1	69	2	1067	STR D1 Gaba	2	STR D12 Gaba	9mo	No	209	69	1	STR D12 Gaba	0.542836192	STR D12 Gaba	2 14	Rep1	-11.42021127	-3.160851198	STR D12 Gaba
9810041-9moRep1	268	92	425.6833707	1751.512144	981	1231.849281	5174.272294	15605	92	4.532599493	268	5.59471138	1	0.037313433	0.017173983	9moRep1	92	2	1067	STR D1 Gaba	2	STR D12 Gaba	9mo	No	244	92	1	STR D12 Gaba	0.609514077	STR D12 Gaba	2 14	Rep1	-10.89030119	-2.700046497	STR D12 Gaba
9810042-9moRep1	209	65	391.3670913	252.2276029	981	1392.905238	5177.958613	9499	65	4.189654742	209	5.347107531	0	0	0.022002316	9moRep1	65	37	586	PAL-STR Gaba-Chol	22	PAL-STR Gaba-Chol	9mo	No	213	65	62	PAL-STR Gaba-Chol	1	PAL-STR Gaba-Chol	22 1	Rep1	-8.510711152	1.477117342	PAL-STR Gaba-Chol
9810046-9moRep1	47	30	493.2334747	592.4013112	981	1356.36314	5167.015935	12965	30	3.433987204	47	3.871201011	0	0	0.003625145	9moRep1	30	3	5255	Endo NN	3	Endo NN	9mo	No	166	40	5	Endo NN	0.862590546	Endo NN	3 2	Rep1	5.461967509	3.720027727	Endo NN
9810047-9moRep1	133	66	491.1218142	283.0326109	981	1389.596106	5167.242774	9966	66	4.204692619	133	4.8978398	2	0.15037594	0.013345374	9moRep1	66	2	1067	STR D1 Gaba	22	STR D12 Gaba	9mo	No	209	66	62	STR D1 Sema5a Gaba	0.261823693	STR D12 Gaba	22 2	Rep1	-8.447113473	1.222782654	STR D12 Gaba
9810049-9moRep1	104	55	563.4062226	352.5449167	981	1382.128964	5159.477847	13692	55	4.025351691	104	4.65396035	2	0.192307692	0.007595676	9moRep1	55	4	1059	STR D2 Gaba	7	STR D12 Gaba	9mo	No	198	56	2	STR D12 Gaba	0.845073949	STR D12 Gaba	7 18	Rep1	-7.589257676	-7.615706879	STR D12 Gaba
9810050-9moRep1	71	40	549.0857093	845.3792984	981	1329.187771	5161.016184	11574	40	3.713572067	71	4.276666119	0	0	0.006134439	9moRep1	40	20	14947	Astro-TE NN	4	Astro-TE NN	9mo	No	191	47	32	Astro-TE NN	0.54728918	Astro-TE NN	4 0	Rep1	1.718138974	0.303330761	Astro-TE NN
9810052-9moRep1	208	78	571.3369303	1841.857844	981	1222.144177	5158.625916	11213	78	4.369447852	208	5.342334252	5	0.240384615	0.018549897	9moRep1	78	20	14947	Astro-TE NN	4	STR D12 Gaba	9mo	No	219	78	32	STR D12 Gaba	0.854703183	Astro-TE NN	4 18	Rep1	-8.087292153	-6.333798367	STR D12 Gaba
9810059-9moRep1	144	53	613.0937921	928.4725113	981	1320.261742	5154.140315	8167	53	3.988984047	144	4.976733742	0	0	0.017631933	9moRep1	53	2	1067	STR D1 Gaba	2	STR D12 Gaba	9mo	No	208	53	1	STR D12 Gaba	0.858489573	STR D12 Gaba	2 14	Rep1	-11.23247858	-2.674558359	STR D12 Gaba
9810063-9moRep1	248	89	627.6335393	1186.55616	981	1292.537913	5152.578428	12135	89	4.49980967	248	5.517452896	3	0.120967742	0.020436753	9moRep1	89	2	1067	STR D1 Gaba	2	STR D12 Gaba	9mo	No	241	89	18	STR D1 Sema5a Gaba	0.706664553	STR D12 Gaba	2 14	Rep1	-12.01538416	-3.960717159	STR D12 Gaba
9810064-9moRep1	132	58	623.2723752	1754.787711	981	1231.497414	5153.046913	9553	58	4.077537444	132	4.890349128	0	0	0.013817649	9moRep1	58	4	1059	STR D2 Gaba	7	STR D12 Gaba	9mo	No	212	59	2	STR D12 Gaba	0.888670265	STR D12 Gaba	7 6	Rep1	-8.662055451	-6.345187145	STR D12 Gaba
9810065-9moRep1	237	84	653.3555509	449.6550657	981	1371.69721	5149.815322	14223	84	4.442651256	237	5.472270674	1	0.042194093	0.016663151	9moRep1	84	2	1067	STR D1 Gaba	2	STR D12 Gaba	9mo	No	236	84	1	STR D12 Gaba	0.884955788	STR D12 Gaba	2 14	Rep1	-10.9834828	-3.4776537	STR D12 Gaba
9810066-9moRep1	158	66	679.6958345	252.6825483	981	1392.856367	5146.985799	18365	66	4.204692619	158	5.068904202	1	0.063291139	0.008603322	9moRep1	66	2	1067	STR D1 Gaba	2	STR D12 Gaba	9mo	No	205	66	1	STR D1 Sema5a Gaba	0.311978347	STR D12 Gaba	2 2	Rep1	-11.29874845	-2.520515161	STR D12 Gaba
9810073-9moRep1	62	36	731.1293323	375.7178899	981	1379.63968	5141.460716	7848	36	3.610917913	62	4.143134726	1	0.161290323	0.007900102	9moRep1	36	2	1067	STR D1 Gaba	2	STR D12 Gaba	9mo	No	174	43	1	STR D12 Gaba	0.813782473	STR D12 Gaba	2 14	Rep1	-11.04799028	-3.005720335	STR D12 Gaba
9810074-9moRep1	58	35	753.3262539	1948.506494	981	1210.687779	5139.076281	13937	35	3.583518938	58	4.077537444	0	0	0.004161584	9moRep1	35	3	5255	Endo NN	3	Endo NN	9mo	No	175	43	21	Endo NN	0.940172682	Endo NN	3 0	Rep1	7.59025101	3.634519857	Endo NN
9810076-9moRep1	164	75	802.0643559	144.6578663	981	1404.460581	5133.840743	24172	75	4.33073334	164	5.105945474	2	0.12195122	0.00678471	9moRep1	75	20	14947	Astro-TE NN	4	STR D12 Gaba	9mo	No	205	75	32	STR D12 Gaba	0.764638859	Astro-TE NN	4 18	Rep1	-7.927578408	-6.258783298	STR D12 Gaba
9810078-9moRep1	124	59	795.8320032	311.3530367	981	1386.553873	5134.510234	7393	59	4.094344562	124	4.828313737	0	0	0.016772623	9moRep1	59	4	1059	STR D2 Gaba	7	STR D12 Gaba	9mo	No	215	61	2	STR D12 Gaba	0.85709825	STR D12 Gaba	7 3	Rep1	-10.25024172	-6.514222103	STR D12 Gaba
9810081-9moRep1	130	69	907.83069	478.3539751	981	1368.614319	5122.479125	9899	69	4.248495242	130	4.875197323	0	0	0.01313264	9moRep1	69	2	1067	STR D1 Gaba	2	STR D12 Gaba	9mo	No	213	69	1	STR D12 Gaba	0.716417511	STR D12 Gaba	2 14	Rep1	-12.65944715	-4.216145473	STR D12 Gaba
9810082-9moRep1	313	102	932.2154452	730.9837139	981	1341.476359	5119.859669	18789	102	4.634728988	313	5.749392986	3	0.095846645	0.016658683	9moRep1	102	2	1067	STR D1 Gaba	2	STR D12 Gaba	9mo	No	250	102	58	STR D12 Gaba	0.89603901	STR D12 Gaba	2 14	Rep1	-12.74910494	-3.225031334	STR D12 Gaba
9810083-9moRep1	357	98	930.9874203	142.4200772	981	1404.700968	5119.991586	22349	98	4.59511985	357	5.880532986	2	0.056022409	0.015973869	9moRep1	98	2	1067	STR D1 Gaba	2	STR D12 Gaba	9mo	No	245	98	18	STR D12 Gaba	0.574142784	STR D12 Gaba	2 3	Rep1	-11.39097925	-4.160298305	STR D1 Sema5a Gaba
9810085-9moRep1	47	33	996.9074212	399.1238521	981	1377.125367	5112.910336	4029	33	3.526360525	47	3.871201011	0	0	0.011665426	9moRep1	33	2	1067	STR D1 Gaba	2	STR D12 Gaba	9mo	No	167	40	1	STR D12 Gaba	0.242345032	STR D12 Gaba	2 14	Rep1	-12.46190687	-4.319784599	STR D12 Gaba
9810086-9moRep1	138	68	1044.578871	869.1658134	981	1326.632579	5107.789379	16603	68	4.234106505	138	4.934473933	3	0.217391304	0.008311751	9moRep1	68	2	1067	STR D1 Gaba	2	STR D12 Gaba	9mo	No	207	68	15	STR D12 Gaba	0.64468105	STR D12 Gaba	2 2	Rep1	-10.88233324	-2.996657091	STR D12 Gaba
9810087-9moRep1	277	97	1062.930981	513.0936653	981	1364.882516	5105.817961	19922	97	4.584967479	277	5.627621114	3	0.108303249	0.013904226	9moRep1	97	4	1059	STR D2 Gaba	7	STR D12 Gaba	9mo	No	242	97	2	STR D12 Gaba	0.969266918	STR D12 Gaba	7 18	Rep1	-10.33748098	-6.833791214	STR D12 Gaba
9810089-9moRep1	43	25	1068.250695	113.1866552	981	1407.841277	5105.246507	7693	25	3.258096538	43	3.784189634	0	0	0.005589497	9moRep1	25	20	14947	Astro-TE NN	4	Astro-TE NN	9mo	No	168	38	32	Astro-TE NN	0.583153534	Astro-TE NN	4 0	Rep1	1.349368136	0.66177873	Astro-TE NN
9810090-9moRep1	84	41	1091.763771	290.4016013	981	1388.804515	5102.720689	16611	41	3.737669618	84	4.442651256	0	0	0.00505689	9moRep1	41	4	1059	STR D2 Gaba	7	STR D12 Gaba	9mo	No	190	44	2	STR D12 Gaba	0.949010865	STR D12 Gaba	7 1	Rep1	-7.487437207	-7.6172957	STR D12 Gaba
9810099-9moRep1	249	81	1170.072065	662.0094274	981	1348.885706	5094.308665	17290	81	4.406719247	249	5.521460918	3	0.120481928	0.014401388	9moRep1	81	4	1059	STR D2 Gaba	7	STR D12 Gaba	9mo	No	238	81	2	STR D12 Gaba	0.976274083	STR D12 Gaba	7 6	Rep1	-9.20205446	-7.097909885	STR D12 Gaba
9810102-9moRep1	307	90	1299.364973	580.173006	981	1357.676728	5080.419778	26317	90	4.510859507	307	5.730099783	4	0.13029316	0.011665463	9moRep1	90	4	1059	STR D2 Gaba	7	STR D12 Gaba	9mo	No	247	90	2	STR D12 Gaba	0.895740585	STR D12 Gaba	7 3	Rep1	-8.798913438	-7.345351177	STR D12 Gaba
9810103-9moRep1	100	52	1283.643762	847.4466473	981	1328.965692	5082.10858	9634	52	3.970291914	100	4.615120517	0	0	0.010379905	9moRep1	52	23	5230	Oligo NN	0	Oligo NN	9mo	No	200	53	10	Oligo NN	0.831964948	Oligo NN	0 12	Rep1	-0.348500002	5.691037697	Oligo NN
9810104-9moRep1	230	79	1355.719403	786.1469521	981	1335.55062	5074.36608	19013	79	4.382026635	230	5.442417711	1	0.043478261	0.012096986	9moRep1	79	2	1067	STR D1 Gaba	2	STR D12 Gaba	9mo	No	230	79	1	STR D12 Gaba	0.548989699	STR D12 Gaba	2 6	Rep1	-10.61390348	-2.119912582	STR D12 Gaba
9810105-9moRep1	219	72	1343.590116	921.0035525	981	1321.064072	5075.669031	12667	72	4.290459441	219	5.393627546	4	0.182648402	0.017289019	9moRep1	72	17	527	Sst Gaba	14	Sst Chodl Gaba	9mo	No	222	72	28	Sst Chodl Gaba	0.971336437	Sst Chodl Gaba	14 5	Rep1	-2.968810041	-1.578434545	Sst Chodl Gaba
9810107-9moRep1	166	67	1465.156521	674.7134457	981	1347.521017	5062.610139	17857	67	4.219507705	166	5.117993812	0	0	0.009296074	9moRep1	67	4	1059	STR D2 Gaba	7	STR D12 Gaba	9mo	No	207	67	2	STR D12 Gaba	0.512763018	STR D12 Gaba	7 3	Rep1	-8.197602708	-6.728646713	STR D12 Gaba
9810108-9moRep1	158	72	1538.19867	952.3000831	981	1317.70214	5054.763815	16842	72	4.290459441	158	5.068904202	6	0.379746835	0.009381309	9moRep1	72	2	1067	STR D1 Gaba	2	STR D12 Gaba	9mo	No	204	72	1	STR D12 Gaba	0.772362156	STR D12 Gaba	2 2	Rep1	-10.98611208	-2.913209158	STR D12 Gaba
9810110-9moRep1	107	59	1583.388296	503.1343642	981	1365.952363	5049.90946	15004	59	4.094344562	107	4.682131227	1	0.093457944	0.007131432	9moRep1	59	2	1067	STR D1 Gaba	2	STR D12 Gaba	9mo	No	203	59	58	STR D12 Gaba	0.433497448	STR D12 Gaba	2 12	Rep1	-11.6696591	-2.396138626	STR D12 Gaba
9810113-9moRep1	190	77	1664.45786	325.6580072	981	1385.017206	5041.200816	23173	77	4.356708827	190	5.252273428	1	0.052631579	0.008199197	9moRep1	77	2	1067	STR D1 Gaba	2	STR D12 Gaba	9mo	No	208	77	1	STR D1 Sema5a Gaba	0.244678812	STR D12 Gaba	2 3	Rep1	-11.05606886	-3.31381436	STR D1 Sema5a Gaba
9810114-9moRep1	121	52	1684.277096	194.1669971	981	1399.142217	5039.071796	18665	52	3.970291914	121	4.804021045	1	0.082644628	0.006482722	9moRep1	52	4	1059	STR D2 Gaba	7	STR D12 Gaba	9mo	No	211	52	2	STR D12 Gaba	0.561196862	STR D12 Gaba	7 0	Rep1	-7.546053845	-6.851959663	STR D12 Gaba
9810116-9moRep1	67	40	1701.243374	816.7523511	981	1332.262931	5037.249247	7018	40	3.713572067	67	4.219507705	0	0	0.009546879	9moRep1	40	2	1067	STR D1 Gaba	2	STR D12 Gaba	9mo	No	188	46	1	STR D12 Gaba	0.816407793	STR D12 Gaba	2 0	Rep1	-11.43362566	-3.833124357	STR D12 Gaba
9810117-9moRep1	216	72	1727.495034	915.4262805	981	1321.663193	5034.429244	16712	72	4.290459441	216	5.379897354	1	0.046296296	0.012924844	9moRep1	72	2	1067	STR D1 Gaba	2	STR D12 Gaba	9mo	No	219	72	1	STR D12 Gaba	0.417293164	STR D12 Gaba	2 14	Rep1	-11.44461294	-2.869113642	STR D12 Gaba
9810132-9moRep1	140	62	2003.082365	188.9374793	981	1399.703982	5004.825137	21506.25	62	4.143134726	140	4.94875989	1	0.071428571	0.006509736	9moRep1	62	2	1067	STR D1 Gaba	2	STR D12 Gaba	9mo	No	208	63	1	STR D12 Gaba	0.457760882	STR D12 Gaba	2 4	Rep1	-10.95606943	-2.966916519	STR D12 Gaba
9820001-9moRep1	161	61	33.85644769	467.3345499	982	1169.798046	5216.363077	16954	61	4.127134385	161	5.087596335	3	0.186335404	0.009496284	9moRep1	61	2	1067	STR D1 Gaba	2	STR D12 Gaba	9mo	No	205	61	18	STR D12 Gaba	0.501398169	STR D12 Gaba	2 3	Rep1	-11.96054216	-4.141908127	STR D1 Sema5a Gaba
9820009-9moRep1	238	70	17.7624825	937.6115259	982	1119.280012	5218.091921	10704	70	4.262679877	238	5.476463552	1	0.042016807	0.022234679	9moRep1	70	4	1059	STR D2 Gaba	7	STR D12 Gaba	9mo	No	234	70	25	STR D12 Gaba	0.918297858	STR D12 Gaba	7 0	Rep1	-9.756366212	-7.360773998	STR D12 Gaba
9820012-9moRep1	160	71	41.54936989	1750.877718	982	1031.917433	5215.536689	11075	71	4.276666119	160	5.081404365	4	0.25	0.014446953	9moRep1	71	2	1067	STR D1 Gaba	9	STR D12 Gaba	9mo	No	207	71	8	STR D12 Gaba	0.236605181	STR D12 Gaba	9 12	Rep1	-10.75223394	-4.471722084	STR D12 Gaba
9820013-9moRep1	308	81	50.37833889	1897.908406	982	1016.12312	5214.588264	20531	81	4.406719247	308	5.733341277	1	0.032467532	0.015001705	9moRep1	81	4	1059	STR D2 Gaba	7	STR D12 Gaba	9mo	No	243	81	25	STR D12 Gaba	0.913328613	STR D12 Gaba	7 3	Rep1	-9.42276426	-7.55988689	STR D12 Gaba
9820032-9moRep1	78	37	204.9789394	217.5240307	982	1196.633161	5197.980778	9259	37	3.63758616	78	4.369447852	0	0	0.008424236	9moRep1	37	23	5230	Oligo NN	0	Oligo NN	9mo	No	186	41	9	Oligo NN	1	Oligo NN	0 4	Rep1	-0.396390636	5.355795902	Oligo NN
9820034-9moRep1	231	90	235.8026924	998.5822066	982	1112.730427	5194.669633	17085	90	4.510859507	231	5.446737372	0	0	0.013520632	9moRep1	90	2	1067	STR D1 Gaba	2	STR D12 Gaba	9mo	No	231	90	2	STR D12 Gaba	0.426358162	STR D12 Gaba	2 3	Rep1	-10.76376005	-5.155654865	STR D1 Sema5a Gaba
9820035-9moRep1	168	70	225.9146328	1605.613482	982	1047.521989	5195.731827	9301	70	4.262679877	168	5.129898715	3	0.178571429	0.018062574	9moRep1	70	4	1059	STR D2 Gaba	7	STR D12 Gaba	9mo	No	208	70	2	STR D12 Gaba	0.95774017	STR D12 Gaba	7 3	Rep1	-9.942623574	-7.722798305	STR D12 Gaba
9820037-9moRep1	160	66	251.9783598	845.0091831	982	1129.227529	5192.932012	12523	66	4.204692619	160	5.081404365	0	0	0.012776491	9moRep1	66	2	1067	STR D1 Gaba	2	STR D12 Gaba	9mo	No	208	66	1	STR D1 Sema5a Gaba	0.388643459	STR D12 Gaba	2 3	Rep1	-11.47689768	-4.026597935	STR D1 Sema5a Gaba
9820038-9moRep1	272	87	284.3884215	1181.153145	982	1093.118315	5189.450463	24010	87	4.477336814	272	5.609471795	2	0.073529412	0.011328613	9moRep1	87	2	1067	STR D1 Gaba	2	STR D12 Gaba	9mo	No	241	87	18	STR D12 Gaba	0.574440674	STR D12 Gaba	2 3	Rep1	-11.16107603	-4.591502148	STR D1 Sema5a Gaba
9820043-9moRep1	96	41	328.5515141	478.3119233	982	1168.618836	5184.70638	16908	41	3.737669618	96	4.574710979	1	0.104166667	0.005677786	9moRep1	41	20	14947	Astro-TE NN	4	Astro-TE NN	9mo	No	194	41	32	Astro-TE NN	0.62044016	Astro-TE NN	4 0	Rep1	1.43526129	-0.180237326	Astro-TE NN
9820044-9moRep1	279	92	338.4193314	718.1359012	982	1142.856495	5183.646361	17888	92	4.532599493	279	5.634789603	1	0.035842294	0.015597048	9moRep1	92	2	1067	STR D1 Gaba	2	STR D12 Gaba	9mo	No	242	92	1	STR D1 Sema5a Gaba	0.569116165	STR D12 Gaba	2 3	Rep1	-11.03988596	-3.446288782	STR D1 Sema5a Gaba
9820045-9moRep1	245	93	349.342706	1330.050111	982	1077.123523	5182.472952	17960	93	4.543294782	245	5.505331536	1	0.040816327	0.013641425	9moRep1	93	2	1067	STR D1 Gaba	2	STR D12 Gaba	9mo	No	237	93	1	STR D12 Gaba	0.549742783	STR D12 Gaba	2 4	Rep1	-12.17388483	-4.966678577	STR D12 Gaba
9820046-9moRep1	268	85	376.0613937	1036.990387	982	1108.604548	5179.60278	19660	85	4.454347296	268	5.59471138	1	0.037313433	0.01363174	9moRep1	85	2	1067	STR D1 Gaba	2	STR D12 Gaba	9mo	No	240	85	1	STR D12 Gaba	0.405402852	STR D12 Gaba	2 2	Rep1	-10.58684583	-2.457812029	STR D12 Gaba
9820047-9moRep1	174	75	353.2452671	846.988557	982	1129.014901	5182.053731	11885	75	4.33073334	174	5.164785974	3	0.172413793	0.014640303	9moRep1	75	4	1059	STR D2 Gaba	7	STR D12 Gaba	9mo	No	207	75	2	STR D12 Gaba	0.896731512	STR D12 Gaba	7 1	Rep1	-9.467407662	-7.319526154	STR D12 Gaba
9820048-9moRep1	106	52	386.3194413	619.9171032	982	1153.407342	5178.500841	13173	52	3.970291914	106	4.672828834	0	0	0.008046762	9moRep1	52	3	5255	Endo NN	3	Endo NN	9mo	No	203	52	45	Astro-TE NN	0.455252482	Endo NN	3 2	Rep1	6.833425563	3.477299732	Endo NN
9820049-9moRep1	98	47	462.2145265	1953.202689	982	1010.183305	5170.348049	26104	47	3.871201011	98	4.59511985	0	0	0.003754214	9moRep1	47	4	1059	STR D2 Gaba	2	STR D12 Gaba	9mo	No	199	47	2	RGL	0.406956888	STR D12 Gaba	2 4	Rep1	-10.04050966	-5.714555222	STR D12 Gaba
9820050-9moRep1	180	86	479.0510071	858.9967338	982	1127.72496	5168.539443	18370	86	4.465908119	180	5.198497031	5	0.277777778	0.009798585	9moRep1	86	20	14947	Astro-TE NN	4	Astro-TE NN	9mo	No	202	86	32	Astro-TE NN	0.925894375	Astro-TE NN	4 0	Rep1	1.40100817	-0.143641147	Astro-TE NN
9820051-9moRep1	112	51	514.3651718	1690.612114	982	1038.391277	5164.745929	10302	51	3.951243719	112	4.727387819	0	0	0.010871675	9moRep1	51	4	1059	STR D2 Gaba	7	STR D12 Gaba	9mo	No	208	51	2	STR D12 Gaba	0.968291622	STR D12 Gaba	7 0	Rep1	-8.520511109	-7.355802494	STR D12 Gaba
9820052-9moRep1	122	60	526.485341	168.0645602	982	1201.94619	5163.443958	13257.5	60	4.110873864	122	4.812184355	1	0.081967213	0.009202338	9moRep1	60	23	5230	Oligo NN	0	Oligo NN	9mo	No	210	60	14	Oligo NN	0.55219722	Oligo NN	0 4	Rep1	-2.426683147	7.706440968	Oligo NN
9820053-9moRep1	51	28	533.2355441	700.2020497	982	1144.782983	5162.718838	12002	28	3.36729583	51	3.951243719	1	0.196078431	0.004249292	9moRep1	28	13	5283	Microglia NN	9	Microglia NN	9mo	No	160	38	49	Microglia NN	1	Microglia NN	9 7	Rep1	-0.051302629	-4.21293922	Microglia NN
9820055-9moRep1	279	99	598.2097508	440.0984688	982	1172.723797	5155.739187	15609	99	4.605170186	279	5.634789603	4	0.143369176	0.017874303	9moRep1	99	2	1067	STR D1 Gaba	2	STR D12 Gaba	9mo	No	243	99	58	STR D1 Sema5a Gaba	0.619291718	STR D12 Gaba	2 14	Rep1	-12.039144	-2.800009209	STR D12 Gaba
9820057-9moRep1	206	79	619.9036181	114.2735325	982	1207.724523	5153.408791	9956.5	79	4.382026635	206	5.332718793	2	0.097087379	0.020690002	9moRep1	79	2	1067	STR D1 Gaba	2	STR D12 Gaba	9mo	No	215	79	1	STR D1 Sema5a Gaba	0.452178526	STR D12 Gaba	2 14	Rep1	-11.06980844	-3.534896332	STR D12 Gaba
9820058-9moRep1	134	54	614.4265994	1061.212432	982	1106.002571	5153.997143	12098	54	4.007333185	134	4.905274778	0	0	0.011076211	9moRep1	54	2	1067	STR D1 Gaba	2	STR D12 Gaba	9mo	No	213	54	1	STR D12 Gaba	0.611616672	STR D12 Gaba	2 3	Rep1	-11.19942327	-4.115014511	STR D1 Sema5a Gaba
9820059-9moRep1	202	81	613.8405719	927.8195096	982	1120.331889	5154.060095	13009	81	4.406719247	202	5.313205979	2	0.099009901	0.015527712	9moRep1	81	2	1067	STR D1 Gaba	2	STR D12 Gaba	9mo	No	212	81	58	STR D1 Sema5a Gaba	0.66922209	STR D12 Gaba	2 3	Rep1	-12.18018099	-2.841012674	STR D1 Sema5a Gaba
9820060-9moRep1	191	72	627.048987	1811.185546	982	1025.439053	5152.641222	16535	72	4.290459441	191	5.257495372	0	0	0.011551255	9moRep1	72	2	1067	STR D1 Gaba	2	STR D12 Gaba	9mo	No	210	72	1	STR D1 Sema5a Gaba	0.360930996	STR D12 Gaba	2 14	Rep1	-11.37691541	-4.000782448	STR D12 Gaba
9820061-9moRep1	213	87	637.3313685	1546.900931	982	1053.829002	5151.536669	14929	87	4.477336814	213	5.365976015	2	0.093896714	0.014267533	9moRep1	87	4	1059	STR D2 Gaba	7	STR D12 Gaba	9mo	No	217	87	2	STR D12 Gaba	0.972311215	STR D12 Gaba	7 3	Rep1	-9.11913057	-7.575207191	STR D12 Gaba
9820063-9moRep1	137	61	657.6650012	300.3401615	982	1187.736897	5149.352392	12009	61	4.127134385	137	4.927253685	1	0.072992701	0.011408111	9moRep1	61	4	1059	STR D2 Gaba	7	STR D12 Gaba	9mo	No	216	61	2	STR D12 Gaba	0.835799659	STR D12 Gaba	7 1	Rep1	-7.411147077	-7.182239014	STR D12 Gaba
9820067-9moRep1	183	69	740.0031073	1850.466497	982	1021.219419	5140.507479	12551	69	4.248495242	183	5.214935758	5	0.273224044	0.014580512	9moRep1	69	23	5230	Oligo NN	0	Oligo NN	9mo	No	212	69	9	Oligo NN	1	Oligo NN	0 4	Rep1	-1.73330589	5.85099892	Oligo NN
9820084-9moRep1	178	77	829.8613002	485.8884858	982	1167.804948	5130.854743	24535	77	4.356708827	178	5.187385806	2	0.112359551	0.007254942	9moRep1	77	20	14947	Astro-TE NN	7	Astro-TE NN	9mo	No	207	77	2	RGL	0.339805421	STR D12 Gaba	7 19	Rep1	0.398321789	-0.410796123	STR D12 Gaba
9820090-9moRep1	147	68	826.8125551	959.4369303	982	1116.935486	5131.182245	13604	68	4.234106505	147	4.997212274	0	0	0.010805645	9moRep1	68	2	1067	STR D1 Gaba	2	STR D12 Gaba	9mo	No	206	68	1	STR D12 Gaba	0.617090922	STR D12 Gaba	2 3	Rep1	-11.13514944	-3.066105562	STR D1 Sema5a Gaba
9820091-9moRep1	59	31	835.2648955	154.3173471	982	1203.422941	5130.274279	10238	31	3.465735903	59	4.094344562	0	0	0.005762844	9moRep1	31	20	14947	Astro-TE NN	4	Astro-TE NN	9mo	No	178	39	32	Astro-TE NN	0.489444574	Astro-TE NN	4 0	Rep1	1.486904185	-0.135724562	Astro-TE NN
9820095-9moRep1	77	46	847.0258858	308.3354635	982	1186.878026	5129.010891	12362	46	3.850147602	77	4.356708827	0	0	0.006228766	9moRep1	46	2	1067	STR D1 Gaba	2	STR D12 Gaba	9mo	No	188	50	32	RGL	0.369615578	STR D12 Gaba	2 13	Rep1	-10.28184648	-3.311738926	STR D12 Gaba
9820096-9moRep1	228	76	862.9158547	705.2535983	982	1144.240336	5127.303961	18064	76	4.343805422	228	5.433722004	2	0.087719298	0.012621789	9moRep1	76	4	1059	STR D2 Gaba	7	STR D12 Gaba	9mo	No	228	76	25	STR D12 Gaba	0.986398239	STR D12 Gaba	7 0	Rep1	-7.886024911	-7.941327053	STR D12 Gaba
9820098-9moRep1	135	68	871.7606613	1250.101767	982	1085.711724	5126.353835	17540	68	4.234106505	135	4.912654886	1	0.074074074	0.007696693	9moRep1	68	23	5230	Oligo NN	9	Microglia NN	9mo	No	216	68	8	RGL	0.221886362	Microglia NN	9 14	Rep1	-0.470859963	-2.684313971	Microglia NN
9820099-9moRep1	156	74	841.0243535	1753.822097	982	1031.601142	5129.655587	10635	74	4.317488114	156	5.056245805	0	0	0.014668547	9moRep1	74	2	1067	STR D1 Gaba	2	STR D12 Gaba	9mo	No	203	74	1	STR D12 Gaba	0.376901228	STR D12 Gaba	2 14	Rep1	-12.31329485	-4.279028851	STR D12 Gaba
9820123-9moRep1	332	92	1076.593175	1532.315208	982	1055.395827	5104.350343	21186	92	4.532599493	332	5.80814249	4	0.120481928	0.015670726	9moRep1	92	4	1059	STR D2 Gaba	7	STR D12 Gaba	9mo	No	246	92	2	STR D12 Gaba	0.932229029	STR D12 Gaba	7 3	Rep1	-8.315133531	-7.432362514	STR D12 Gaba
9820124-9moRep1	69	38	1048.061519	543.3563993	982	1161.631637	5107.415267	11720	38	3.663561646	69	4.248495242	0	0	0.005887372	9moRep1	38	3	5255	Endo NN	3	Endo NN	9mo	No	181	45	21	Astro-TE NN	0.526579887	Endo NN	3 2	Rep1	8.397817176	3.807664198	Endo NN
9820128-9moRep1	59	32	1109.19104	261.6615409	982	1191.891827	5100.848619	12746	32	3.496507561	59	4.094344562	0	0	0.004628903	9moRep1	32	23	5230	Oligo NN	0	Oligo NN	9mo	No	183	36	9	Oligo NN	0.880460031	Oligo NN	0 4	Rep1	-0.395325292	5.233382744	Oligo NN
9820129-9moRep1	306	92	1135.954454	630.7684851	982	1152.241667	5097.973643	17433	92	4.532599493	306	5.726847748	1	0.032679739	0.017552917	9moRep1	92	4	1059	STR D2 Gaba	7	STR D12 Gaba	9mo	No	242	92	2	STR D12 Gaba	0.687771273	STR D12 Gaba	7 6	Rep1	-8.387388665	-7.445859867	STR D12 Gaba
9820130-9moRep1	65	31	1142.002793	443.3843889	982	1172.370818	5097.323919	13247	31	3.465735903	65	4.189654742	1	0.153846154	0.004906771	9moRep1	31	20	14947	Astro-TE NN	4	Oligo NN	9mo	No	193	38	32	RGL	0.547877076	Astro-TE NN	4 0	Rep1	0.731162768	-0.568810421	Astro-TE NN
9820131-9moRep1	217	76	1157.702597	857.2710695	982	1127.910334	5095.637416	16671	76	4.343805422	217	5.384495063	1	0.046082949	0.013016616	9moRep1	76	2	1067	STR D1 Gaba	2	STR D12 Gaba	9mo	No	218	76	18	STR D1 Sema5a Gaba	0.957944195	STR D1 Sema5a Gaba	2 9	Rep1	-11.86742063	-4.271368462	STR D1 Sema5a Gaba
9820136-9moRep1	295	90	1196.065123	1599.729193	982	1048.154091	5091.516442	24523	90	4.510859507	295	5.690359454	0	0	0.012029523	9moRep1	90	4	1059	STR D2 Gaba	7	STR D12 Gaba	9mo	No	246	90	2	STR D12 Gaba	0.953530618	STR D12 Gaba	7 0	Rep1	-9.68656202	-7.637355286	STR D12 Gaba
9820166-9moRep1	227	87	1302.183216	626.1040641	982	1152.742727	5080.117037	19709	87	4.477336814	227	5.429345629	1	0.044052863	0.011517581	9moRep1	87	2	1067	STR D1 Gaba	2	STR D12 Gaba	9mo	No	227	87	58	STR D12 Gaba	0.631846945	STR D12 Gaba	2 3	Rep1	-11.49243017	-2.610956865	STR D1 Sema5a Gaba
9820167-9moRep1	254	85	1281.635492	993.1358437	982	1113.315486	5082.324312	11366	85	4.454347296	254	5.541263545	0	0	0.022347352	9moRep1	85	4	1059	STR D2 Gaba	7	STR D12 Gaba	9mo	No	241	85	2	STR D12 Gaba	0.975027322	STR D12 Gaba	7 0	Rep1	-9.680515725	-7.330237823	STR D12 Gaba
9820168-9moRep1	191	79	1290.993058	888.1552893	982	1124.592694	5081.319105	12100	79	4.382026635	191	5.257495372	0	0	0.015785124	9moRep1	79	2	1067	STR D1 Gaba	2	STR D12 Gaba	9mo	No	210	79	1	STR D1 Sema5a Gaba	0.503188911	STR D12 Gaba	2 14	Rep1	-11.57902761	-3.457987743	STR D12 Gaba
9820175-9moRep1	216	95	1408.287656	390.6599144	982	1178.03458	5068.719099	22659	95	4.564348191	216	5.379897354	3	0.138888889	0.009532636	9moRep1	95	2	1067	STR D1 Gaba	2	STR D12 Gaba	9mo	No	218	95	1	STR D12 Gaba	0.673937711	STR D12 Gaba	2 15	Rep1	-10.47353883	-2.557440954	STR D12 Gaba
9820177-9moRep1	112	56	1426.178376	787.6562345	982	1135.38849	5066.797245	20098	56	4.043051268	112	4.727387819	2	0.178571429	0.005572694	9moRep1	56	23	5230	Oligo NN	0	Oligo NN	9mo	No	210	56	9	Oligo NN	0.483321713	Oligo NN	0 4	Rep1	-1.946431	6.121468109	Oligo NN
9820182-9moRep1	211	90	1548.019348	1630.031028	982	1044.899011	5053.708859	27910	90	4.510859507	211	5.356586275	3	0.142180095	0.007560014	9moRep1	90	15	5203	OPC NN	0	OPC NN	9mo	No	216	90	11	OPC NN	1	OPC NN	0 22	Rep1	-1.903427679	-0.381597537	OPC NN
9820184-9moRep1	208	78	1556.933346	1767.290084	982	1030.154385	5052.751301	26120	78	4.369447852	208	5.342334252	1	0.048076923	0.007963247	9moRep1	78	2	1067	STR D1 Gaba	0	STR D12 Gaba	9mo	No	213	78	11	STR D12 Gaba	0.876738313	Oligo NN	0 4	Rep1	-11.79591222	-4.080138641	Oligo NN
9820189-9moRep1	143	69	1577.907443	423.4743466	982	1174.509592	5050.498224	18594	69	4.248495242	143	4.9698133	2	0.13986014	0.007690653	9moRep1	69	23	5230	Oligo NN	0	STR D12 Gaba	9mo	No	204	69	9	STR D12 Gaba	0.349393451	Oligo NN	0 4	Rep1	-10.78113313	-3.815462547	Oligo NN
9820191-9moRep1	149	59	1595.025644	1237.037814	982	1087.115079	5048.659355	27609	59	4.094344562	149	5.010635294	1	0.067114094	0.005396791	9moRep1	59	3	5255	Endo NN	3	Endo NN	9mo	No	200	59	5	RGL	0.318079592	Endo NN	3 2	Rep1	6.279879611	3.506590885	Endo NN
9820193-9moRep1	197	79	1617.744944	513.4654419	982	1164.842579	5046.218805	13499	79	4.382026635	197	5.288267031	2	0.101522843	0.014593674	9moRep1	79	4	1059	STR D2 Gaba	7	STR D12 Gaba	9mo	No	212	79	2	STR D12 Gaba	0.935062409	STR D12 Gaba	7 20	Rep1	-7.616796929	-7.080041367	STR D12 Gaba
9820195-9moRep1	216	87	1728.090092	984.6359686	982	1114.228558	5034.365322	23476	87	4.477336814	216	5.379897354	1	0.046296296	0.009200886	9moRep1	87	2	1067	STR D1 Gaba	2	STR D12 Gaba	9mo	No	217	87	1	STR D12 Gaba	0.451949191	STR D12 Gaba	2 2	Rep1	-10.48048063	-2.311710077	STR D12 Gaba
9820208-9moRep1	128	52	1863.881499	640.6449584	982	1151.180717	5019.778355	10546	52	3.970291914	128	4.859812404	0	0	0.012137303	9moRep1	52	4	1059	STR D2 Gaba	7	STR D12 Gaba	9mo	No	217	52	2	STR D12 Gaba	0.884263621	STR D12 Gaba	7 3	Rep1	-8.429971177	-7.310360867	STR D12 Gaba
9820214-9moRep1	70	34	1965.521263	916.4743825	982	1121.550603	5008.860021	13984.5	34	3.555348061	70	4.262679877	1	0.142857143	0.005005542	9moRep1	34	13	5283	Microglia NN	9	Microglia NN	9mo	No	173	41	8	Microglia NN	1	Microglia NN	9 7	Rep1	0.122521874	-3.233344751	Microglia NN
9820224-9moRep1	243	83	2025.826653	743.9443861	982	1140.084099	5002.381903	16201.5	83	4.430816799	243	5.497168225	1	0.041152263	0.014998611	9moRep1	83	2	1067	STR D1 Gaba	2	STR D12 Gaba	9mo	No	234	83	58	STR D12 Gaba	0.830500801	STR D12 Gaba	2 2	Rep1	-12.62133165	-3.052595812	STR D12 Gaba
9830003-9moRep1	240	82	55.57387188	314.1933102	983	986.2487655	5214.03015	21101.5	82	4.418840608	240	5.484796933	1	0.041666667	0.011373599	9moRep1	82	4	1059	STR D2 Gaba	7	STR D12 Gaba	9mo	No	235	82	2	STR D12 Gaba	0.836071865	STR D12 Gaba	7 3	Rep1	-9.23626085	-7.592560249	STR D12 Gaba
9830005-9moRep1	96	40	62.74477289	1499.090723	983	858.9648637	5213.259839	8652.5	40	3.713572067	96	4.574710979	1	0.104166667	0.011095059	9moRep1	40	2	1067	STR D1 Gaba	2	STR D12 Gaba	9mo	No	193	42	1	STR D1 Sema5a Gaba	0.441963691	STR D12 Gaba	2 3	Rep1	-10.62908502	-3.523851353	STR D1 Sema5a Gaba
9830020-9moRep1	60	37	69.87378199	1024.636645	983	909.9316104	5212.494027	12194.5	37	3.63758616	60	4.110873864	1	0.166666667	0.004920251	9moRep1	37	2	1067	STR D1 Gaba	2	STR-PAL Chst9 Gaba	9mo	No	182	44	1	STR D12 Gaba	0.186622496	STR D12 Gaba	2 4	Rep1	-11.92449995	-4.282016235	STR D12 Gaba
9830023-9moRep1	84	41	115.7422762	1364.253631	983	873.449317	5207.566748	7286	41	3.737669618	84	4.442651256	0	0	0.01152896	9moRep1	41	2	1067	STR D1 Gaba	2	STR D12 Gaba	9mo	No	191	43	1	STR D1 Sema5a Gaba	0.277838337	STR D12 Gaba	2 3	Rep1	-10.48152776	-3.312582928	STR D1 Sema5a Gaba
9830024-9moRep1	87	52	136.6394768	1065.046581	983	905.5906993	5205.321931	8402.5	52	3.970291914	87	4.477336814	2	0.229885057	0.010354061	9moRep1	52	3	5255	Endo NN	3	Endo NN	9mo	No	187	53	45	Endo NN	0.302428553	Endo NN	3 2	Rep1	7.224602263	3.337003035	Endo NN
9830025-9moRep1	49	34	147.9031502	1640.395018	983	843.7856914	5204.111966	8924.5	34	3.555348061	49	3.912023005	2	0.408163265	0.005490504	9moRep1	34	2	1067	STR D1 Gaba	2	STR D12 Gaba	9mo	No	165	43	24	STR-PAL Chst9 Gaba	0.312698596	STR D12 Gaba	2 3	Rep1	-9.394417245	-2.974745232	STR D1 Sema5a Gaba
9830027-9moRep1	263	87	193.1639086	1478.343818	983	861.1935351	5199.249971	13898.5	87	4.477336814	263	5.575949103	2	0.076045627	0.018922905	9moRep1	87	2	1067	STR D1 Gaba	2	STR D12 Gaba	9mo	No	239	87	24	RLP Neur	0.348563154	STR D12 Gaba	2 3	Rep1	-9.463208634	-2.928090769	STR D1 Sema5a Gaba
9830030-9moRep1	80	40	196.3637866	1778.606941	983	828.9387076	5198.906234	8472	40	3.713572067	80	4.394449155	0	0	0.009442871	9moRep1	40	2	1067	STR D1 Gaba	2	STR D12 Gaba	9mo	No	186	43	1	STR D1 Sema5a Gaba	0.460093161	STR D1 Sema5a Gaba	2 9	Rep1	-9.684522111	-2.972485262	STR D1 Sema5a Gaba
9830032-9moRep1	115	57	220.1541659	1007.936291	983	911.7255937	5196.350627	11066	57	4.060443011	115	4.753590191	1	0.086956522	0.010392192	9moRep1	57	2	1067	STR D1 Gaba	2	STR D1 Sema5a Gaba	9mo	No	210	58	1	STR D1 Sema5a Gaba	0.997116911	STR D1 Sema5a Gaba	2 9	Rep1	-11.31362959	-3.801378208	STR D1 Sema5a Gaba
9830035-9moRep1	74	51	208.9823542	1701.954536	983	837.1728526	5197.550724	4817	51	3.951243719	74	4.317488114	1	0.135135135	0.015362259	9moRep1	51	2	1067	STR D1 Gaba	2	STR D12 Gaba	9mo	No	180	56	58	STR D1 Sema5a Gaba	0.371336199	STR D12 Gaba	2 3	Rep1	-10.28459879	-2.852967459	STR D1 Sema5a Gaba
9830040-9moRep1	72	43	225.6502699	1597.889129	983	848.3517537	5195.760225	6485	43	3.784189634	72	4.290459441	2	0.277777778	0.011102544	9moRep1	43	2	1067	STR D1 Gaba	2	STR D12 Gaba	9mo	No	189	46	24	STR D1 Sema5a Gaba	0.182851901	STR D12 Gaba	2 3	Rep1	-9.850327928	-2.949606615	STR D1 Sema5a Gaba
9830042-9moRep1	72	37	230.9542647	505.7099487	983	965.6756891	5195.19046	7609	37	3.63758616	72	4.290459441	0	0	0.009462479	9moRep1	37	20	14947	Astro-TE NN	4	Astro-TE NN	9mo	No	189	45	32	Astro-TE NN	0.820811157	Astro-TE NN	4 0	Rep1	1.682243746	0.09476043	Astro-TE NN
9830043-9moRep1	127	57	265.2890295	1268.264617	983	883.7606368	5191.502155	9954	57	4.060443011	127	4.852030264	0	0	0.01275869	9moRep1	57	2	1067	STR D1 Gaba	2	STR D12 Gaba	9mo	No	210	57	1	STR D1 Sema5a Gaba	0.7649874	STR D12 Gaba	2 3	Rep1	-10.04827352	-3.121275145	STR D1 Sema5a Gaba
9830044-9moRep1	165	66	260.9237057	1388.230121	983	870.8737174	5191.971086	8074	66	4.204692619	165	5.111987788	1	0.060606061	0.020435967	9moRep1	66	2	1067	STR D1 Gaba	2	STR D12 Gaba	9mo	No	207	66	1	STR D1 Sema5a Gaba	0.731278506	STR D12 Gaba	2 3	Rep1	-10.04625936	-3.235650736	STR D1 Sema5a Gaba
9830048-9moRep1	146	68	284.1039604	1531.078242	983	855.5287045	5189.48102	8282	68	4.234106505	146	4.990432587	1	0.068493151	0.017628592	9moRep1	68	2	1067	STR D1 Gaba	2	STR-PAL Chst9 Gaba	9mo	No	202	68	24	STR D1 Sema5a Gaba	0.582129404	STR D12 Gaba	2 3	Rep1	-9.494411904	-2.73736878	STR D1 Sema5a Gaba
9830049-9moRep1	110	57	291.9961809	1726.50006	983	834.5361264	5188.633223	8379	57	4.060443011	110	4.709530201	2	0.181818182	0.013128058	9moRep1	57	2	1067	STR D1 Gaba	2	STR D12 Gaba	9mo	No	205	57	1	STR D12 Gaba	0.294783639	STR D12 Gaba	2 3	Rep1	-10.30999895	-3.393336016	STR D1 Sema5a Gaba
9830052-9moRep1	126	64	280.9370573	1827.941565	983	823.6390897	5189.821215	6212	64	4.17438727	126	4.844187086	1	0.079365079	0.020283323	9moRep1	64	2	1067	STR D1 Gaba	2	STR D12 Gaba	9mo	No	212	65	58	STR Prox1 Lhx6 Gaba	0.321321609	STR D12 Gaba	2 3	Rep1	-9.535594422	-2.827873665	STR D1 Sema5a Gaba
9830056-9moRep1	79	47	320.5186109	1614.661977	983	846.549983	5185.56929	5615	47	3.871201011	79	4.382026635	2	0.253164557	0.014069457	9moRep1	47	2	1067	STR D1 Gaba	2	STR D12 Gaba	9mo	No	191	51	1	STR D1 Sema5a Gaba	0.487464335	STR D12 Gaba	2 3	Rep1	-10.14287706	-3.197551924	STR D1 Sema5a Gaba
9830057-9moRep1	235	77	355.6733004	503.2153276	983	965.943666	5181.792907	16180	77	4.356708827	235	5.463831805	2	0.085106383	0.014524104	9moRep1	77	2	1067	STR D1 Gaba	2	STR D12 Gaba	9mo	No	234	77	18	STR D1 Sema5a Gaba	0.767321124	STR D12 Gaba	2 3	Rep1	-12.0140061	-4.191109138	STR D1 Sema5a Gaba
9830063-9moRep1	120	54	364.293266	365.3614141	983	980.7521918	5180.866934	14850	54	4.007333185	120	4.795790546	0	0	0.008080808	9moRep1	54	2	1067	STR D1 Gaba	2	STR D12 Gaba	9mo	No	209	54	58	Lamp5 Gaba	0.316360633	STR D12 Gaba	2 14	Rep1	-12.29414507	-3.070201355	STR D12 Gaba
9830064-9moRep1	36	22	333.9076739	1239.618225	983	886.8378859	5184.131012	4170	22	3.135494216	36	3.610917913	1	0.277777778	0.008633094	9moRep1	22	2	1067	STR D1 Gaba	2	STR D12 Gaba	9mo	No	168	40	24	STR Prox1 Lhx6 Gaba	0.207027195	STR D12 Gaba	2 3	Rep1	-9.877675492	-3.156597572	STR D1 Sema5a Gaba
9830065-9moRep1	74	43	364.5756824	1510.351613	983	857.7551978	5180.836597	8060	43	3.784189634	74	4.317488114	2	0.27027027	0.009181141	9moRep1	43	2	1067	STR D1 Gaba	2	STR D12 Gaba	9mo	No	183	49	1	L2/3 IT PIR-ENTl Glut	0.205248243	STR D12 Gaba	2 3	Rep1	-9.880109269	-3.271428066	STR D1 Sema5a Gaba
9830066-9moRep1	210	73	365.6762468	1338.008664	983	876.2686005	5180.718372	9464	73	4.304065093	210	5.351858133	0	0	0.022189349	9moRep1	73	2	1067	STR D1 Gaba	2	STR D1 Sema5a Gaba	9mo	No	217	73	1	STR D1 Sema5a Gaba	0.853569441	STR D12 Gaba	2 3	Rep1	-10.08417364	-3.143620211	STR D1 Sema5a Gaba
9830067-9moRep1	62	40	385.608823	1886.317957	983	817.3681882	5178.577177	9799.5	40	3.713572067	62	4.143134726	0	0	0.006326853	9moRep1	40	2	1067	STR D1 Gaba	2	STR D12 Gaba	9mo	No	187	47	24	CEA-BST Six3 Cyp26b1 Gaba	0.217660225	STR D12 Gaba	2 3	Rep1	-8.759931047	-2.872164923	STR D1 Sema5a Gaba
9830068-9moRep1	138	79	430.314588	1244.034397	983	886.3634925	5173.7748	16164	79	4.382026635	138	4.934473933	4	0.289855072	0.008537491	9moRep1	79	23	5230	Oligo NN	0	STR D12 Gaba	9mo	No	209	79	9	STR D1 Sema5a Gaba	0.951308871	Oligo NN	0 4	Rep1	-10.52717348	-3.247021633	Oligo NN
9830069-9moRep1	114	61	444.5834777	1634.215309	983	844.4495273	5172.242009	12698	61	4.127134385	114	4.744932128	1	0.087719298	0.008977792	9moRep1	61	2	1067	STR D1 Gaba	2	STR D12 Gaba	9mo	No	210	61	1	STR D1 Sema5a Gaba	0.193763639	STR D12 Gaba	2 3	Rep1	-9.854436357	-3.235139805	STR D1 Sema5a Gaba
9830070-9moRep1	130	68	424.3200278	1751.890478	983	831.8086401	5174.418747	10071	68	4.234106505	130	4.875197323	1	0.076923077	0.012908351	9moRep1	68	2	1067	STR D1 Gaba	2	STR D12 Gaba	9mo	No	216	69	24	STR D12 Gaba	0.649872793	STR D12 Gaba	2 3	Rep1	-9.649952371	-3.185064989	STR D1 Sema5a Gaba
9830071-9moRep1	84	42	425.2384937	1386.143375	983	871.0978796	5174.320084	7170	42	3.761200116	84	4.442651256	3	0.357142857	0.011715481	9moRep1	42	2	1067	STR D1 Gaba	2	STR D12 Gaba	9mo	No	183	44	24	MEA-BST Gaba	0.373601469	STR D12 Gaba	2 3	Rep1	-9.00068422	-2.647617775	STR D1 Sema5a Gaba
9830072-9moRep1	153	76	448.2473077	109.7907006	983	1008.206077	5171.848434	15786	76	4.343805422	153	5.036952602	1	0.065359477	0.009692132	9moRep1	76	2	1067	STR D1 Gaba	2	STR D12 Gaba	9mo	No	201	76	18	Lamp5 Lhx6 Gaba	0.501780321	STR D12 Gaba	2 3	Rep1	-11.7591805	-4.2063932	STR D1 Sema5a Gaba
9830078-9moRep1	33	27	459.1292287	1946.896482	983	810.8607295	5170.679477	4434	27	3.33220451	33	3.526360525	0	0	0.00744249	9moRep1	27	2	1067	STR D1 Gaba	2	STR D12 Gaba	9mo	No	156	43	24	L2/3 IT ENT Glut	0.64815043	STR D12 Gaba	2 3	Rep1	-8.931542832	-2.94409104	STR D1 Sema5a Gaba
9830079-9moRep1	119	61	496.6230444	1155.860276	983	895.8353219	5166.651821	12081	61	4.127134385	119	4.787491743	4	0.336134454	0.009850178	9moRep1	61	2	1067	STR D1 Gaba	2	STR D1 Sema5a Gaba	9mo	No	212	62	1	STR D1 Sema5a Gaba	0.868320906	STR D12 Gaba	2 3	Rep1	-9.901037652	-3.184201675	STR D1 Sema5a Gaba
9830080-9moRep1	187	71	493.1696781	1447.806587	983	864.4739018	5167.022788	12176	71	4.276666119	187	5.236441963	2	0.106951872	0.015358081	9moRep1	71	2	1067	STR D1 Gaba	2	STR D12 Gaba	9mo	No	213	71	1	STR D1 Sema5a Gaba	0.637571329	STR D12 Gaba	2 3	Rep1	-10.79186102	-3.391468483	STR D1 Sema5a Gaba
9830083-9moRep1	248	79	522.6714231	847.7898959	983	928.9288198	5163.853656	12965	79	4.382026635	248	5.517452896	3	0.120967742	0.019128423	9moRep1	79	4	1059	STR D2 Gaba	7	STR D12 Gaba	9mo	No	239	79	2	STR D12 Gaba	0.940849922	STR D12 Gaba	7 0	Rep1	-9.402724702	-7.563892799	STR D12 Gaba
9830084-9moRep1	35	24	498.3171543	1348.400931	983	875.1522438	5166.469837	4512	24	3.218875825	35	3.583518938	1	0.285714286	0.007757092	9moRep1	24	2	1067	STR D1 Gaba	2	STR D12 Gaba	9mo	No	161	39	1	STR D12 Gaba	0.341170267	STR D12 Gaba	2 3	Rep1	-10.34570928	-3.045410591	STR D1 Sema5a Gaba
9830086-9moRep1	121	64	520.8809942	1795.791363	983	827.0927246	5164.045987	7966	64	4.17438727	121	4.804021045	1	0.082644628	0.015189556	9moRep1	64	2	1067	STR D1 Gaba	2	STR D12 Gaba	9mo	No	212	64	1	STR D1 Sema5a Gaba	0.439230508	STR D12 Gaba	2 3	Rep1	-10.19331499	-2.946861225	STR D1 Sema5a Gaba
9830088-9moRep1	61	37	516.5051546	1718.228046	983	835.4247216	5164.516048	8051	37	3.63758616	61	4.127134385	0	0	0.007576699	9moRep1	37	2	1067	STR D1 Gaba	2	STR D12 Gaba	9mo	No	176	43	1	STR D1 Sema5a Gaba	0.763928389	STR D12 Gaba	2 3	Rep1	-9.995837648	-3.242554861	STR D1 Sema5a Gaba
9830092-9moRep1	182	66	535.0680978	403.8879113	983	976.6136033	5162.521982	11366	66	4.204692619	182	5.209486153	1	0.054945055	0.016012669	9moRep1	66	4	1059	STR D2 Gaba	7	STR D12 Gaba	9mo	No	207	66	2	STR D12 Gaba	0.781850849	STR D12 Gaba	7 3	Rep1	-8.54940458	-7.297900635	STR D12 Gaba
9830093-9moRep1	169	68	563.1329307	751.9664654	983	939.2223524	5159.507205	14075	68	4.234106505	169	5.135798437	0	0	0.012007105	9moRep1	68	4	1059	STR D2 Gaba	7	STR D12 Gaba	9mo	No	207	68	2	STR D12 Gaba	0.897783658	STR D12 Gaba	7 3	Rep1	-7.783950288	-7.264388519	STR D12 Gaba
9830096-9moRep1	362	95	604.5729198	324.7560514	983	985.114096	5155.055643	13220	95	4.564348191	362	5.894402834	1	0.027624309	0.027382753	9moRep1	95	17	527	Sst Gaba	12	STR Prox1 Lhx6 Gaba	9mo	No	255	94	29	STR Prox1 Lhx6 Gaba	0.816946064	STR Prox1 Lhx6 Gaba	12 3	Rep1	-5.670719106	-3.376625019	STR Prox1 Lhx6 Gaba
9830097-9moRep1	47	30	579.9181844	985.9024252	983	914.0925129	5157.704101	10597	30	3.433987204	47	3.871201011	0	0	0.004435218	9moRep1	30	0	5230	Oligo NN	0	Oligo NN	9mo	No	172	40	16	Oligo NN	0.212226612	Oligo NN	0 8	Rep1	0.039126288	5.924771351	Oligo NN
9830099-9moRep1	99	58	565.9440204	1455.74402	983	863.6212478	5159.205232	3930	58	4.077537444	99	4.605170186	0	0	0.02519084	9moRep1	58	2	1067	STR D1 Gaba	2	STR D1 Sema5a Gaba	9mo	No	195	58	1	STR D1 Sema5a Gaba	0.868103913	STR D12 Gaba	2 3	Rep1	-10.09071584	-3.139081436	STR D1 Sema5a Gaba
9830100-9moRep1	65	36	586.2381834	1298.197039	983	880.54524	5157.025195	7024	36	3.610917913	65	4.189654742	1	0.153846154	0.009253986	9moRep1	36	2	1067	STR D1 Gaba	2	STR D12 Gaba	9mo	No	184	41	1	RHP-COA Ndnf Gaba	0.318137622	STR D12 Gaba	2 3	Rep1	-10.42876669	-3.453432995	STR D1 Sema5a Gaba
9830101-9moRep1	90	56	589.5044275	466.2451908	983	969.9150674	5156.674329	3275	56	4.043051268	90	4.510859507	3	0.333333333	0.027480916	9moRep1	56	2	1067	STR D1 Gaba	2	STR D12 Gaba	9mo	No	189	57	1	STR D12 Gaba	0.365945056	STR D12 Gaba	2 3	Rep1	-11.20821424	-4.068852859	STR D1 Sema5a Gaba
9830102-9moRep1	67	36	593.3578069	1821.191657	983	824.3641775	5156.260392	6128.5	36	3.610917913	67	4.219507705	0	0	0.010932528	9moRep1	36	2	1067	STR D1 Gaba	2	STR-PAL Chst9 Gaba	9mo	No	183	40	24	STR D1 Sema5a Gaba	0.671885559	STR D12 Gaba	2 3	Rep1	-9.029766519	-3.047257858	STR D1 Sema5a Gaba
9830103-9moRep1	49	28	609.5017406	1485.105744	983	860.4671564	5154.52618	4596	28	3.36729583	49	3.912023005	1	0.204081633	0.010661445	9moRep1	28	2	1067	STR D1 Gaba	2	STR D12 Gaba	9mo	No	172	39	1	STR D1 Sema5a Gaba	0.392442004	STR D12 Gaba	2 3	Rep1	-11.17192503	-3.26390906	STR D1 Sema5a Gaba
9830107-9moRep1	155	59	647.1740154	1376.360416	983	872.1487834	5150.479354	8074	59	4.094344562	155	5.049856007	1	0.064516129	0.019197424	9moRep1	59	2	1067	STR D1 Gaba	2	STR D12 Gaba	9mo	No	205	59	1	STR D1 Sema5a Gaba	0.824624706	STR D12 Gaba	2 3	Rep1	-10.75455709	-3.169806677	STR D1 Sema5a Gaba
9830108-9moRep1	107	50	668.2978454	113.2244754	983	1007.837215	5148.210192	14202	50	3.931825633	107	4.682131227	1	0.093457944	0.00753415	9moRep1	50	4	1059	STR D2 Gaba	7	STR D12 Gaba	9mo	No	205	50	2	STR D12 Gaba	0.775162576	STR D12 Gaba	7 3	Rep1	-9.618900735	-6.895855862	STR D12 Gaba
9830109-9moRep1	42	28	665.3211547	1003.863479	983	912.1631028	5148.529954	6651	28	3.36729583	42	3.761200116	0	0	0.00631484	9moRep1	28	20	14947	Astro-TE NN	4	Astro-TE NN	9mo	No	165	44	32	OB-STR-CTX Inh IMN	0.293766569	Astro-TE NN	4 0	Rep1	1.448360961	0.051011858	Astro-TE NN
9830110-9moRep1	108	48	693.8470381	1531.029887	983	855.5338988	5145.46565	13049	48	3.891820298	108	4.691347882	0	0	0.008276496	9moRep1	48	2	1067	STR D1 Gaba	2	STR D12 Gaba	9mo	No	210	49	24	STR D1 Sema5a Gaba	0.442705934	STR D12 Gaba	2 3	Rep1	-9.613700349	-3.174633699	STR D1 Sema5a Gaba
9830111-9moRep1	86	50	657.7971047	1887.773497	983	817.2118314	5149.338202	4490	50	3.931825633	86	4.465908119	0	0	0.019153675	9moRep1	50	2	1067	STR D1 Gaba	2	STR D12 Gaba	9mo	No	189	53	24	STR D1 Sema5a Gaba	0.439236166	STR D12 Gaba	2 3	Rep1	-9.437864739	-3.016013342	STR D1 Sema5a Gaba
9830116-9moRep1	219	83	707.72618	287.6768605	983	989.0972122	5143.974727	11314	83	4.430816799	219	5.393627546	2	0.091324201	0.019356549	9moRep1	83	17	527	Sst Gaba	2	STR D12 Gaba	9mo	No	221	83	1	STR D1 Sema5a Gaba	0.24885601	STR D12 Gaba	2 22	Rep1	-10.2464213	-4.121388393	STR D12 Gaba
9830118-9moRep1	136	59	713.517838	1416.259365	983	867.8627635	5143.352576	5606	59	4.094344562	136	4.919980926	0	0	0.024259722	9moRep1	59	2	1067	STR D1 Gaba	2	STR D1 Sema5a Gaba	9mo	No	208	59	1	STR D1 Sema5a Gaba	0.866553374	STR D12 Gaba	2 3	Rep1	-10.63815923	-3.662681776	STR D1 Sema5a Gaba
9830121-9moRep1	201	79	737.4458797	1633.672903	983	844.5077937	5140.782181	13470	79	4.382026635	201	5.308267697	2	0.099502488	0.014922049	9moRep1	79	2	1067	STR D1 Gaba	2	STR D1 Sema5a Gaba	9mo	No	213	79	1	STR D1 Sema5a Gaba	0.984407014	STR D12 Gaba	2 3	Rep1	-10.93717809	-3.505668121	STR D1 Sema5a Gaba
9830124-9moRep1	101	59	735.1927769	1905.71878	983	815.2841154	5141.024213	10688.5	59	4.094344562	101	4.624972813	0	0	0.009449408	9moRep1	59	2	1067	STR D1 Gaba	2	STR D12 Gaba	9mo	No	203	59	1	L6b/CT ENT Glut	0.249389409	STR D12 Gaba	2 15	Rep1	-11.37662359	-2.726325232	STR D12 Gaba
9830125-9moRep1	93	45	761.4332936	1469.323224	983	862.1625443	5138.205408	5869	45	3.828641396	93	4.543294782	0	0	0.01584597	9moRep1	45	2	1067	STR D1 Gaba	2	STR D12 Gaba	9mo	No	191	46	1	STR D1 Sema5a Gaba	0.70038849	STR D12 Gaba	2 3	Rep1	-10.3841805	-3.344401079	STR D1 Sema5a Gaba
9830126-9moRep1	124	49	764.3417889	1794.607987	983	827.2198452	5137.892972	9816	49	3.912023005	124	4.828313737	1	0.080645161	0.012632437	9moRep1	49	2	1067	STR D1 Gaba	2	STR D12 Gaba	9mo	No	213	49	1	STR D1 Sema5a Gaba	0.61235273	STR D12 Gaba	2 3	Rep1	-10.12580248	-2.927401978	STR D1 Sema5a Gaba
9830127-9moRep1	213	78	765.1160338	1314.935376	983	878.7471764	5137.809801	9006	78	4.369447852	213	5.365976015	1	0.046948357	0.023650899	9moRep1	78	2	1067	STR D1 Gaba	2	STR D12 Gaba	9mo	No	218	78	1	STR D1 Sema5a Gaba	0.768575419	STR D12 Gaba	2 3	Rep1	-10.25537916	-3.04823299	STR D1 Sema5a Gaba
9830132-9moRep1	228	85	795.7024279	1221.484219	983	888.785875	5134.524153	13180	85	4.454347296	228	5.433722004	4	0.175438596	0.017298938	9moRep1	85	2	1067	STR D1 Gaba	2	STR D12 Gaba	9mo	No	228	85	1	STR D1 Sema5a Gaba	0.692552787	STR D12 Gaba	2 3	Rep1	-10.3159165	-2.869278627	STR D1 Sema5a Gaba
9830134-9moRep1	41	31	797.2743987	1960.752544	983	809.3722853	5134.355289	8648	31	3.465735903	41	3.737669618	0	0	0.004740981	9moRep1	31	2	1067	STR D1 Gaba	2	STR D12 Gaba	9mo	No	169	41	1	STR D1 Sema5a Gaba	0.529601504	STR D12 Gaba	2 3	Rep1	-10.37107988	-3.421185451	STR D1 Sema5a Gaba
9830138-9moRep1	190	69	823.4252552	1520.372387	983	856.6787475	5131.546115	8228	69	4.248495242	190	5.252273428	4	0.210526316	0.023091881	9moRep1	69	2	1067	STR D1 Gaba	2	STR D1 Sema5a Gaba	9mo	No	211	69	1	STR D1 Sema5a Gaba	0.838959078	STR D12 Gaba	2 3	Rep1	-10.2153792	-3.170751053	STR D1 Sema5a Gaba
9830140-9moRep1	154	72	841.6964251	1409.848986	983	868.5513785	5129.583392	10350	72	4.290459441	154	5.043425117	0	0	0.014879227	9moRep1	72	2	1067	STR D1 Gaba	2	STR D12 Gaba	9mo	No	200	72	58	STR D1 Sema5a Gaba	0.480102712	STR D12 Gaba	2 3	Rep1	-11.47032686	-2.769737202	STR D1 Sema5a Gaba
9830143-9moRep1	37	23	848.3874689	1144.533191	983	897.0520986	5128.864627	5634	23	3.17805383	37	3.63758616	1	0.27027027	0.00656727	9moRep1	23	11	5273	Lymphoid NN	9	STR D12 Gaba	9mo	No	167	41	8	DG-PIR Ex IMN	0.348830708	Microglia NN	9 5	Rep1	-1.511663754	-3.857307631	Microglia NN
9830144-9moRep1	268	108	870.4428271	580.5361475	983	957.6377185	5126.495399	12366	108	4.691347882	268	5.59471138	1	0.037313433	0.021672327	9moRep1	108	2	1067	STR D1 Gaba	22	STR D12 Gaba	9mo	No	246	108	62	STR D12 Gaba	0.412877152	STR D12 Gaba	22 2	Rep1	-9.869798142	-3.374289709	STR D12 Gaba
9830145-9moRep1	60	32	881.8673657	827.0636688	983	931.15527	5125.268154	9251	32	3.496507561	60	4.110873864	0	0	0.006485785	9moRep1	32	13	5283	Microglia NN	9	Microglia NN	9mo	No	171	40	8	Microglia NN	0.994644843	Microglia NN	9 5	Rep1	-0.48315667	-4.341771084	Microglia NN
9830148-9moRep1	312	95	916.3314017	693.5801038	983	945.4943248	5121.565963	16566	95	4.564348191	312	5.746203191	3	0.096153846	0.018833756	9moRep1	95	4	1059	STR D2 Gaba	7	STR D12 Gaba	9mo	No	247	95	2	STR D12 Gaba	0.951895737	STR D12 Gaba	7 3	Rep1	-8.887067277	-7.813551384	STR D12 Gaba
9830149-9moRep1	51	38	869.3827781	1841.548292	983	822.1774295	5126.609272	4773	38	3.663561646	51	3.951243719	1	0.196078431	0.010685104	9moRep1	38	2	1067	STR D1 Gaba	2	STR D12 Gaba	9mo	No	168	47	24	L5 ET CTX Glut	0.596863931	STR D12 Gaba	2 3	Rep1	-10.22681852	-3.365493494	STR D1 Sema5a Gaba
9830150-9moRep1	95	52	892.104211	1649.972439	983	842.7568669	5124.168493	8454	52	3.970291914	95	4.564348191	2	0.210526316	0.011237284	9moRep1	52	2	1067	STR D1 Gaba	2	STR D1 Sema5a Gaba	9mo	No	191	52	1	STR D1 Sema5a Gaba	0.786039086	STR D12 Gaba	2 3	Rep1	-10.97987886	-3.729650932	STR D1 Sema5a Gaba
9830154-9moRep1	168	69	930.4258686	448.949149	983	971.7730406	5120.051909	14218	69	4.248495242	168	5.129898715	3	0.178571429	0.011816008	9moRep1	69	4	1059	STR D2 Gaba	7	STR D12 Gaba	9mo	No	210	69	2	STR D12 Gaba	0.576153367	STR D12 Gaba	7 13	Rep1	-7.76521631	-7.107852417	STR D12 Gaba
9830156-9moRep1	184	79	934.22092	1378.566589	983	871.9117922	5119.644237	12457	79	4.382026635	184	5.220355825	1	0.054347826	0.014770812	9moRep1	79	2	1067	STR D1 Gaba	2	STR D1 Sema5a Gaba	9mo	No	208	79	1	STR D1 Sema5a Gaba	0.804481614	STR D12 Gaba	2 3	Rep1	-10.28496118	-3.132339674	STR D1 Sema5a Gaba
9830158-9moRep1	116	55	914.0139496	1901.273787	983	815.7616049	5121.814908	4803	55	4.025351691	116	4.762173935	1	0.086206897	0.024151572	9moRep1	55	2	1067	STR D1 Gaba	2	STR D12 Gaba	9mo	No	212	55	1	CEA-BST Six3 Cyp26b1 Gaba	0.423265181	STR D12 Gaba	2 3	Rep1	-10.80867906	-3.198009211	STR D1 Sema5a Gaba
9830159-9moRep1	301	92	970.8379495	545.8042437	983	961.3686848	5115.710767	10651	92	4.532599493	301	5.710427017	1	0.033222591	0.028260257	9moRep1	92	2	1067	STR D1 Gaba	2	STR D12 Gaba	9mo	No	248	92	18	STR D12 Gaba	0.534872995	STR D12 Gaba	2 3	Rep1	-11.78372331	-4.352745491	STR D1 Sema5a Gaba
9830160-9moRep1	60	33	931.5425787	1114.568966	983	900.2709119	5119.93195	6670	33	3.526360525	60	4.110873864	0	0	0.008995502	9moRep1	33	2	1067	STR D1 Gaba	2	Oligo NN	9mo	No	175	37	58	L2/3 IT PIR-ENTl Glut	0.230595044	STR D12 Gaba	2 3	Rep1	-10.96579309	-2.536214071	STR D1 Sema5a Gaba
9830163-9moRep1	57	30	954.3826831	1956.897916	983	809.7863567	5117.478423	7484	30	3.433987204	57	4.060443011	0	0	0.007616248	9moRep1	30	2	1067	STR D1 Gaba	2	STR D12 Gaba	9mo	No	182	39	1	STR D1 Sema5a Gaba	0.722925587	STR D12 Gaba	2 3	Rep1	-11.02471872	-3.760633427	STR D1 Sema5a Gaba
9830164-9moRep1	93	44	955.1297173	1831.059435	983	823.3041623	5117.398175	8665	44	3.80666249	93	4.543294782	0	0	0.010732833	9moRep1	44	2	1067	STR D1 Gaba	2	STR D12 Gaba	9mo	No	192	44	1	STR D1 Sema5a Gaba	0.834474588	STR D12 Gaba	2 3	Rep1	-10.13219305	-3.243120152	STR D1 Sema5a Gaba
9830165-9moRep1	296	100	981.3179713	821.3418733	983	931.769916	5114.584984	13388	100	4.615120517	296	5.693732139	4	0.135135135	0.022109352	9moRep1	100	4	1059	STR D2 Gaba	7	STR D12 Gaba	9mo	No	250	100	8	STR D12 Gaba	0.980645083	STR D12 Gaba	7 13	Rep1	-9.812494714	-7.371112305	STR D12 Gaba
9830167-9moRep1	188	69	987.5142571	1180.535034	983	893.1847132	5113.919367	6979	69	4.248495242	188	5.241747015	2	0.106382979	0.026937957	9moRep1	69	2	1067	STR D1 Gaba	2	STR D1 Sema5a Gaba	9mo	No	213	69	1	STR D1 Sema5a Gaba	0.630306954	STR D12 Gaba	2 3	Rep1	-11.30357309	-3.68556996	STR D1 Sema5a Gaba
9830168-9moRep1	143	57	981.3732941	1245.400455	983	886.216748	5114.579041	7474	57	4.060443011	143	4.9698133	2	0.13986014	0.019132994	9moRep1	57	2	1067	STR D1 Gaba	2	STR D1 Sema5a Gaba	9mo	No	203	57	1	STR D1 Sema5a Gaba	0.903760391	STR D12 Gaba	2 3	Rep1	-11.22609277	-3.763769585	STR D1 Sema5a Gaba
9830169-9moRep1	140	56	979.4882141	1734.459599	983	833.6810978	5114.78154	9715	56	4.043051268	140	4.94875989	0	0	0.014410705	9moRep1	56	23	5230	Oligo NN	0	Oligo NN	9mo	No	202	56	9	Oligo NN	0.712139763	Oligo NN	0 4	Rep1	-1.971372087	5.815439266	Oligo NN
9830175-9moRep1	76	43	1015.815622	1106.765263	983	901.1092002	5110.879181	7387	43	3.784189634	76	4.343805422	1	0.131578947	0.010288344	9moRep1	43	2	1067	STR D1 Gaba	2	STR D12 Gaba	9mo	No	182	49	1	L5 ET CTX Glut	0.297794067	STR D12 Gaba	2 11	Rep1	-11.26265856	-2.806015688	STR D12 Gaba
9830176-9moRep1	235	88	1067.159711	1862.647432	983	819.9109204	5105.363703	12460	88	4.48863637	235	5.463831805	2	0.085106383	0.018860353	9moRep1	88	2	1067	STR D1 Gaba	2	STR D12 Gaba	9mo	No	233	88	1	STR D1 Sema5a Gaba	0.749952094	STR D12 Gaba	2 3	Rep1	-10.1002173	-3.169392782	STR D1 Sema5a Gaba
9830179-9moRep1	126	61	1075.111099	1035.734622	983	908.7394449	5104.50955	9055	61	4.127134385	126	4.844187086	0	0	0.013914964	9moRep1	61	2	1067	STR D1 Gaba	2	STR D12 Gaba	9mo	No	213	63	1	STR D1 Sema5a Gaba	0.30890264	STR D12 Gaba	2 3	Rep1	-10.42322012	-3.343796688	STR D1 Sema5a Gaba
9830180-9moRep1	208	80	1078.689924	1535.357458	983	855.0690231	5104.125106	8843	80	4.394449155	208	5.342334252	3	0.144230769	0.023521429	9moRep1	80	2	1067	STR D1 Gaba	2	STR D1 Sema5a Gaba	9mo	No	219	80	1	STR D1 Sema5a Gaba	0.876628569	STR D12 Gaba	2 3	Rep1	-10.89375444	-3.359743553	STR D1 Sema5a Gaba
9830181-9moRep1	310	96	1102.15615	1196.894215	983	891.4273793	5101.60432	10285	96	4.574710979	310	5.739792912	5	0.161290323	0.030140982	9moRep1	96	2	1067	STR D1 Gaba	2	STR D12 Gaba	9mo	No	244	96	1	STR D1 Sema5a Gaba	0.862859317	STR D12 Gaba	2 3	Rep1	-11.08948847	-3.667914587	STR D1 Sema5a Gaba
9830182-9moRep1	94	56	1090.144176	1117.574337	983	899.9480693	5102.894669	4224	56	4.043051268	94	4.553876892	0	0	0.022253788	9moRep1	56	2	1067	STR D1 Gaba	2	OT D3 Folh1 Gaba	9mo	No	191	56	1	STR D1 Sema5a Gaba	0.687328359	STR D12 Gaba	2 3	Rep1	-10.81095834	-3.525031763	STR D1 Sema5a Gaba
9830185-9moRep1	118	57	1125.612108	1589.016733	983	849.3048432	5099.084637	6574	57	4.060443011	118	4.779123493	0	0	0.017949498	9moRep1	57	2	1067	STR D1 Gaba	2	STR-PAL Chst9 Gaba	9mo	No	210	57	1	STR D1 Sema5a Gaba	0.778557902	STR D12 Gaba	2 3	Rep1	-10.05361124	-2.758874374	STR D1 Sema5a Gaba
9830197-9moRep1	125	63	1152.158674	1695.173384	983	837.9012966	5096.232955	10197	63	4.158883083	125	4.836281907	2	0.16	0.012258507	9moRep1	63	2	1067	STR D1 Gaba	2	STR D12 Gaba	9mo	No	209	63	1	STR D1 Sema5a Gaba	0.443206631	STR D12 Gaba	2 3	Rep1	-9.963050325	-3.175313192	STR D1 Sema5a Gaba
9830202-9moRep1	171	79	1160.17655	925.352628	983	920.5968857	5095.37166	14840	79	4.382026635	171	5.147494477	2	0.116959064	0.011522911	9moRep1	79	4	1059	STR D2 Gaba	7	STR D12 Gaba	9mo	No	206	79	2	STR D12 Gaba	0.681890753	STR D12 Gaba	7 3	Rep1	-8.599507768	-7.755152184	STR D12 Gaba
9830204-9moRep1	64	47	1130.461853	1790.119733	983	827.7019818	5098.563668	5387	47	3.871201011	64	4.17438727	1	0.15625	0.011880453	9moRep1	47	2	1067	STR D1 Gaba	2	STR D12 Gaba	9mo	No	186	51	24	STR D12 Gaba	0.203088217	STR D12 Gaba	2 3	Rep1	-9.297335107	-2.609159428	STR D1 Sema5a Gaba
9830208-9moRep1	110	59	1150.474933	1388.477293	983	870.8471658	5096.413826	8896	59	4.094344562	110	4.709530201	0	0	0.012365108	9moRep1	59	2	1067	STR D1 Gaba	2	STR D12 Gaba	9mo	No	204	59	1	STR D1 Sema5a Gaba	0.737773042	STR D12 Gaba	2 3	Rep1	-10.37700029	-3.376710611	STR D1 Sema5a Gaba
9830212-9moRep1	77	45	1152.305123	193.0341522	983	999.2639094	5096.217223	6676	45	3.828641396	77	4.356708827	0	0	0.011533853	9moRep1	45	2	1067	STR D1 Gaba	2	STR D12 Gaba	9mo	No	188	47	1	L2/3 IT PIR-ENTl Glut	0.304414757	STR D12 Gaba	2 4	Rep1	-11.44465299	-3.875555473	STR D12 Gaba
9830215-9moRep1	120	55	1158.161996	1109.388792	983	900.8273759	5095.588067	7994	55	4.025351691	120	4.795790546	6	0.5	0.015011258	9moRep1	55	2	1067	STR D1 Gaba	2	STR D12 Gaba	9mo	No	210	56	1	STR D1 Sema5a Gaba	0.727943793	STR D12 Gaba	2 3	Rep1	-10.71742101	-3.203753906	STR D1 Sema5a Gaba
9830222-9moRep1	88	48	1207.355635	1548.637105	983	853.6424985	5090.303594	8953	48	3.891820298	88	4.48863637	2	0.227272727	0.009829108	9moRep1	48	2	1067	STR D1 Gaba	2	OT D3 Folh1 Gaba	9mo	No	190	51	24	STR Prox1 Lhx6 Gaba	0.157736535	STR D12 Gaba	2 3	Rep1	-9.462260682	-2.601422745	STR D1 Sema5a Gaba
9830223-9moRep1	74	43	1195.457603	1795.758676	983	827.096236	5091.581703	5590	43	3.784189634	74	4.317488114	1	0.135135135	0.013237925	9moRep1	43	2	1067	STR D1 Gaba	2	STR D12 Gaba	9mo	No	186	47	24	L2/3 IT ENT Glut	0.428410176	STR D12 Gaba	2 3	Rep1	-9.582725961	-2.797377783	STR D1 Sema5a Gaba
9830224-9moRep1	119	53	1216.961098	1331.270786	983	876.9923961	5089.271757	7866	53	3.988984047	119	4.787491743	0	0	0.015128401	9moRep1	53	2	1067	STR D1 Gaba	2	STR D12 Gaba	9mo	No	209	53	1	STR D1 Sema5a Gaba	0.411319537	STR D12 Gaba	2 3	Rep1	-11.88641878	-3.064139801	STR D1 Sema5a Gaba
9830225-9moRep1	140	57	1221.940347	586.6152466	983	956.9846903	5088.736877	11701	57	4.060443011	140	4.94875989	0	0	0.011964789	9moRep1	57	2	1067	STR D1 Gaba	2	STR D12 Gaba	9mo	No	213	57	18	L2/3 IT PIR-ENTl Glut	0.387878209	STR D12 Gaba	2 3	Rep1	-11.81584593	-4.792197186	STR D1 Sema5a Gaba
9830226-9moRep1	249	76	1238.333478	765.7539399	983	937.741276	5086.975896	11485	76	4.343805422	249	5.521460918	3	0.120481928	0.021680453	9moRep1	76	4	1059	STR D2 Gaba	7	STR D12 Gaba	9mo	No	238	76	25	STR D12 Gaba	0.968708312	STR D12 Gaba	7 1	Rep1	-9.26271959	-7.614058453	STR D12 Gaba
9830227-9moRep1	279	86	1257.056058	439.9316534	983	972.7417169	5084.964681	14485	86	4.465908119	279	5.634789603	4	0.143369176	0.019261305	9moRep1	86	4	1059	STR D2 Gaba	7	STR D12 Gaba	9mo	No	242	86	25	STR D12 Gaba	0.924227168	STR D12 Gaba	7 3	Rep1	-9.044544656	-8.074269253	STR D12 Gaba
9830228-9moRep1	182	68	1279.833129	1213.547532	983	889.6384488	5082.517926	12255	68	4.234106505	182	5.209486153	3	0.164835165	0.014851081	9moRep1	68	2	1067	STR D1 Gaba	2	STR D12 Gaba	9mo	No	207	68	1	STR D1 Sema5a Gaba	0.853959255	STR D12 Gaba	2 3	Rep1	-11.1656508	-3.628246981	STR D1 Sema5a Gaba
9830235-9moRep1	267	75	1293.259874	662.3290513	983	948.8513714	5081.075599	12533	75	4.33073334	267	5.590986981	2	0.074906367	0.021303758	9moRep1	75	2	1067	STR D1 Gaba	2	STR D12 Gaba	9mo	No	238	75	1	STR D12 Gaba	0.571946241	STR D12 Gaba	2 3	Rep1	-11.32514711	-3.522941786	STR D1 Sema5a Gaba
9830236-9moRep1	73	45	1279.259497	1633.374371	983	844.5398625	5082.579546	6555	45	3.828641396	73	4.304065093	1	0.136986301	0.011136537	9moRep1	45	2	1067	STR D1 Gaba	2	STR D12 Gaba	9mo	No	181	49	58	STR D1 Sema5a Gaba	0.530195587	STR D12 Gaba	2 3	Rep1	-12.07699152	-2.737700897	STR D1 Sema5a Gaba
9830237-9moRep1	167	72	1296.549682	1429.37808	983	866.4535266	5080.722202	13677	72	4.290459441	167	5.123963979	3	0.179640719	0.01221028	9moRep1	72	2	1067	STR D1 Gaba	2	STR D12 Gaba	9mo	No	205	72	1	STR D1 Sema5a Gaba	0.923306742	STR D12 Gaba	2 3	Rep1	-10.66912313	-3.490810114	STR D1 Sema5a Gaba
9830240-9moRep1	155	72	1300.946675	1753.113167	983	831.6772966	5080.249869	13352	72	4.290459441	155	5.049856007	5	0.322580645	0.011608748	9moRep1	72	2	1067	STR D1 Gaba	2	STR D12 Gaba	9mo	No	199	72	1	STR D1 Sema5a Gaba	0.837608157	STR D12 Gaba	2 3	Rep1	-10.61432787	-2.596524435	STR D1 Sema5a Gaba
9830241-9moRep1	232	97	1335.673499	989.6161809	983	913.6935743	5076.519448	19418	97	4.584967479	232	5.451038454	9	0.387931034	0.011947677	9moRep1	97	15	5203	OPC NN	0	STR D12 Gaba	9mo	No	231	97	11	MEA-BST Gaba	0.173528634	Oligo NN	0 4	Rep1	-2.727553804	-0.224911931	Oligo NN
9830242-9moRep1	307	88	1344.908554	319.3986058	983	985.6896029	5075.527401	20657	88	4.48863637	307	5.730099783	2	0.06514658	0.01486179	9moRep1	88	2	1067	STR D1 Gaba	7	STR D12 Gaba	9mo	No	245	87	2	STR D12 Gaba	0.910893872	STR D12 Gaba	7 3	Rep1	-9.55523916	-6.949211079	STR D12 Gaba
9830243-9moRep1	118	56	1329.444692	1299.074724	983	880.4509574	5077.188558	9863	56	4.043051268	118	4.779123493	2	0.169491525	0.011963906	9moRep1	56	2	1067	STR D1 Gaba	2	STR D12 Gaba	9mo	No	209	57	1	STR D1 Sema5a Gaba	0.645348931	STR D12 Gaba	2 3	Rep1	-10.6054463	-2.653885323	STR D1 Sema5a Gaba
9830244-9moRep1	168	73	1333.853063	546.4992797	983	961.2940227	5076.715003	11801	73	4.304065093	168	5.129898715	1	0.05952381	0.014236082	9moRep1	73	4	1059	STR D2 Gaba	7	STR D12 Gaba	9mo	No	207	73	2	STR D12 Gaba	0.972432412	STR D12 Gaba	7 3	Rep1	-9.088006455	-7.898889023	STR D12 Gaba
9830245-9moRep1	162	64	1334.712067	816.2446211	983	932.3174723	5076.622727	10690	64	4.17438727	162	5.093750201	1	0.061728395	0.01515435	9moRep1	64	2	1067	STR D1 Gaba	2	STR D12 Gaba	9mo	No	207	64	1	STR D12 Gaba	0.546084618	STR D12 Gaba	2 13	Rep1	-11.45660158	-4.330498653	STR D12 Gaba
9830248-9moRep1	221	81	1380.139286	1491.904307	983	859.7368421	5071.74285	11401	81	4.406719247	221	5.402677382	6	0.271493213	0.019384265	9moRep1	81	2	1067	STR D1 Gaba	2	STR D12 Gaba	9mo	No	222	81	1	STR D1 Sema5a Gaba	0.697375656	STR D12 Gaba	2 3	Rep1	-11.68915029	-3.416485744	STR D1 Sema5a Gaba
9830249-9moRep1	125	60	1376.569	1381.830892	983	871.5611347	5072.126377	5529	60	4.110873864	125	4.836281907	0	0	0.022608067	9moRep1	60	2	1067	STR D1 Gaba	2	STR D12 Gaba	9mo	No	215	61	24	STR D1 Sema5a Gaba	0.257077284	STR D12 Gaba	2 3	Rep1	-9.70269056	-3.015569406	STR D1 Sema5a Gaba
9830250-9moRep1	38	28	1408.24747	1970.077481	983	808.3705831	5068.723416	13242	28	3.36729583	38	3.663561646	1	0.263157895	0.002869657	9moRep1	28	2	1067	STR D1 Gaba	2	Oligo NN	9mo	No	170	39	2	SUB-ProS Glut	0.146615011	STR D12 Gaba	2 3	Rep1	-12.18616911	-4.535145718	STR D1 Sema5a Gaba
9830251-9moRep1	239	91	1416.655598	1081.409227	983	903.8329931	5067.820199	11986	91	4.521788577	239	5.480638923	6	0.251046025	0.01993993	9moRep1	91	4	1059	STR D2 Gaba	7	STR D12 Gaba	9mo	No	234	91	2	STR D12 Gaba	0.840461024	STR D12 Gaba	7 3	Rep1	-9.570126969	-6.621076542	STR D12 Gaba
9830252-9moRep1	270	94	1413.579152	851.8720469	983	928.4903075	5068.150677	11598	94	4.553876892	270	5.602118821	3	0.111111111	0.023279876	9moRep1	94	4	1059	STR D2 Gaba	7	STR D12 Gaba	9mo	No	243	94	2	STR D12 Gaba	0.92835142	STR D12 Gaba	7 3	Rep1	-9.550197084	-7.083629089	STR D12 Gaba
9830253-9moRep1	207	77	1429.825214	508.513549	983	965.3745211	5066.405495	13691	77	4.356708827	207	5.33753808	1	0.048309179	0.015119422	9moRep1	77	2	1067	STR D1 Gaba	2	STR D12 Gaba	9mo	No	215	77	2	STR D12 Gaba	0.366107711	STR D12 Gaba	2 3	Rep1	-10.60809656	-4.769080597	STR D1 Sema5a Gaba
9830254-9moRep1	100	53	1431.360284	1276.699698	983	882.8545246	5066.240595	7619	53	3.988984047	100	4.615120517	1	0.1	0.013125082	9moRep1	53	2	1067	STR D1 Gaba	2	STR D12 Gaba	9mo	No	201	54	1	STR D1 Sema5a Gaba	0.255291861	STR D12 Gaba	2 3	Rep1	-10.59380575	-2.533308464	STR D1 Sema5a Gaba
9830255-9moRep1	91	45	1456.917342	246.9311795	983	993.4741897	5063.495207	16405	45	3.828641396	91	4.521788577	4	0.43956044	0.005547089	9moRep1	45	13	5283	Microglia NN	9	Microglia NN	9mo	No	189	45	57	Microglia NN	0.802932406	Microglia NN	9 2	Rep1	1.013224762	-2.591621357	Microglia NN
9830256-9moRep1	168	64	1443.595818	1345.072186	983	875.5098238	5064.926231	6982	64	4.17438727	168	5.129898715	0	0	0.024061873	9moRep1	64	2	1067	STR D1 Gaba	2	STR D1 Sema5a Gaba	9mo	No	214	64	1	L2/3 IT ENT Glut	0.475610314	STR D12 Gaba	2 3	Rep1	-10.60308881	-3.32041021	STR D1 Sema5a Gaba
9830257-9moRep1	131	50	1452.951728	1690.633911	983	838.3889354	5063.921201	11601	50	3.931825633	131	4.882801923	1	0.076335878	0.01129213	9moRep1	50	2	1067	STR D1 Gaba	2	STR D1 Sema5a Gaba	9mo	No	208	50	1	STR D1 Sema5a Gaba	0.852426383	STR D12 Gaba	2 3	Rep1	-10.70841642	-2.979910332	STR D1 Sema5a Gaba
9830258-9moRep1	262	99	1487.004683	1575.345755	983	850.7734052	5060.263169	14947	99	4.605170186	262	5.572154032	3	0.114503817	0.017528601	9moRep1	99	2	1067	STR D1 Gaba	2	STR D12 Gaba	9mo	No	241	99	1	STR D1 Sema5a Gaba	0.876687246	STR D12 Gaba	2 3	Rep1	-10.78082987	-3.324635941	STR D1 Sema5a Gaba
9830259-9moRep1	111	54	1491.63825	1242.333564	983	886.5461992	5059.765422	5783	54	4.007333185	111	4.718498871	2	0.18018018	0.01919419	9moRep1	54	2	1067	STR D1 Gaba	2	STR D12 Gaba	9mo	No	209	55	1	STR D1 Sema5a Gaba	0.267087474	STR D12 Gaba	2 3	Rep1	-11.13370462	-3.574242788	STR D1 Sema5a Gaba
9830260-9moRep1	33	21	1517.641489	1173.249483	983	893.9673407	5056.972106	7255	21	3.091042453	33	3.526360525	0	0	0.004548587	9moRep1	21	2	1067	STR D1 Gaba	2	Oligo NN	9mo	No	162	40	24	DG-PIR Ex IMN	0.460077454	STR D12 Gaba	2 3	Rep1	-9.715661485	-2.95550366	STR D1 Sema5a Gaba
9830261-9moRep1	159	69	1524.522355	1435.43691	983	865.8026757	5056.23295	8052	69	4.248495242	159	5.075173815	0	0	0.019746647	9moRep1	69	2	1067	STR D1 Gaba	2	STR D12 Gaba	9mo	No	205	69	1	STR D1 Sema5a Gaba	0.875024376	STR D12 Gaba	2 3	Rep1	-11.73568865	-4.205661255	STR D1 Sema5a Gaba
9830263-9moRep1	317	95	1565.403009	857.2626711	983	927.9112365	5051.841474	16218	95	4.564348191	317	5.762051383	5	0.157728707	0.019546183	9moRep1	95	2	1067	STR D1 Gaba	2	STR D12 Gaba	9mo	No	243	95	18	STR D12 Gaba	0.746803452	STR D12 Gaba	2 3	Rep1	-10.68867632	-5.465599018	STR D1 Sema5a Gaba
9830264-9moRep1	123	61	1555.126336	121.8964209	983	1006.905658	5052.945413	12256	61	4.127134385	123	4.820281566	1	0.081300813	0.010035901	9moRep1	61	2	1067	STR D1 Gaba	2	STR D12 Gaba	9mo	No	214	61	1	L2/3 IT PIR-ENTl Glut	0.20712437	STR D12 Gaba	2 3	Rep1	-11.18469473	-3.849584537	STR D1 Sema5a Gaba
9830268-9moRep1	94	63	1550.950095	1761.879193	983	830.7356336	5053.394033	11001	63	4.158883083	94	4.553876892	0	0	0.008544678	9moRep1	63	15	5203	OPC NN	0	OPC NN	9mo	No	188	63	11	OPC NN	0.965772807	OPC NN	0 1	Rep1	-2.058886606	-0.279641855	OPC NN
9830269-9moRep1	201	75	1588.86981	757.8914829	983	938.5858759	5049.320626	13150	75	4.33073334	201	5.308267697	4	0.199004975	0.015285171	9moRep1	75	4	1059	STR D2 Gaba	7	STR D12 Gaba	9mo	No	215	75	2	STR D12 Gaba	0.742603892	STR D12 Gaba	7 3	Rep1	-7.80175205	-7.273412662	STR D12 Gaba
9830270-9moRep1	123	55	1566.70596	1245.228145	983	886.2352579	5051.701508	6829	55	4.025351691	123	4.820281566	0	0	0.018011422	9moRep1	55	2	1067	STR D1 Gaba	2	STR D1 Sema5a Gaba	9mo	No	213	56	1	Lamp5 Lhx6 Gaba	0.34390195	STR D12 Gaba	2 3	Rep1	-10.37669035	-3.410881001	STR D1 Sema5a Gaba
9830271-9moRep1	54	30	1598.312862	286.7992334	983	989.1914886	5048.306236	11740	30	3.433987204	54	4.007333185	1	0.185185185	0.004599659	9moRep1	30	3	5255	Endo NN	3	Oligo NN	9mo	No	171	40	21	Astro-TE NN	0.269972979	Endo NN	3 9	Rep1	8.077556174	3.93573193	Endo NN
9830274-9moRep1	291	86	1637.128859	1300.46572	983	880.301534	5044.136548	13798	86	4.465908119	291	5.676753802	6	0.206185567	0.021090013	9moRep1	86	2	1067	STR D1 Gaba	2	STR D12 Gaba	9mo	No	243	86	1	STR D1 Sema5a Gaba	0.855038974	STR D12 Gaba	2 3	Rep1	-11.44263502	-3.168334919	STR D1 Sema5a Gaba
9830276-9moRep1	236	81	1633.54994	1827.412754	983	823.6958956	5044.521003	11714	81	4.406719247	236	5.468060141	2	0.084745763	0.020146833	9moRep1	81	2	1067	STR D1 Gaba	2	STR D12 Gaba	9mo	No	234	81	1	STR D1 Sema5a Gaba	0.647481018	STR D12 Gaba	2 3	Rep1	-10.83115907	-3.532911497	STR D1 Sema5a Gaba
9830277-9moRep1	66	38	1652.565031	411.9413045	983	975.7484927	5042.478366	12863	38	3.663561646	66	4.204692619	1	0.151515152	0.005130996	9moRep1	38	9	5244	SMC NN	6	Peri NN	9mo	No	157	49	15	BAM NN	0.908321854	VLMC NN	6 8	Rep1	4.735823672	7.940923256	BAM NN
9830279-9moRep1	35	20	1675.48921	1932.946108	983	812.3593048	5040.015807	8851	20	3.044522438	35	3.583518938	1	0.285714286	0.003954355	9moRep1	20	2	1067	STR D1 Gaba	2	STR D12 Gaba	9mo	No	162	36	1	STR D1 Sema5a Gaba	0.352353047	STR D12 Gaba	2 3	Rep1	-10.13988348	-3.164038616	STR D1 Sema5a Gaba
9830280-9moRep1	51	33	1647.171064	1103.930314	983	901.4137358	5043.057796	6027	33	3.526360525	51	3.951243719	0	0	0.008461921	9moRep1	33	3	5255	Endo NN	3	Peri NN	9mo	No	174	44	45	L2/3 IT CTX Glut	0.251813319	Endo NN	3 2	Rep1	6.022910636	2.821776432	Endo NN
9830281-9moRep1	95	49	1706.038036	355.5092469	983	981.8105301	5036.734195	10490	49	3.912023005	95	4.564348191	1	0.105263158	0.009056244	9moRep1	49	9	5244	SMC NN	6	Endo NN	9mo	No	184	50	15	Astro-TE NN	0.400931098	VLMC NN	6 8	Rep1	6.259316485	6.660499615	BAM NN
9830282-9moRep1	55	36	1719.141015	124.3017905	983	1006.647269	5035.326649	8669	36	3.610917913	55	4.025351691	1	0.181818182	0.006344446	9moRep1	36	4	1059	STR D2 Gaba	7	STR D12 Gaba	9mo	No	174	44	2	STR D12 Gaba	0.780279339	STR D12 Gaba	7 3	Rep1	-7.22289272	-6.715565639	STR D12 Gaba
9830283-9moRep1	131	69	1736.544304	564.0751095	983	959.4059941	5033.457155	16669	69	4.248495242	131	4.882801923	1	0.076335878	0.0078589	9moRep1	69	3	5255	Endo NN	6	Endo NN	9mo	No	205	69	15	Astro-TE NN	0.658470652	Endo NN	6 2	Rep1	6.313975852	6.767454666	Endo NN
9830284-9moRep1	125	46	1725.161448	1826.15203	983	823.8313249	5034.679923	8176	46	3.850147602	125	4.836281907	2	0.16	0.01528865	9moRep1	46	2	1067	STR D1 Gaba	2	STR D12 Gaba	9mo	No	209	47	1	STR D1 Sema5a Gaba	0.47698962	STR D12 Gaba	2 3	Rep1	-11.37999197	-3.759084898	STR D1 Sema5a Gaba
9830285-9moRep1	78	45	1773.998656	1757.553803	983	831.200275	5029.433738	11161	45	3.828641396	78	4.369447852	1	0.128205128	0.006988621	9moRep1	45	2	1067	STR D1 Gaba	2	STR D12 Gaba	9mo	No	187	49	24	STR D12 Gaba	0.189134622	STR D12 Gaba	2 3	Rep1	-9.552369554	-2.797258335	STR D1 Sema5a Gaba
9830287-9moRep1	104	67	1770.47537	204.5694314	983	998.0247681	5029.812216	18169	67	4.219507705	104	4.65396035	1	0.096153846	0.005724035	9moRep1	67	3	5255	Endo NN	3	Endo NN	9mo	No	203	67	5	Astro-TE NN	0.43239993	Astro-TE NN	3 4	Rep1	5.500016253	2.182836336	Astro-TE NN
9830288-9moRep1	191	88	1782.308616	1439.890413	983	865.3242721	5028.541067	13998	88	4.48863637	191	5.257495372	1	0.052356021	0.013644806	9moRep1	88	2	1067	STR D1 Gaba	2	STR D1 Sema5a Gaba	9mo	No	210	88	1	STR D12 Gaba	0.625911737	STR D12 Gaba	2 3	Rep1	-11.60818716	-2.87841745	STR D1 Sema5a Gaba
9830289-9moRep1	195	84	1798.484511	664.1941113	983	948.6510232	5026.803422	19279	84	4.442651256	195	5.278114659	1	0.051282051	0.010114633	9moRep1	84	2	1067	STR D1 Gaba	2	STR D1 Sema5a Gaba	9mo	No	212	84	1	STR D1 Sema5a Gaba	0.811877704	STR D12 Gaba	2 3	Rep1	-11.48752828	-3.393419224	STR D1 Sema5a Gaba
9830290-9moRep1	38	25	1769.140465	1347.645576	983	875.2333854	5029.955614	5674	25	3.258096538	38	3.663561646	0	0	0.006697215	9moRep1	25	3	5255	Endo NN	3	Peri NN	9mo	No	167	41	45	Peri NN	0.295769884	Endo NN	3 2	Rep1	5.32459883	3.313575071	Endo NN
9830291-9moRep1	34	20	1792.821219	911.1012415	983	922.1277963	5027.411783	8860	20	3.044522438	34	3.555348061	0	0	0.003837472	9moRep1	20	15	5203	OPC NN	0	OPC NN	9mo	No	156	40	11	OPC NN	0.662677994	OPC NN	0 1	Rep1	-1.951520283	-0.316148835	OPC NN
9830292-9moRep1	95	52	1791.866113	985.282717	983	914.1590831	5027.514382	6625	52	3.970291914	95	4.564348191	0	0	0.014339623	9moRep1	52	4	1059	STR D2 Gaba	7	STR D12 Gaba	9mo	No	192	52	2	STR D12 Gaba	0.879458786	STR D12 Gaba	7 19	Rep1	-7.661650617	-7.15424152	STR D12 Gaba
9830294-9moRep1	45	31	1808.889625	301.9180201	983	987.5674002	5025.685685	9051	31	3.465735903	45	3.828641396	0	0	0.004971826	9moRep1	31	9	5244	SMC NN	6	Endo NN	9mo	No	150	46	12	VLMC NN	0.539439164	Endo NN	6 9	Rep1	7.823254149	5.36240868	Endo NN
9830295-9moRep1	53	35	1823.009792	1908.078611	983	815.030618	5024.16887	11029	35	3.583518938	53	3.988984047	0	0	0.004805513	9moRep1	35	23	5230	Oligo NN	0	Oligo NN	9mo	No	178	43	9	Oligo NN	0.791362029	Oligo NN	0 4	Rep1	-1.284602959	5.420412106	Oligo NN
9830297-9moRep1	113	59	1867.141776	1259.860872	983	884.6633829	5019.42813	13557.5	59	4.094344562	113	4.736198448	0	0	0.00833487	9moRep1	59	2	1067	STR D1 Gaba	2	STR D12 Gaba	9mo	No	209	59	1	Lamp5 Lhx6 Gaba	0.253256264	STR D12 Gaba	2 3	Rep1	-10.66682096	-3.05261274	STR D1 Sema5a Gaba
9830310-9moRep1	82	47	1897.986954	332.2220842	983	984.3120808	5016.114683	6439	47	3.871201011	82	4.418840608	0	0	0.012734897	9moRep1	47	2	1067	STR D1 Gaba	2	STR D12 Gaba	9mo	No	189	50	1	STR D1 Sema5a Gaba	0.788339414	STR D12 Gaba	2 4	Rep1	-11.03405424	-4.24923082	STR D12 Gaba
9830313-9moRep1	144	61	1941.84543	1388.609988	983	870.8329115	5011.403323	10910.5	61	4.127134385	144	4.976733742	0	0	0.013198295	9moRep1	61	2	1067	STR D1 Gaba	2	STR D12 Gaba	9mo	No	210	61	1	STR D1 Sema5a Gaba	0.858873456	STR D12 Gaba	2 3	Rep1	-11.07902094	-3.816244083	STR D1 Sema5a Gaba
9830322-9moRep1	160	70	1998.380568	1633.996012	983	844.4730846	5005.330212	14342.5	70	4.262679877	160	5.081404365	3	0.1875	0.011155656	9moRep1	70	20	14947	Astro-TE NN	4	STR D12 Gaba	9mo	No	203	70	32	STR D12 Gaba	0.254356454	Astro-TE NN	4 18	Rep1	0.162041958	-0.986863273	STR D12 Gaba
9830324-9moRep1	344	107	2009.726946	1021.7076	983	910.2462539	5004.111363	17427	107	4.682131227	344	5.843544417	0	0	0.019739485	9moRep1	107	2	1067	STR D1 Gaba	2	STR D12 Gaba	9mo	No	245	107	18	STR D1 Sema5a Gaba	0.508145271	STR D12 Gaba	2 2	Rep1	-11.90854784	-3.820257622	STR D12 Gaba
9830329-9moRep1	117	58	2023.714065	343.0875837	983	983.1448885	5002.608841	12222.5	58	4.077537444	117	4.770684624	0	0	0.00957251	9moRep1	58	20	14947	Astro-TE NN	4	Astro-TE NN	9mo	No	210	58	32	Astro-TE NN	0.748013733	Astro-TE NN	4 11	Rep1	1.434571307	0.296734137	Astro-TE NN
9830330-9moRep1	194	66	2023.977143	1425.80682	983	866.837158	5002.58058	11401	66	4.204692619	194	5.272999559	2	0.103092784	0.017016051	9moRep1	66	2	1067	STR D1 Gaba	2	STR D12 Gaba	9mo	No	212	66	1	STR D1 Sema5a Gaba	0.842352944	STR D12 Gaba	2 3	Rep1	-11.76228662	-3.169626909	STR D1 Sema5a Gaba
9840010-9moRep1	83	53	30.7219764	713.6656342	984	743.3366994	5216.699788	14502	53	3.988984047	83	4.430816799	4	0.481927711	0.005723349	9moRep1	53	13	5283	Microglia NN	9	Microglia NN	9mo	No	183	56	8	Microglia NN	0.296994722	Microglia NN	9 4	Rep1	0.111395847	-3.504513222	Microglia NN
9840011-9moRep1	41	27	32.51333696	909.4833968	984	722.3015882	5216.507356	15820.5	27	3.33220451	41	3.737669618	1	0.243902439	0.002591574	9moRep1	27	11	5273	Lymphoid NN	3	Oligo NN	9mo	No	168	44	5	DG Glut	0.345522501	Endo NN	3 1	Rep1	5.061348956	2.572475475	Astro-TE NN
9840016-9moRep1	46	30	209.9222812	954.6942696	984	717.4449515	5197.449755	17147.5	30	3.433987204	46	3.850147602	2	0.434782609	0.002682607	9moRep1	30	20	14947	Astro-TE NN	4	Astro-TE NN	9mo	No	170	40	20	OB-STR-CTX Inh IMN	0.31381274	Astro-TE NN	4 10	Rep1	2.318379682	1.515076083	Astro-TE NN
9840017-9moRep1	64	37	162.9155466	307.5861585	984	786.9585181	5202.499307	4985	37	3.63758616	64	4.17438727	1	0.15625	0.012838516	9moRep1	37	2	1067	STR D1 Gaba	9	STR-PAL Chst9 Gaba	9mo	No	180	43	8	L2/3 IT PIR-ENTl Glut	0.241106721	STR D12 Gaba	9 12	Rep1	-10.23545881	-4.043236214	STR D12 Gaba
9840023-9moRep1	66	39	199.3823602	181.5691925	984	800.4954969	5198.581973	4025	39	3.688879454	66	4.204692619	1	0.151515152	0.016397516	9moRep1	39	2	1067	STR D1 Gaba	2	STR D12 Gaba	9mo	No	183	46	24	RLP Neur	0.298998349	STR D12 Gaba	2 3	Rep1	-9.40094896	-2.436274248	STR D1 Sema5a Gaba
9840025-9moRep1	157	73	263.0145645	238.9247381	984	794.3342566	5191.746482	13938	73	4.304065093	157	5.062595033	2	0.127388535	0.01126417	9moRep1	73	2	1067	STR D1 Gaba	2	STR D12 Gaba	9mo	No	200	73	1	CEA-BST Gaba	0.30920179	STR D12 Gaba	2 3	Rep1	-9.960783441	-3.048496443	STR D1 Sema5a Gaba
9840026-9moRep1	94	48	267.8017333	607.85409	984	754.7031739	5191.232236	16846	48	3.891820298	94	4.553876892	6	0.638297872	0.00557996	9moRep1	48	2	1067	STR D1 Gaba	2	STR D12 Gaba	9mo	No	195	50	24	DG-PIR Ex IMN	0.287943263	STR D12 Gaba	2 3	Rep1	-9.120708901	-2.830403286	STR D1 Sema5a Gaba
9840028-9moRep1	42	18	262.9120062	797.9990013	984	734.277451	5191.757499	9012	18	2.944438979	42	3.761200116	1	0.238095238	0.004660453	9moRep1	18	18	5260	VLMC NN	4	Oligo NN	9mo	No	178	35	30	OB-STR-CTX Inh IMN	0.384313754	Astro-TE NN	4 3	Rep1	2.974048179	3.270837349	Astro-TE NN
9840029-9moRep1	65	42	309.2731155	891.5116604	984	724.2321459	5186.777302	12178	42	3.761200116	65	4.189654742	0	0	0.005337494	9moRep1	42	14	14956	Astro-NT NN	4	Oligo NN	9mo	No	181	48	24	COA Glut	0.373757606	Astro-TE NN	4 21	Rep1	1.009084266	0.277704579	Astro-TE NN
9840040-9moRep1	146	62	359.6646738	533.9570951	984	762.6413277	5181.364146	11374	62	4.143134726	146	4.990432587	1	0.068493151	0.012836293	9moRep1	62	2	1067	STR D1 Gaba	2	STR D12 Gaba	9mo	No	204	62	24	STR D1 Sema5a Gaba	0.722324334	STR D12 Gaba	2 3	Rep1	-9.438437898	-2.983209091	STR D1 Sema5a Gaba
9840045-9moRep1	66	29	365.8584006	1323.116654	984	677.8683281	5180.698805	6815	29	3.401197382	66	4.204692619	0	0	0.009684519	9moRep1	29	20	14947	Astro-TE NN	4	Astro-TE NN	9mo	No	188	39	32	Astro-TE NN	0.766650298	Astro-TE NN	4 0	Rep1	1.551994961	0.488910359	Astro-TE NN
9840047-9moRep1	117	67	383.0207442	308.2639666	984	786.8857067	5178.855193	9111	67	4.219507705	117	4.770684624	0	0	0.01284162	9moRep1	67	2	1067	STR D1 Gaba	2	STR D12 Gaba	9mo	No	210	67	24	STR D12 Gaba	0.394298727	STR D12 Gaba	2 13	Rep1	-9.883804757	-3.107838112	STR D12 Gaba
9840053-9moRep1	39	24	417.4889853	121.3202603	984	806.9675502	5175.15255	5992	24	3.218875825	39	3.688879454	0	0	0.006508678	9moRep1	24	2	1067	STR D1 Gaba	2	STR D12 Gaba	9mo	No	162	40	1	Lamp5 Lhx6 Gaba	0.283912989	STR D12 Gaba	2 3	Rep1	-11.30466982	-3.976154762	STR D1 Sema5a Gaba
9840054-9moRep1	142	67	459.5717661	1214.545777	984	689.5312154	5170.631939	16930	67	4.219507705	142	4.96284463	2	0.14084507	0.008387478	9moRep1	67	18	5260	VLMC NN	6	VLMC NN	9mo	No	192	67	15	VLMC NN	0.933974131	VLMC NN	6 4	Rep1	5.902957957	7.896017117	VLMC NN
9840055-9moRep1	66	27	460.3901345	667.6680935	984	748.2778415	5170.544029	14718	27	3.33220451	66	4.204692619	0	0	0.004484305	9moRep1	27	11	5273	Lymphoid NN	6	STR D12 Gaba	9mo	No	176	39	12	Peri NN	0.901245925	Peri NN	6 7	Rep1	9.886222403	8.393469852	Peri NN
9840056-9moRep1	42	30	461.9681758	278.5942413	984	790.0728842	5170.374512	5279	30	3.433987204	42	3.761200116	1	0.238095238	0.007956052	9moRep1	30	33	1194	OT D3 Folh1 Gaba	2	STR D12 Gaba	9mo	No	172	43	24	OT D3 Folh1 Gaba	0.41394473	STR D12 Gaba	2 3	Rep1	-9.837426622	-3.12597366	STR D1 Sema5a Gaba
9840057-9moRep1	96	47	481.7422237	519.1618835	984	764.230657	5168.250347	11638	47	3.871201011	96	4.574710979	0	0	0.00824884	9moRep1	47	2	1067	STR D1 Gaba	2	STR D12 Gaba	9mo	No	196	47	24	CEA-BST Gaba	0.184464298	OT D3 Folh1 Gaba	2 7	Rep1	-8.98723932	-2.753864246	OT D3 Folh1 Gaba
9840058-9moRep1	77	35	472.886922	171.0695864	984	801.6233843	5169.2016	6553	35	3.583518938	77	4.356708827	0	0	0.011750343	9moRep1	35	2	1067	STR D1 Gaba	2	STR D12 Gaba	9mo	No	192	41	1	L2/3 IT PIR-ENTl Glut	0.215785638	STR D12 Gaba	2 3	Rep1	-10.37432142	-3.49586125	STR D1 Sema5a Gaba
9840062-9moRep1	65	35	491.5684127	381.7815015	984	778.9883153	5167.194799	7579	35	3.583518938	65	4.189654742	0	0	0.008576329	9moRep1	35	33	1194	OT D3 Folh1 Gaba	2	STR D12 Gaba	9mo	No	177	42	24	STR D1 Sema5a Gaba	0.525664981	STR D12 Gaba	2 3	Rep1	-9.697651345	-2.956827599	STR D1 Sema5a Gaba
9840067-9moRep1	107	55	538.7577866	307.2062624	984	786.9993273	5162.125628	6036	55	4.025351691	107	4.682131227	0	0	0.017726972	9moRep1	55	2	1067	STR D1 Gaba	2	STR D1 Sema5a Gaba	9mo	No	200	55	1	STR D12 Gaba	0.450976289	STR D12 Gaba	2 3	Rep1	-11.69435163	-2.98710342	STR D1 Sema5a Gaba
9840068-9moRep1	158	72	565.2342967	126.6515607	984	806.3948519	5159.281472	12975	72	4.290459441	158	5.068904202	1	0.063291139	0.012177264	9moRep1	72	2	1067	STR D1 Gaba	2	STR D12 Gaba	9mo	No	209	72	24	RLP Neur	0.480585956	STR D12 Gaba	2 3	Rep1	-9.360592324	-2.930846649	STR D1 Sema5a Gaba
9840070-9moRep1	117	64	538.9083719	218.0328309	984	796.5785045	5162.109452	6701	64	4.17438727	117	4.770684624	0	0	0.017460081	9moRep1	64	2	1067	STR D1 Gaba	2	STR D12 Gaba	9mo	No	210	64	24	STR D1 Sema5a Gaba	0.795490673	STR D12 Gaba	2 3	Rep1	-9.802949388	-3.104197937	STR D1 Sema5a Gaba
9840071-9moRep1	172	85	570.9445461	606.897206	984	754.8059642	5158.668066	16392	85	4.454347296	172	5.153291594	3	0.174418605	0.010492923	9moRep1	85	2	1067	STR D1 Gaba	2	STR D12 Gaba	9mo	No	207	85	24	STR D1 Sema5a Gaba	0.311113624	STR D12 Gaba	2 3	Rep1	-9.308263261	-2.719361263	STR D1 Sema5a Gaba
9840072-9moRep1	107	47	558.4805799	481.4022155	984	768.2868714	5160.006969	7312	47	3.871201011	107	4.682131227	2	0.186915888	0.014633479	9moRep1	47	2	1067	STR D1 Gaba	2	STR D12 Gaba	9mo	No	203	47	1	STR D1 Sema5a Gaba	0.623474921	STR D12 Gaba	2 3	Rep1	-9.892438371	-2.789742905	STR D1 Sema5a Gaba
9840076-9moRep1	127	64	606.3692426	773.5430988	984	736.9045499	5154.862679	13005	64	4.17438727	127	4.852030264	2	0.157480315	0.009765475	9moRep1	64	2	1067	STR D1 Gaba	2	STR D12 Gaba	9mo	No	213	64	24	STR D1 Sema5a Gaba	0.333945516	OT D3 Folh1 Gaba	2 7	Rep1	-9.781793077	-3.171733099	OT D3 Folh1 Gaba
9840087-9moRep1	98	42	678.1383672	1300.840169	984	680.26131	5147.153105	10436	42	3.761200116	98	4.59511985	0	0	0.009390571	9moRep1	42	9	5244	SMC NN	23	VLMC NN	9mo	No	177	43	66	VLMC NN	0.989769442	VLMC NN	23 2	Rep1	5.17102341	8.578535122	VLMC NN
9840088-9moRep1	101	41	711.286311	1211.660001	984	689.8412108	5143.592291	14603	41	3.737669618	101	4.624972813	2	0.198019802	0.006916387	9moRep1	41	18	5260	VLMC NN	6	VLMC NN	9mo	No	180	42	15	VLMC NN	0.948324447	VLMC NN	6 4	Rep1	5.599990886	7.599084896	VLMC NN
9840089-9moRep1	140	61	697.6997584	874.7910535	984	726.0283048	5145.051784	13659	61	4.127134385	140	4.94875989	2	0.142857143	0.010249652	9moRep1	61	2	1067	STR D1 Gaba	2	STR D12 Gaba	9mo	No	206	61	1	STR D1 Sema5a Gaba	0.401032253	STR D12 Gaba	2 3	Rep1	-10.29400202	-3.268157917	STR D1 Sema5a Gaba
9840090-9moRep1	143	58	699.7330387	676.5552855	984	747.3231627	5144.833365	13575	58	4.077537444	143	4.9698133	1	0.06993007	0.01053407	9moRep1	58	2	1067	STR D1 Gaba	2	STR D12 Gaba	9mo	No	206	58	1	STR D1 Sema5a Gaba	0.403519692	STR D12 Gaba	2 3	Rep1	-10.91511293	-3.511361319	STR D1 Sema5a Gaba
9840091-9moRep1	67	38	694.3821811	109.0513838	984	808.2854959	5145.408164	9069	38	3.663561646	67	4.219507705	1	0.149253731	0.007387805	9moRep1	38	2	1067	STR D1 Gaba	2	STR-PAL Chst9 Gaba	9mo	No	181	43	1	STR D1 Sema5a Gaba	0.402650071	STR D12 Gaba	2 3	Rep1	-10.27033277	-3.432471233	STR D1 Sema5a Gaba
9840100-9moRep1	68	41	744.4606216	794.3877074	984	734.665383	5140.028644	8558	41	3.737669618	68	4.234106505	1	0.147058824	0.007945782	9moRep1	41	2	1067	STR D1 Gaba	2	STR D12 Gaba	9mo	No	185	47	24	L2/3 IT PIR-ENTl Glut	0.143606923	STR D12 Gaba	2 3	Rep1	-9.209275682	-2.817312675	STR D1 Sema5a Gaba
9840114-9moRep1	107	54	788.1072744	449.1868618	984	771.7475051	5135.340039	9499	54	4.007333185	107	4.682131227	4	0.373831776	0.011264344	9moRep1	54	2	1067	STR D1 Gaba	2	STR D12 Gaba	9mo	No	208	55	1	L2/3 IT PIR-ENTl Glut	0.220345731	STR D12 Gaba	2 3	Rep1	-10.33206983	-3.511736351	STR D1 Sema5a Gaba
9840116-9moRep1	168	76	818.9023496	1332.016239	984	676.9123181	5132.031974	13917	76	4.343805422	168	5.129898715	3	0.178571429	0.012071567	9moRep1	76	9	5244	SMC NN	6	VLMC NN	9mo	No	201	76	15	VLMC NN	0.696261941	VLMC NN	6 4	Rep1	5.803704303	7.372328323	VLMC NN
9840117-9moRep1	115	58	783.3269793	318.7304235	984	785.7613803	5135.853547	9233	58	4.077537444	115	4.753590191	0	0	0.012455323	9moRep1	58	2	1067	STR D1 Gaba	2	STR D12 Gaba	9mo	No	208	59	1	STR D1 Sema5a Gaba	0.258649189	STR D12 Gaba	2 3	Rep1	-10.17967554	-3.423139769	STR D1 Sema5a Gaba
9840118-9moRep1	66	41	792.6590932	85.95991114	984	810.7660252	5134.851074	9903	41	3.737669618	66	4.204692619	0	0	0.006664647	9moRep1	41	2	1067	STR D1 Gaba	2	STR D12 Gaba	9mo	No	181	45	1	STR D12 Gaba	0.300989712	STR D12 Gaba	2 3	Rep1	-10.13116976	-3.233962971	STR D1 Sema5a Gaba
9840123-9moRep1	163	77	863.8779959	699.9286725	984	744.8123496	5127.200606	22614	77	4.356708827	163	5.099866428	5	0.306748466	0.007207924	9moRep1	77	33	1194	OT D3 Folh1 Gaba	2	OT D3 Folh1 Gaba	9mo	No	203	77	24	STR D1 Sema5a Gaba	0.262727646	STR D12 Gaba	2 3	Rep1	-9.012841661	-2.770831781	STR D1 Sema5a Gaba
9840125-9moRep1	80	36	828.4895577	553.8242219	984	760.5071637	5131.002098	9768	36	3.610917913	80	4.394449155	4	0.5	0.008190008	9moRep1	36	2	1067	STR D1 Gaba	2	STR D12 Gaba	9mo	No	190	41	1	STR D12 Gaba	0.178791021	STR D12 Gaba	2 3	Rep1	-11.4048657	-4.309725719	STR D1 Sema5a Gaba
9840128-9moRep1	119	50	840.6840432	401.0096949	984	776.9227867	5129.692144	6292	50	3.931825633	119	4.787491743	1	0.084033613	0.018912905	9moRep1	50	2	1067	STR D1 Gaba	2	STR D12 Gaba	9mo	No	208	51	1	STR D1 Sema5a Gaba	0.419320971	STR D12 Gaba	2 3	Rep1	-11.03041692	-3.319475609	STR D1 Sema5a Gaba
9840134-9moRep1	50	29	875.9073806	1411.835118	984	668.3380244	5125.908387	10365	29	3.401197382	50	3.931825633	1	0.2	0.004823927	9moRep1	29	18	5260	VLMC NN	6	Oligo NN	9mo	No	158	38	15	VLMC NN	0.372398093	VLMC NN	6 4	Rep1	5.621490043	7.420485062	VLMC NN
9840136-9moRep1	78	47	877.1583739	164.2702332	984	802.3537835	5125.774003	8019	47	3.871201011	78	4.369447852	0	0	0.009726899	9moRep1	47	2	1067	STR D1 Gaba	2	STR-PAL Chst9 Gaba	9mo	No	187	49	24	STR D1 Sema5a Gaba	0.456323653	STR D12 Gaba	2 3	Rep1	-9.206898171	-2.728046137	STR D1 Sema5a Gaba
9840141-9moRep1	104	55	925.2492964	338.6124531	984	783.6256154	5120.607986	8528	55	4.025351691	104	4.65396035	2	0.192307692	0.012195122	9moRep1	55	2	1067	STR D1 Gaba	2	OT D3 Folh1 Gaba	9mo	No	206	56	24	STR D1 Sema5a Gaba	0.474748862	STR D12 Gaba	2 3	Rep1	-9.707023103	-2.912380415	STR D1 Sema5a Gaba
9840143-9moRep1	136	59	954.8737414	1509.745872	984	657.8202677	5117.425672	9932	59	4.094344562	136	4.919980926	0	0	0.013693113	9moRep1	59	18	5260	VLMC NN	6	VLMC NN	9mo	No	199	59	15	VLMC NN	0.988288812	VLMC NN	6 4	Rep1	5.84031586	7.74623732	VLMC NN
9840144-9moRep1	50	30	954.7001946	80.70493797	984	811.3305242	5117.444315	8222	30	3.433987204	50	3.931825633	0	0	0.006081245	9moRep1	30	2	1067	STR D1 Gaba	2	STR D12 Gaba	9mo	No	174	40	1	CEA-BST Six3 Cyp26b1 Gaba	0.258004951	STR D12 Gaba	2 3	Rep1	-10.70092912	-3.354115683	STR D1 Sema5a Gaba
9840145-9moRep1	66	36	942.2176322	528.8531181	984	763.1896065	5118.785215	6318	36	3.610917913	66	4.204692619	2	0.303030303	0.010446344	9moRep1	36	2	1067	STR D1 Gaba	2	STR D12 Gaba	9mo	No	184	42	1	STR D1 Sema5a Gaba	0.503470294	STR D12 Gaba	2 3	Rep1	-10.74883218	-3.355050522	STR D1 Sema5a Gaba
9840146-9moRep1	226	77	1003.85175	614.7432647	984	753.9631259	5112.164363	20823	77	4.356708827	226	5.424950017	4	0.17699115	0.010853383	9moRep1	77	2	1067	STR D1 Gaba	2	STR D12 Gaba	9mo	No	226	77	1	STR D1 Sema5a Gaba	0.573514894	STR D12 Gaba	2 3	Rep1	-9.837566812	-2.993478018	STR D1 Sema5a Gaba
9840147-9moRep1	169	75	973.2437171	453.6525132	984	771.2677964	5115.452335	9868	75	4.33073334	169	5.135798437	3	0.177514793	0.017126064	9moRep1	75	2	1067	STR D1 Gaba	2	STR D12 Gaba	9mo	No	213	75	1	STR D1 Sema5a Gaba	0.909925819	STR D12 Gaba	2 3	Rep1	-9.919884164	-3.075356918	STR D1 Sema5a Gaba
9840150-9moRep1	48	32	951.8387504	189.6118649	984	799.6315379	5117.751697	3169	32	3.496507561	48	3.891820298	0	0	0.015146734	9moRep1	32	2	1067	STR D1 Gaba	2	STR D12 Gaba	9mo	No	174	44	24	RLP Neur	0.302911316	STR D12 Gaba	2 3	Rep1	-9.714813668	-2.578134733	STR D1 Sema5a Gaba
9840152-9moRep1	101	41	996.3216614	1337.591172	984	676.3134484	5112.973259	10738	41	3.737669618	101	4.624972813	1	0.099009901	0.009405848	9moRep1	41	9	5244	SMC NN	6	VLMC NN	9mo	No	189	43	15	Peri NN	0.663923183	VLMC NN	6 4	Rep1	5.882291358	7.419483704	VLMC NN
9840153-9moRep1	120	57	1079.769731	1540.508021	984	654.51574	5104.009111	12468	57	4.060443011	120	4.795790546	0	0	0.009624639	9moRep1	57	9	5244	SMC NN	6	Microglia NN	9mo	No	204	57	15	Microglia NN	0.943289115	Microglia NN	6 12	Rep1	5.496240657	7.502320332	Peri NN
9840156-9moRep1	141	66	1100.790437	1413.072814	984	668.2050688	5101.751027	14640	66	4.204692619	141	4.955827058	1	0.070921986	0.009631148	9moRep1	66	9	5244	SMC NN	6	Peri NN	9mo	No	199	66	15	RGL	0.375129028	VLMC NN	6 4	Rep1	6.014659923	7.058905643	VLMC NN
9840159-9moRep1	196	85	1067.817178	476.4626613	984	768.8174876	5105.293077	11235	85	4.454347296	196	5.283203729	2	0.102040816	0.017445483	9moRep1	85	2	1067	STR D1 Gaba	2	STR D12 Gaba	9mo	No	212	85	1	STR D1 Sema5a Gaba	0.533502871	STR D12 Gaba	2 3	Rep1	-9.786674935	-3.12500115	STR D1 Sema5a Gaba
9840161-9moRep1	62	34	1097.821105	919.8525278	984	721.1877167	5102.069998	13589	34	3.555348061	62	4.143134726	0	0	0.004562514	9moRep1	34	9	5244	SMC NN	6	STR D12 Gaba	9mo	No	184	41	12	Peri NN	0.75423782	Peri NN	6 6	Rep1	9.921062034	7.875956577	Peri NN
9840165-9moRep1	95	50	1129.787828	165.1780822	984	802.2562607	5098.636073	9563	50	3.931825633	95	4.564348191	2	0.210526316	0.009934121	9moRep1	50	2	1067	STR D1 Gaba	2	STR D12 Gaba	9mo	No	194	52	1	RHP-COA Ndnf Gaba	0.220620078	STR D12 Gaba	2 3	Rep1	-10.03389402	-3.340929228	STR D1 Sema5a Gaba
9840168-9moRep1	188	76	1179.223384	492.2042585	984	767.1264957	5093.325613	13385	76	4.343805422	188	5.241747015	2	0.106382979	0.014045573	9moRep1	76	2	1067	STR D1 Gaba	2	STR D12 Gaba	9mo	No	210	76	1	STR D1 Sema5a Gaba	0.801397197	STR D12 Gaba	2 3	Rep1	-10.24451681	-3.081117588	STR D1 Sema5a Gaba
9840169-9moRep1	140	60	1222.636878	354.0135638	984	781.9711992	5088.662054	12902	60	4.110873864	140	4.94875989	1	0.071428571	0.010851031	9moRep1	60	2	1067	STR D1 Gaba	2	STR D12 Gaba	9mo	No	210	60	24	STR-PAL Chst9 Gaba	0.195374019	STR D12 Gaba	2 3	Rep1	-8.414340455	-2.959659534	STR D1 Sema5a Gaba
9840170-9moRep1	81	39	1242.937505	598.4992602	984	755.7080873	5086.481323	11489	39	3.688879454	81	4.406719247	0	0	0.007050222	9moRep1	39	2	1067	STR D1 Gaba	2	STR D12 Gaba	9mo	No	183	43	1	RHP-COA Ndnf Gaba	0.28035115	STR D12 Gaba	2 3	Rep1	-10.34328218	-3.450255114	STR D1 Sema5a Gaba
9840171-9moRep1	163	70	1270.36008	199.871013	984	798.529481	5083.535538	14955	70	4.262679877	163	5.099866428	0	0	0.010899365	9moRep1	70	2	1067	STR D1 Gaba	2	STR D12 Gaba	9mo	No	205	70	1	STR D1 Sema5a Gaba	0.54325542	STR D12 Gaba	2 3	Rep1	-10.45859667	-3.470212894	STR D1 Sema5a Gaba
9840172-9moRep1	170	68	1293.16139	460.1560661	984	770.5691726	5081.086179	14276	68	4.234106505	170	5.141663557	2	0.117647059	0.011908098	9moRep1	68	2	1067	STR D1 Gaba	2	STR D12 Gaba	9mo	No	210	68	24	STR D1 Sema5a Gaba	0.294832852	STR D12 Gaba	2 3	Rep1	-9.382827241	-2.711109358	STR D1 Sema5a Gaba
9840173-9moRep1	89	49	1305.948294	1363.870249	984	673.4905006	5079.712586	12339	49	3.912023005	89	4.49980967	2	0.224719101	0.007212902	9moRep1	49	18	5260	VLMC NN	6	VLMC NN	9mo	No	180	51	15	VLMC NN	0.461380704	VLMC NN	6 4	Rep1	5.609757464	7.304986996	VLMC NN
9840187-9moRep1	118	52	1327.525961	637.2574667	984	751.5446081	5077.394672	6529	52	3.970291914	118	4.779123493	2	0.169491525	0.018073212	9moRep1	52	2	1067	STR D1 Gaba	2	STR D12 Gaba	9mo	No	213	52	24	OT D3 Folh1 Gaba	0.199668942	STR D12 Gaba	2 3	Rep1	-9.580798585	-3.011861521	STR D1 Sema5a Gaba
9840190-9moRep1	148	60	1393.056343	1573.930487	984	650.9254359	5070.355276	20730	60	4.110873864	148	5.003946306	1	0.067567568	0.007139411	9moRep1	60	18	5260	VLMC NN	6	Astro-TE NN	9mo	No	201	60	15	RGL	0.586904227	VLMC NN	6 3	Rep1	4.69811539	6.488517326	VLMC NN
9840196-9moRep1	127	64	1353.271613	148.239433	984	804.0758422	5074.629026	7831	64	4.17438727	127	4.852030264	0	0	0.016217597	9moRep1	64	19	2508	AHN-RCH-LHA Otp Glut	5	RLP Neur	9mo	No	210	64	22	PAG Pou4f1 Ebf2 Glut	0.214367334	PAG Pou4f1 Ebf2 Glut	5 11	Rep1	-6.781139333	2.509171289	PAG Pou4f1 Ebf2 Glut
9840201-9moRep1	48	31	1402.718427	88.45293597	984	810.4982198	5069.317356	13556	31	3.465735903	48	3.891820298	0	0	0.003540868	9moRep1	31	2	1067	STR D1 Gaba	5	STR D12 Gaba	9mo	No	174	43	22	OT D3 Folh1 Gaba	0.261784427	PAG Pou4f1 Ebf2 Glut	5 11	Rep1	-6.65110584	2.566446108	PAG Pou4f1 Ebf2 Glut
9840205-9moRep1	147	65	1428.355433	364.9589064	984	780.79543	5066.563381	18251	65	4.189654742	147	4.997212274	2	0.136054422	0.008054353	9moRep1	65	2	1067	STR D1 Gaba	2	STR D12 Gaba	9mo	No	204	65	24	OT D3 Folh1 Gaba	0.336930728	STR D12 Gaba	2 3	Rep1	-9.565185029	-3.093986946	STR D1 Sema5a Gaba
9840207-9moRep1	68	42	1411.401008	557.8361803	984	760.0761916	5068.384657	3571	42	3.761200116	68	4.234106505	0	0	0.019042285	9moRep1	42	2	1067	STR D1 Gaba	3	STR D12 Gaba	9mo	No	185	47	45	STR D1 Sema5a Gaba	0.297149747	Endo NN	3 2	Rep1	6.055194896	3.309439701	Endo NN
9840210-9moRep1	70	38	1427.489145	725.4607898	984	742.0696417	5066.65644	10686	38	3.663561646	70	4.262679877	0	0	0.006550627	9moRep1	38	2	1067	STR D1 Gaba	2	STR D12 Gaba	9mo	No	185	44	1	L2/3 IT PIR-ENTl Glut	0.443008209	STR D12 Gaba	2 3	Rep1	-10.55553575	-3.524013954	STR D1 Sema5a Gaba
9840213-9moRep1	118	63	1444.148156	631.3523538	984	752.1789464	5064.866897	9814	63	4.158883083	118	4.779123493	0	0	0.01202364	9moRep1	63	2	1067	STR D1 Gaba	2	STR D12 Gaba	9mo	No	216	64	1	STR D1 Sema5a Gaba	0.853709279	STR D12 Gaba	2 15	Rep1	-10.32447477	-2.803031641	STR D12 Gaba
9840215-9moRep1	90	47	1482.424347	1403.650691	984	669.2172109	5060.755197	13020	47	3.871201011	90	4.510859507	1	0.111111111	0.006912442	9moRep1	47	18	5260	VLMC NN	6	Astro-TE NN	9mo	No	185	48	15	Astro-TE NN	0.373238936	VLMC NN	6 3	Rep1	5.544378322	7.326419872	VLMC NN
9840216-9moRep1	124	70	1502.785273	573.4301314	984	758.4010601	5058.567988	10348	70	4.262679877	124	4.828313737	1	0.080645161	0.011982992	9moRep1	70	2	1067	STR D1 Gaba	2	STR-PAL Chst9 Gaba	9mo	No	214	70	24	STR D1 Sema5a Gaba	0.499012065	STR D12 Gaba	2 3	Rep1	-9.719788034	-2.892412144	STR D1 Sema5a Gaba
9840217-9moRep1	109	47	1500.697639	468.7413205	984	769.6469285	5058.792246	7921	47	3.871201011	109	4.700480366	0	0	0.013760889	9moRep1	47	2	1067	STR D1 Gaba	2	STR D1 Sema5a Gaba	9mo	No	204	48	1	STR D1 Sema5a Gaba	0.518752197	STR D12 Gaba	2 3	Rep1	-10.42039915	-2.6623375	STR D1 Sema5a Gaba
9840218-9moRep1	144	63	1525.576262	747.7017735	984	739.6804735	5056.119737	10995	63	4.158883083	144	4.976733742	2	0.138888889	0.013096862	9moRep1	63	2	1067	STR D1 Gaba	2	STR D12 Gaba	9mo	No	207	63	24	OT D3 Folh1 Gaba	0.243385552	STR D12 Gaba	2 3	Rep1	-9.479137857	-2.968500334	STR D1 Sema5a Gaba
9840220-9moRep1	148	68	1550.254979	120.8342002	984	807.0197637	5053.468703	15766	68	4.234106505	148	5.003946306	7	0.472972973	0.009387289	9moRep1	68	17	527	Sst Gaba	12	STR D12 Gaba	9mo	No	200	68	29	Pvalb Gaba	0.312642235	Pvalb Gaba	12 0	Rep1	-4.746831376	-3.258974272	Pvalb Gaba
9840223-9moRep1	163	63	1589.697516	545.2383042	984	761.429479	5049.231712	12761	63	4.158883083	163	5.099866428	2	0.122699387	0.012773294	9moRep1	63	2	1067	STR D1 Gaba	2	STR D12 Gaba	9mo	No	216	63	24	STR D1 Sema5a Gaba	0.331485697	STR D12 Gaba	2 3	Rep1	-9.137649972	-2.915328938	STR D1 Sema5a Gaba
9840224-9moRep1	163	65	1612.020191	701.7194776	984	744.619978	5046.833769	11639	65	4.189654742	163	5.099866428	1	0.061349693	0.01400464	9moRep1	65	2	1067	STR D1 Gaba	2	STR D12 Gaba	9mo	No	213	65	24	CEA-BST Gaba	0.250380233	STR D12 Gaba	2 3	Rep1	-9.227629144	-2.883282619	STR D1 Sema5a Gaba
9840225-9moRep1	79	41	1632.830932	1056.349402	984	706.5249666	5044.59824	11451	41	3.737669618	79	4.382026635	0	0	0.006898961	9moRep1	41	15	5203	OPC NN	0	OPC NN	9mo	No	184	46	11	OPC NN	0.963552695	OPC NN	0 1	Rep1	-1.249185998	0.322995138	OPC NN
9840226-9moRep1	68	39	1606.82716	372.0062678	984	780.0383892	5047.391614	5265	39	3.688879454	68	4.234106505	0	0	0.01291548	9moRep1	39	2	1067	STR D1 Gaba	2	STR-PAL Chst9 Gaba	9mo	No	179	44	24	STR D1 Sema5a Gaba	0.625567912	STR D12 Gaba	2 3	Rep1	-9.750154931	-3.064450699	STR D1 Sema5a Gaba
9840235-9moRep1	81	45	1699.563655	433.6410007	984	773.4174706	5037.429685	14390	45	3.828641396	81	4.406719247	2	0.24691358	0.005628909	9moRep1	45	2	1067	STR D1 Gaba	2	STR D12 Gaba	9mo	No	189	48	1	STR D1 Sema5a Gaba	0.654501775	STR D12 Gaba	2 3	Rep1	-9.581414659	-3.072305637	STR D1 Sema5a Gaba
9840238-9moRep1	121	59	1688.173931	619.0384983	984	753.5017238	5038.653191	9429	59	4.094344562	121	4.804021045	1	0.082644628	0.01283275	9moRep1	59	33	1194	OT D3 Folh1 Gaba	0	OT D3 Folh1 Gaba	9mo	No	216	59	11	L2/3 IT PIR-ENTl Glut	0.210487592	Oligo NN	0 4	Rep1	-11.53748747	-3.68828054	Oligo NN
9840239-9moRep1	56	36	1716.451221	270.109771	984	790.9843019	5035.615591	13100	36	3.610917913	56	4.043051268	0	0	0.004274809	9moRep1	36	23	5230	Oligo NN	0	Oligo NN	9mo	No	176	44	9	DG-PIR Ex IMN	0.475311787	Oligo NN	0 4	Rep1	-0.700981874	5.218482536	Oligo NN
9840243-9moRep1	111	52	1761.436401	1395.520844	984	670.0905343	5030.783199	15016	52	3.970291914	111	4.718498871	2	0.18018018	0.007392115	9moRep1	52	18	5260	VLMC NN	6	VLMC NN	9mo	No	198	52	15	VLMC NN	0.78195738	VLMC NN	6 3	Rep1	5.391272109	7.695964378	VLMC NN
9840247-9moRep1	134	56	1773.824207	708.2055382	984	743.9232332	5029.452478	11195	56	4.043051268	134	4.905274778	2	0.149253731	0.011969629	9moRep1	56	2	1067	STR D1 Gaba	2	STR D1 Sema5a Gaba	9mo	No	213	56	24	STR D1 Sema5a Gaba	0.64065783	STR D12 Gaba	2 3	Rep1	-9.69361921	-3.121594387	STR D1 Sema5a Gaba
9840248-9moRep1	64	39	1760.829847	787.3823222	984	735.4179146	5030.848356	5736	39	3.688879454	64	4.17438727	0	0	0.011157601	9moRep1	39	2	1067	STR D1 Gaba	2	STR D12 Gaba	9mo	No	183	44	1	STR D1 Sema5a Gaba	0.351589487	STR D12 Gaba	2 3	Rep1	-10.56889196	-3.264630991	STR D1 Sema5a Gaba
9840253-9moRep1	150	71	1784.229369	613.1885566	984	754.1301355	5028.334736	9997	71	4.276666119	150	5.017279837	0	0	0.015004501	9moRep1	71	2	1067	STR D1 Gaba	2	STR D12 Gaba	9mo	No	205	71	1	OT D3 Folh1 Gaba	0.342936881	STR D12 Gaba	2 3	Rep1	-10.59292741	-3.096792418	STR D1 Sema5a Gaba
9840254-9moRep1	67	47	1793.815809	879.1918787	984	725.5555599	5027.304942	9235	47	3.871201011	67	4.219507705	1	0.149253731	0.007255008	9moRep1	47	33	1194	OT D3 Folh1 Gaba	2	STR D12 Gaba	9mo	No	182	54	1	STR D1 Sema5a Gaba	0.693692296	STR D12 Gaba	2 3	Rep1	-10.67393156	-3.517203051	STR D1 Sema5a Gaba
9840255-9moRep1	92	48	1803.900412	467.5786418	984	769.7718256	5026.221635	13606	48	3.891820298	92	4.532599493	2	0.217391304	0.006761723	9moRep1	48	23	5230	Oligo NN	0	Oligo NN	9mo	No	191	50	9	Oligo NN	0.623223883	Oligo NN	0 4	Rep1	-1.637656409	5.626742882	Oligo NN
9840256-9moRep1	50	31	1804.131606	814.1464153	984	732.5428655	5026.1968	2971	31	3.465735903	50	3.931825633	1	0.2	0.01682935	9moRep1	31	2	1067	STR D1 Gaba	2	STR D12 Gaba	9mo	No	174	41	1	PAG Pou4f1 Ebf2 Glut	0.378525898	STR D12 Gaba	2 3	Rep1	-10.75794264	-2.759712177	STR D1 Sema5a Gaba
9840259-9moRep1	43	26	1848.940822	1076.345797	984	704.3769163	5021.38331	12440.5	26	3.295836866	43	3.784189634	0	0	0.003456453	9moRep1	26	3	5255	Endo NN	3	Oligo NN	9mo	No	165	39	5	Astro-NT NN	0.172376114	Endo NN	3 0	Rep1	7.689256709	2.600060505	Endo NN
9840272-9moRep1	63	35	1917.405023	177.7229495	984	800.9086675	5014.028757	8256.5	35	3.583518938	63	4.158883083	2	0.317460317	0.007630352	9moRep1	35	2	1067	STR D1 Gaba	2	STR D12 Gaba	9mo	No	188	42	1	SUB-ProS Glut	0.28503386	STR D12 Gaba	2 3	Rep1	-11.42568727	-3.723605352	STR D1 Sema5a Gaba
9840277-9moRep1	67	40	1929.226855	303.3968087	984	787.4085459	5012.758834	7549	40	3.713572067	67	4.219507705	1	0.149253731	0.008875348	9moRep1	40	2	1067	STR D1 Gaba	2	STR D12 Gaba	9mo	No	182	45	24	STR-PAL Chst9 Gaba	0.374335145	STR D12 Gaba	2 3	Rep1	-8.628263909	-2.710380274	STR D1 Sema5a Gaba
9840282-9moRep1	114	59	1998.481368	879.4884157	984	725.5237053	5005.319384	14563	59	4.094344562	114	4.744932128	1	0.087719298	0.007828057	9moRep1	59	20	14947	Astro-TE NN	4	Astro-TE NN	9mo	No	210	59	7	Astro-TE NN	0.588010219	Astro-TE NN	4 1	Rep1	2.197739642	0.335958761	Astro-TE NN
9840285-9moRep1	43	31	2010.494622	519.8924318	984	764.1521802	5004.028898	5228	31	3.465735903	43	3.784189634	0	0	0.008224943	9moRep1	31	33	1194	OT D3 Folh1 Gaba	2	STR D12 Gaba	9mo	No	171	43	24	OT D3 Folh1 Gaba	0.53089256	STR D12 Gaba	2 3	Rep1	-9.257369477	-3.053812462	STR D1 Sema5a Gaba
9850003-9moRep1	47	27	209.6750747	89.36293343	985	610.4004661	4997.47631	29099	27	3.33220451	47	3.871201011	1	0.212765957	0.001615176	9moRep1	27	13	5283	Microglia NN	6	Microglia NN	9mo	No	159	38	57	Microglia NN	0.969898676	Microglia NN	6 12	Rep1	9.448182624	6.369701904	Peri NN
9850006-9moRep1	89	47	342.9724074	340.2864538	985	583.4457911	4983.157261	22796	47	3.871201011	89	4.49980967	1	0.112359551	0.003904194	9moRep1	47	2	1067	STR D1 Gaba	2	STR D12 Gaba	9mo	No	191	48	24	OB-STR-CTX Inh IMN	0.294193397	STR D12 Gaba	2 3	Rep1	-9.910405595	-3.199256855	STR D1 Sema5a Gaba
9850010-9moRep1	166	72	473.6739462	304.1649642	985	587.3260292	4969.117057	8517	72	4.290459441	166	5.117993812	1	0.060240964	0.019490431	9moRep1	72	2	1067	STR D1 Gaba	2	STR D1 Sema5a Gaba	9mo	No	213	72	1	STR D1 Sema5a Gaba	0.80849735	STR D12 Gaba	2 3	Rep1	-10.73241373	-3.458739477	STR D1 Sema5a Gaba
9850021-9moRep1	79	47	668.8439559	370.3725296	985	580.2138884	4948.151528	12144	47	3.871201011	79	4.382026635	1	0.126582278	0.00650527	9moRep1	47	2	1067	STR D1 Gaba	2	STR D12 Gaba	9mo	No	183	51	1	STR D1 Sema5a Gaba	0.318742216	STR D12 Gaba	2 3	Rep1	-10.38080927	-3.39123531	STR D1 Sema5a Gaba
9850033-9moRep1	216	80	802.7544588	407.2884803	985	576.2483078	4933.766611	16372	80	4.394449155	216	5.379897354	5	0.231481481	0.013193257	9moRep1	80	2	1067	STR D1 Gaba	2	STR D12 Gaba	9mo	No	219	80	1	STR D1 Sema5a Gaba	0.941830329	STR D12 Gaba	2 3	Rep1	-11.17470689	-2.984643894	STR D1 Sema5a Gaba
9850040-9moRep1	48	31	810.8277496	120.7687531	985	607.0267941	4932.899363	6119	31	3.465735903	48	3.891820298	0	0	0.007844419	9moRep1	31	2	1067	STR D1 Gaba	2	STR D12 Gaba	9mo	No	179	40	1	L2/3 IT PIR-ENTl Glut	0.286274393	STR D12 Gaba	2 3	Rep1	-10.75944944	-3.95649715	STR D1 Sema5a Gaba
9850051-9moRep1	255	93	1142.521469	298.318383	985	587.95408	4897.268202	16722	93	4.543294782	255	5.545177444	2	0.078431373	0.015249372	9moRep1	93	2	1067	STR D1 Gaba	2	STR D12 Gaba	9mo	No	239	93	1	STR D12 Gaba	0.593835737	STR D12 Gaba	2 3	Rep1	-11.48212476	-4.045905071	STR D1 Sema5a Gaba
9850052-9moRep1	105	58	1312.957895	402.7028669	985	576.740903	4878.959601	11685	58	4.077537444	105	4.663439094	0	0	0.008985879	9moRep1	58	2	1067	STR D1 Gaba	2	STR D12 Gaba	9mo	No	208	59	1	STR D1 Sema5a Gaba	0.444432721	STR D12 Gaba	2 3	Rep1	-10.86999174	-3.222994047	STR D1 Sema5a Gaba
9850061-9moRep1	175	77	1448.706048	232.8670968	985	594.9849798	4864.37728	26967	77	4.356708827	175	5.170483995	0	0	0.006489413	9moRep1	77	2	1067	STR D1 Gaba	2	STR D12 Gaba	9mo	No	206	77	2	STR D1 Sema5a Gaba	0.476117369	STR D12 Gaba	2 3	Rep1	-10.55041452	-4.311366993	STR D1 Sema5a Gaba
9850062-9moRep1	207	85	1431.121631	368.9456116	985	580.3671706	4866.266231	14470	85	4.454347296	207	5.33753808	3	0.144927536	0.01430546	9moRep1	85	2	1067	STR D1 Gaba	2	STR D12 Gaba	9mo	No	214	85	18	STR D1 Sema5a Gaba	0.728805476	STR D12 Gaba	2 3	Rep1	-11.56455942	-4.237180668	STR D1 Sema5a Gaba
9850070-9moRep1	333	104	1657.577397	427.8558745	985	574.0389197	4841.939928	39084	104	4.65396035	333	5.811140993	4	0.12012012	0.008520111	9moRep1	104	4	1059	STR D2 Gaba	7	STR D12 Gaba	9mo	No	250	104	2	STR D12 Gaba	0.862475214	STR D12 Gaba	7 3	Rep1	-10.21502062	-5.955947834	STR D12 Gaba
9850078-9moRep1	71	44	1779.924516	351.6015364	985	582.2303037	4828.797171	8982	44	3.80666249	71	4.276666119	1	0.14084507	0.007904698	9moRep1	44	2	1067	STR D1 Gaba	2	STR D12 Gaba	9mo	No	186	49	1	L2 IT ENT-po Glut	0.230896884	STR D12 Gaba	2 4	Rep1	-10.45609327	-3.282931286	STR D12 Gaba
9860013-9moRep1	66	42	63.39841153	491.2988548	986	767.2237558	5013.189624	10679	42	3.761200116	66	4.204692619	1	0.151515152	0.006180354	9moRep1	42	2	1067	STR D1 Gaba	2	STR D12 Gaba	9mo	No	179	52	1	STR D1 Sema5a Gaba	0.821685153	STR D12 Gaba	2 3	Rep1	-10.20135732	-3.231867033	STR D1 Sema5a Gaba
9860017-9moRep1	65	39	26.88369565	700.9119565	986	744.7067234	5017.112103	6028	39	3.688879454	65	4.189654742	0	0	0.010783013	9moRep1	39	3	5255	Endo NN	3	Endo NN	9mo	No	174	45	21	Endo NN	0.828891417	Endo NN	3 2	Rep1	8.087890189	3.382267279	Endo NN
9860018-9moRep1	120	63	36.89087428	781.8848756	986	736.0084606	5016.037113	10572	63	4.158883083	120	4.795790546	2	0.166666667	0.011350738	9moRep1	63	2	1067	STR D1 Gaba	2	STR D12 Gaba	9mo	No	215	64	1	STR D1 Sema5a Gaba	0.693773094	STR D12 Gaba	2 2	Rep1	-11.1910214	-2.87333532	STR D12 Gaba
9860024-9moRep1	79	38	72.26465183	649.115581	986	750.2707872	5012.237196	6966.5	38	3.663561646	79	4.382026635	3	0.379746835	0.011339984	9moRep1	38	2	1067	STR D1 Gaba	2	STR D12 Gaba	9mo	No	185	42	1	STR D1 Sema5a Gaba	0.661637509	STR D12 Gaba	2 3	Rep1	-10.82250066	-3.239576775	STR D1 Sema5a Gaba
9860025-9moRep1	120	54	111.2966315	582.2403218	986	757.4546529	5008.044307	9199.5	54	4.007333185	120	4.795790546	1	0.083333333	0.013044187	9moRep1	54	2	1067	STR D1 Gaba	2	STR D12 Gaba	9mo	No	210	54	1	STR D1 Sema5a Gaba	0.779589366	STR D12 Gaba	2 3	Rep1	-11.13095041	-3.725227314	STR D1 Sema5a Gaba
9860026-9moRep1	98	45	99.05338699	386.6107311	986	778.4695504	5009.359499	7198.5	45	3.828641396	98	4.59511985	0	0	0.013613947	9moRep1	45	2	1067	STR D1 Gaba	2	STR D12 Gaba	9mo	No	195	46	1	L2/3 IT PIR-ENTl Glut	0.329136799	STR D12 Gaba	2 3	Rep1	-10.38264223	-3.28514238	STR D1 Sema5a Gaba
9860029-9moRep1	89	55	157.8063592	656.7588701	986	749.4497308	5003.048145	6772.5	55	4.025351691	89	4.49980967	2	0.224719101	0.013141381	9moRep1	55	2	1067	STR D1 Gaba	2	STR D12 Gaba	9mo	No	187	56	1	STR D1 Sema5a Gaba	0.548092336	STR D12 Gaba	2 3	Rep1	-10.96071382	-3.497370916	STR D1 Sema5a Gaba
9860035-9moRep1	166	72	205.4292756	335.4978221	986	783.9601949	4997.932402	8724	72	4.290459441	166	5.117993812	3	0.180722892	0.019027969	9moRep1	72	2	1067	STR D1 Gaba	2	STR D12 Gaba	9mo	No	205	72	1	STR D1 Sema5a Gaba	0.622182308	STR D12 Gaba	2 3	Rep1	-10.73661276	-3.071277815	STR D1 Sema5a Gaba
[truncated: 227,451 more rows]
